# Supplementary material for: Confirmation of the southern African distribution of the marine sponge Hymeniacidon perlevis (Montagu, 1814) in the context of its global dispersal
Source: PeerJ. 2022 Nov 25;10:e14388. doi: 10.7717/peerj.14388 (PMC9703993; doi:10.7717/peerj.14388)
Supplement: Appendix S2 [file peerj-10-14388-s002.fas]

>Hymeniacidon TS2126 P7 Bettys Bay
-----------------------------------TTTTGCCGGAATGATAGGGACAGCT
TTTA-GCATGTTAATAAGATTAGAGCTATCTGCTCCTGGTTCAATGCTTGGCGATGATCA
TTTATATAACGTAATAGTAACTGCTCACGCCTTTGTAATGATTTTCTTTTTGGTTATGCC
TGTGCTAATAGGAGGTTTCGGAAATTGATTTGTTCCTCTGTATATTGGTGCGCCTGATAT
GGCTTTTCCTAGATTGAATAATCTTAGCTTTTGATTATTACCTCCCGCTTTAACTCTATT
ATTGAGTTCAGCGTTTGTAGAACAAGGAGCAGGAACTGGTTGAACGGTATACCCTCCTTT
ATCAAGTATACAATTTCACTCAGGGGGATCGGTAGATATGGCAATTTTTAGCCTTCATTT
AGCTGGGATATCTTCAATATTGGGAGCTATG----AATTTTATTACAACCATTATAAATA
TGAGAGCACCAGGGATTACAATGGACCGAATGCCTTTATTTGTGTGATCTGTTTTAGTAA
CAGCCGTTTTGTTATTGTTATCTTTACCAGTATTTGCAGGAGCTATAACAATGCTTTTAA
CAGATCGAAACTTTAATACTGCATTCTTTGATCC-GGCGGGGGGAGGTGATCCTATTTTA
TATCAACACCTTTTCTGATTTTTTGG-----
>Hymeniacidon TS2766 Mazzeppa Bay
AAAGATATTGGAACTCTTTATTTATTGTTTGGGGCTTTTGCCGGAATGATAGGGACAGCT
TTTA-GCATGTTAATAAGATTAGAGCTATCTGCTCCTGGTTCAATGCTTGGCGATGATCA
TTTATATAACGTAATAGTAACTGCTCACGCCTTTGTAATGATTTTCTTTTTGGTTATGCC
TGTGCTAATAGGAGGTTTCGGAAATTGATTTGTTCCTCTGTATATTGGTGCGCCTGATAT
GGCTTTTCCTAGATTGAATAATCTTAGCTTTTGATTATTACCTCCCGCTTTAACTCTATT
ATTGAGTTCAGCGTTTGTAGAACAAGGAGCAGGAACTGGTTGAACGGTATACCCTCCTTT
ATCAAGTATACAATTTCACTCAGGGGGATCGGTAGATATGGCAATTTTTAGCCTTCATTT
AGCTGGGATATCTTCAATATTGGGAGCTATG----AATTTTATTACAACCATTATAAATA
TGAGAGCACCAGGGATTACAATGGACCGAATGCCTTTATTTGTGTGATCTGTTTTAGTAA
CAGCCGTTTTGTTATTGTTATCTTTACCAGTATTTGCAGGAGCTATAACAATGCTTTTAA
CAGATCGAAACTTTAATACTGCATTTTTTGATCC-GGCGGGGGGAGGTGATCCTATTTTA
TATCAACACCTTTTCTGATTTTTT-------
>Hymeniacidon TS2765 P14 Mazzeppa Bay
-----------------------------------TTTTGCCGGAATGATAGGGACAGCT
TTTA-GCATGTTAATAAGATTAGAGCTATCTGCTCCTGGTTCAATGCTTGGCGATGATCA
TTTATATAACGTAATAGTAACTGCTCACGCCTTTGTAATGATTTTCTTTTTGGTTATGCC
TGTGCTAATAGGAGGTTTCGGAAATTGATTTGTTCCTCTGTATATTGGTGCGCCTGATAT
GGCTTTTCCTAGATTGAATAATCTTAGCTTTTGATTATTACCTCCCGCTTTAACTCTATT
ATTGAGTTCAGCGTTTGTAGAACAAGGAGCAGGAACTGGTTGAACGGTATACCCTCCTTT
ATCAAGTATACAATTTCACTCAGGGGGATCGGTAGATATGGCAATTTTTAGCCTTCATTT
AGCTGGGATATCTTCAATATTGGGAGCTATG----AATTTTATTACAACCATTATAAATA
TGAGAGCACCAGGGATTACAATGGACCGAATGCCTTTATTTGTGTGATCTGTTTTAGTAA
CAGCCGTTTTGTTATTGTTATCTTTACCAGTATTTGCAGGAGCTATAACAATGCTTTTAA
CAGATCGAAACTTTAATACTGCATTTTTTGATCC--------------------------
-------------------------------
>Hymeniacidon TS6066 P23 Haga Haga
-----------------------------------TTTTGCCGGAATGATAGGGACAGCT
TTTA-GCATGTTAATAAGATTAGAGCTATCTGCTCCTGGTTCAATGCTTGGCGATGATCA
TTTATATAACGTAATAGTAACTGCTCACGCCTTTGTAATGATTTTCTTTTTGGTTATGCC
TGTGCTAATAGGAGGTTTCGGAAATTGATTTGTTCCTCTGTATATTGGTGCGCCTGATAT
GGCTTTTCCTAGATTGAATAATCTTAGCTTTTGATTATTACCTCCCGCTTTAACTCTATT
ATTGAGTTCAGCGTTTGTAGAACAAGGAGCAGGAACTGGTTGAACGGTATACCCTCCTTT
ATCAAGTATACAATTTCACTCAGGGGGATCGGTAGATATGGCAATTTTTAGCCTTCATTT
AGCTGGGATATCTTCAATATTGGGAGCTATGTATTAATTTTATTACAACCATTATAAATA
TGAGAGCACCAGGGATTACAATGGACCGAATGCCTTTATTTGTGTGATCTGTTTTAGTAA
CAGCCGTTTTGTTATTGTTATCTTTACCAGTATTTGCAGGAGCTATAACAATGCTTTTAA
CAGATCGAAACTTTAATACTGCATTTTTTGATCCCGGCGGGGGGAGGTGATCCTATTTTA
TATCAACACCTTTTCTGATTTTTTGGTCACC
>Hymeniacidon TS1166 S4 Knysna
-----------------------------------TTTTGCCGGAATGATAGGGACAGCT
TTTA-GCATGTTAATAAGATTAGAGCTATCTGCTCCTGGTTCAATGCTTGGCGATGATCA
TTTATATAACGTAATAGTAACTGCTCACGCCTTTGTAATGATTTTCTTTTTGGTTATGCC
TGTGCTAATAGGAGGTTTCGGAAATTGATTTGTTCCTCTGTATATTGGTGCGCCTGATAT
GGCTTTTCCTAGATTGAATAATCTTAGCTTTTGATTATTACCTCCCGCTTTAACTCTATT
ATTGAGTTCAGCGTTTGTAGAACAAGGAGCAGGAACTGGTTGAACGGTATACCCTCCTTT
ATCAAGTATACAATTTCACTCAGGGGGATCGGTAGATATGGCAATTTTTAGCCTTCATTT
AGCTGGGATATCTTCAATATTGGGAGCTATG----AATTTTATTACAACCATTATAAATA
TGAGAGCACCAGGGATTACAATGGACCGAATGCCTTTATTTGTGTGATCTGTTTTAGTAA
CAGCCGTTTTGTTATTGTTATCTTTACCAGTATTTGCAGGAGCTATAACAATGCTTTTAA
CAGATCGAAACTTTAATACTGCATTTTTTGATCC-GGCGGGGGGAGGTGATCCTATTTTA
TATCAACACCTTTTCTGATTTTTTGGTCAC-
>Hymeniacidon TS1167 S5 Tsitsikamma
-----------------------------------TTTTGCCGGAATGATAGGGACAGCT
TTTA-GCATGTTAATAAGATTAGAGCTATCTGCTCCTGGTTCAATGCTTGGCGATGATCA
TTTATATAACGTAATAGTAACTGCTCACGCCTTTGTAATGATTTTCTTTTTGGTTATGCC
TGTGCTAATAGGAGGTTTCGGAAATTGATTTGTTCCTCTGTATATTGGTGCGCCTGATAT
GGCTTTTCCTAGATTGAATAATCTTAGCTTTTGATTATTACCTCCCGCTTTAACTCTATT
ATTGAGTTCAGCGTTTGTAGAACAAGGAGCAGGAACTGGTTGAACGGTATACCCTCCTTT
ATCAAGTATACAATTTCACTCAGGGGGATCGGTAGATATGGCAATTTTTAGCCTTCATTT
AGCTGGGATATCTTCAATATTGGGAGCTATG----AATTTTATTACAACCATTATAAATA
TGAGAGCACCAGGGATTACAATGGACCGAATGCCTTTATTTGTGTGATCTGTTTTAGTAA
CAGCCGTTTTGTTATTGTTATCTTTACCAGTATTTGCAGGAGCTATAACAATGCTTTTAA
CAGATCGAAACTTTAATACTGCATTTTTTGATCC-GGCGGGGGGAGGTGATCCTATTTTA
TATCAACACCTTTTCTGATT-----------
>Hymeniacidon TS2935 Groen Rivier
AAAGATATTGGAACTCTTTATTTATTGTTTGGGGCTTTTGCCGGAATGATAGGGACAGCT
TTTA-GCATGTTAATAAGATTAGAGCTATCTGCTCCTGGTTCAATGCTTGGCGATGATCA
TTTATATAACGTAATAGTAACTGCTCACGCCTTTGTAATGATTTTCTTTTTGGTTATGCC
TGTGCTAATAGGAGGTTTCGGAAATTGATTTGTTCCTCTGTATATTGGTGCGCCTGATAT
GGCTTTTCCTAGATTGAATAATCTTAGCTTTTGATTATTACCTCCCGCTTTAACTCTATT
ATTGAGTTCAGCGTTTGTAGAACAAGGAGCAGGAACTGGTTGAACGGTATACCCTCCTTT
ATCAAGTATACAATTTCACTCAGGGGGATCGGTAGATATGGCAATTTTTAGCCTTCATTT
AGCTGGGATATCTTCAATATTGGGAGCTATG----AATTTTATTACAACCATTATAAATA
TGAGAGCACCAGGGATTACAATGGACCGAATGCCTTTATTTGTGTGATCTGTTTTAGTAA
CAGCCGTTTTGTTATTGTTATCTTTACCAGTATTTGCAGGAGCTATAACAATGCTTTTAA
CAGATCGAAACTTTAATACTGCATTCTTTGATCC-GGCGGGGGGAGGTGATCCTATTTTA
TATCAACACCTTTTCTGATTTTTT-------
>Hymeniacidon TS2942 Groen Rivier
AAAGATATTGGAACTCTTTATTTATTGTTTGGGGCTTTTGCCGGAATGATAGGGACAGCT
TTTA-GCATGTTAATAAGATTAGAGCTATCTGCTCCTGGTTCAATGCTTGGCGATGATCA
TTTATATAACGTAATAGTAACTGCTCACGCCTTTGTAATGATTTTCTTTTTGGTTATGCC
TGTGCTAATAGGAGGTTTCGGAAATTGATTTGTTCCTCTGTATATTGGTGCGCCTGATAT
GGCTTTTCCTAGATTGAATAATCTTAGCTTTTGATTATTACCTCCCGCTTTAACTCTATT
ATTGAGTTCAGCGTTTGTAGAACAAGGAGCAGGAACTGGTTGAACGGTATACCCTCCTTT
ATCAAGTATACAATTTCACTCAGGGGGATCGGTAGATATGGCAATTTTTAGCCTTCATTT
AGCTGGGATATCTTCAATATTGGGAGCTATG----AATTTTATTACAACCATTATAAATA
TGAGAGCACCAGGGATTACAATGGACCGAATGCCTTTATTTGTGTGATCTGTTTTAGTAA
CAGCCGTTTTGTTATTGTTATCTTTACCAGTATTTGCAGGAGCTATAACAATGCTTTTAA
CAGATCGAAACTTTAATACTGCATTCTTTGATCC-GGCGGGGGGAGGTGATCCTATTTTA
TATCAACACCTTTTCTGATTTTTT-------
>Hymeniacidon TS2943 Moon Bay
AAAGATATTGGAACTCTTTATTTATTGTTTGGGGCTTTTGCCGGAATGATAGGGACAGCT
TTTA-GCATGTTAATAAGATTAGAGCTATCTGCTCCTGGTTCAATGCTTGGCGATGATCA
TTTATATAACGTAATAGTAACTGCTCACGCCTTTGTAATGATTTTCTTTTTGGTTATGCC
TGTGCTAATAGGAGGTTTCGGAAATTGATTTGTTCCTCTGTATATTGGTGCGCCTGATAT
GGCTTTTCCTAGATTGAATAATCTTAGCTTTTGATTATTACCTCCCGCTTTAACTCTATT
ATTGAGTTCAGCGTTTGTAGAACAAGGAGCAGGAACTGGTTGAACGGTATACCCTCCTTT
ATCAAGTATACAATTTCACTCAGGGGGATCGGTAGATATGGCAATTTTTAGCCTTCATTT
AGCTGGGATATCTTCAATATTGGGAGCTATG----AATTTTATTACAACCATTATAAATA
TGAGAGCACCAGGGATTACAATGGACCGAATGCCTTTATTTGTGTGATCTGTTTTAGTAA
CAGCCGTTTTGTTATTGTTATCTTTACCAGTATTTGCAGGAGCTATAACAATGCTTTTAA
CAGATCGAAACTTTAATACTGCATTCTTTGATCC-GGCGGGGGGAGGTGATCCTATTTTA
TATCAACACCTTTTCTGATTTTTT-------
>Hymeniacidon TS2946 Moon Bay
AAAGATATTGGAACTCTTTATTTATTGTTTGGGGCTTTTGCCGGAATGATAGGGACAGCT
TTTA-GCATGTTAATAAGATTAGAGCTATCTGCTCCTGGTTCAATGCTTGGCGATGATCA
TTTATATAACGTAATAGTAACTGCTCACGCCTTTGTAATGATTTTCTTTTTGGTTATGCC
TGTGCTAATAGGAGGTTTCGGAAATTGATTTGTTCCTCTGTATATTGGTGCGCCTGATAT
GGCTTTTCCTAGATTGAATAATCTTAGCTTTTGATTATTACCTCCCGCTTTAACTCTATT
ATTGAGTTCAGCGTTTGTAGAACAAGGAGCAGGAACTGGTTGAACGGTATACCCTCCTTT
ATCAAGTATACAATTTCACTCAGGGGGATCGGTAGATATGGCAATTTTTAGCCTTCATTT
AGCTGGGATATCTTCAATATTGGGAGCTATG----AATTTTATTACAACCATTATAAATA
TGAGAGCACCAGGGATTACAATGGACCGAATGCCTTTATTTGTGTGATCTGTTTTAGTAA
CAGCCGTTTTGTTATTGTTATCTTTACCAGTATTTGCAGGAGCTATAACAATGCTTTTAA
CAGATCGAAACTTTAATACTGCATTCTTTGATCC-GGCGGGGGGAGGTGATCCTATTTTA
TATCAACACCTTTTCTGATTTTTT-------
>Hymeniacidon TS2957 Moon Bay
AAAGATATTGGAACTCTTTATTTATTGTTTGGGGCTTTTGCCGGAATGATAGGGACAGCT
TTTA-GCATGTTAATAAGATTAGAGCTATCTGCTCCTGGTTCAATGCTTGGCGATGATCA
TTTATATAACGTAATAGTAACTGCTCACGCCTTTGTAATGATTTTCTTTTTGGTTATGCC
TGTGCTAATAGGAGGTTTCGGAAATTGATTTGTTCCTCTGTATATTGGTGCGCCTGATAT
GGCTTTTCCTAGATTGAATAATCTTAGCTTTTGATTATTACCTCCCGCTTTAACTCTATT
ATTGAGTTCAGCGTTTGTAGAACAAGGAGCAGGAACTGGTTGAACGGTATACCCTCCTTT
ATCAAGTATACAATTTCACTCAGGGGGATCGGTAGATATGGCAATTTTTAGCCTTCATTT
AGCTGGGATATCTTCAATATTGGGAGCTATG----AATTTTATTACAACCATTATAAATA
TGAGAGCACCAGGGATTACAATGGACCGAATGCCTTTATTTGTGTGATCTGTTTTAGTAA
CAGCCGTTTTGTTATTGTTATCTTTACCAGTATTTGCAGGAGCTATAACAATGCTTTTAA
CAGATCGAAACTTTAATACTGCATTCTTTGATCC-GGCGGGGGGAGGTGATCCTATTTTA
TATCAACACCTTTTCTGATTTTTT-------
>Hymeniacidon TS2962 Brazil North
AAAGATATTGGAACTCTTTATTTATTGTTTGGGGCTTTTGCCGGAATGATAGGGACAGCT
TTTA-GCATGTTAATAAGATTAGAGCTATCTGCTCCTGGTTCAATGCTTGGCGATGATCA
TTTATATAACGTAATAGTAACTGCTCACGCCTTTGTAATGATTTTCTTTTTGGTTATGCC
TGTGCTAATAGGAGGTTTCGGAAATTGATTTGTTCCTCTGTATATTGGTGCGCCTGATAT
GGCTTTTCCTAGATTGAATAATCTTAGCTTTTGATTATTACCTCCCGCTTTAACTCTATT
ATTGAGTTCAGCGTTTGTAGAACAAGGAGCAGGAACTGGTTGAACGGTATACCCTCCTTT
ATCAAGTATACAATTTCACTCAGGGGGATCGGTAGATATGGCAATTTTTAGCCTTCATTT
AGCTGGGATATCTTCAATATTGGGAGCTATG----AATTTTATTACAACCATTATAAATA
TGAGAGCACCAGGGATTACAATGGACCGAATGCCTTTATTTGTGTGATCTGTTTTAGTAA
CAGCCGTTTTGTTATTGTTATCTTTACCAGTATTTGCAGGAGCTATAACAATGCTTTTAA
CAGATCGAAACTTTAATACTGCATTCTTTGATCC-GGCGGGGGGAGGTGATCCTATTTTA
TATCAACACCTTTTCTGATTTTTT-------
>Hymeniacidon TS2963 Rooiklippies
AAAGATATTGGAACTCTTTATTTATTGTTTGGGGCTTTTGCCGGAATGATAGGGACAGCT
TTTA-GCATGTTAATAAGATTAGAGCTATCTGCTCCTGGTTCAATGCTTGGCGATGATCA
TTTATATAACGTAATAGTAACTGCTCACGCCTTTGTAATGATTTTCTTTTTGGTTATGCC
TGTGCTAATAGGAGGTTTCGGAAATTGATTTGTTCCTCTGTATATTGGTGCGCCTGATAT
GGCTTTTCCTAGATTGAATAATCTTAGCTTTTGATTATTACCTCCCGCTTTAACTCTATT
ATTGAGTTCAGCGTTTGTAGAACAAGGAGCAGGAACTGGTTGAACGGTATACCCTCCTTT
ATCAAGTATACAATTTCACTCAGGGGGATCGGTAGATATGGCAATTTTTAGCCTTCATTT
AGCTGGGATATCTTCAATATTGGGAGCTATG----AATTTTATTACAACCATTATAAATA
TGAGAGCACCAGGGATTACAATGGACCGAATGCCTTTATTTGTGTGATCTGTTTTAGTAA
CAGCCGTTTTGTTATTGTTATCTTTACCAGTATTTGCAGGAGCTATAACAATGCTTTTAA
CAGATCGAAACTTTAATACTGCATTCTTTGATCC-GGCGGGGGGAGGTGATCCTATTTTA
TATCAACACCTTTTCTGATTTTTT-------
>Hymeniacidon TS4841 Dwesa
AAAGATATTGGAACTCTTTATTTATTGTTTGGGGCTTTTGCCGGAATGATAGGGACAGCT
TTTA-GCATGTTAATAAGATTAGAGCTATCTGCTCCTGGTTCAATGCTTGGCGATGATCA
TTTATATAACGTAATAGTAACTGCTCACGCCTTTGTAATGATTTTCTTTTTGGTTATGCC
TGTGCTAATAGGAGGTTTCGGAAATTGATTTGTTCCTCTGTATATTGGTGCGCCTGATAT
GGCTTTTCCTAGATTGAATAATCTTAGCTTTTGATTATTACCTCCCGCTTTAACTCTATT
ATTGAGTTCAGCGTTTGTAGAACAAGGAGCAGGAACTGGTTGAACGGTATACCCTCCTTT
ATCAAGTATACAATTTCACTCAGGGGGATCGGTAGATATGGCAATTTTTAGCCTTCATTT
AGCTGGGATATCTTCAATATTGGGAGCTATG----AATTTTATTACAACCATTATAAATA
TGAGAGCACCAGGGATTACAATGGACCGAATGCCTTTATTTGTGTGATCTGTTTTAGTAA
CAGCCGTTTTGTTATTGTTATCTTTACCAGTATTTGCAGGAGCTATAACAATGCTTTTAA
CAGATCGAAACTTTAATACTGCATTTTTTGATCC-GGCGGGGGGAGGTGATCCTATTTTA
TATCAACACCTTTTCTGATTTTTT-------
>Hymeniacidon TS4855 Dwesa
AAAGATATTGGAACTCTTTATTTATTGTTTGGGGCTTTTGCCGGAATGATAGGGACAGCT
TTTA-GCATGTTAATAAGATTAGAGCTATCTGCTCCTGGTTCAATGCTTGGCGATGATCA
TTTATATAACGTAATAGTAACTGCTCACGCCTTTGTAATGATTTTCTTTTTGGTTATGCC
TGTGCTAATAGGAGGTTTCGGAAATTGATTTGTTCCTCTGTATATTGGTGCGCCTGATAT
GGCTTTTCCTAGATTGAATAATCTTAGCTTTTGATTATTACCTCCCGCTTTAACTCTATT
ATTGAGTTCAGCGTTTGTAGAACAAGGAGCAGGAACTGGTTGAACGGTATACCCTCCTTT
ATCAAGTATACAATTTCACTCAGGGGGATCGGTAGATATGGCAATTTTTAGCCTTCATTT
AGCTGGGATATCTTCAATATTGGGAGCTATG----AATTTTATTACAACCATTATAAATA
TGAGAGCACCAGGGATTACAATGGACCGAATGCCTTTATTTGTGTGATCTGTTTTAGTAA
CAGCCGTTTTGTTATTGTTATCTTTACCAGTATTTGCAGGAGCTATAACAATGCTTTTAA
CAGATCGAAACTTTAATACTGCATTTTTTGATCC-GGCGGGGGGAGGTGATCCTATTTTA
TATCAACACCTTTTCTGATTTTTT-------
>Hymeniacidon TS4860 Haga Haga
AAAGATATTGGAACTCTTTATTTATTGTTTGGGGCTTTTGCCGGAATGATAGGGACAGCT
TTTA-GCATGTTAATAAGATTAGAGCTATCTGCTCCTGGTTCAATGCTTGGCGATGATCA
TTTATATAACGTAATAGTAACTGCTCACGCCTTTGTAATGATTTTCTTTTTGGTTATGCC
TGTGCTAATAGGAGGTTTCGGAAATTGATTTGTTCCTCTGTATATTGGTGCGCCTGATAT
GGCTTTTCCTAGATTGAATAATCTTAGCTTTTGATTATTACCTCCCGCTTTAACTCTATT
ATTGAGTTCAGCGTTTGTAGAACAAGGAGCAGGAACTGGTTGAACGGTATACCCTCCTTT
ATCAAGTATACAATTTCACTCAGGGGGATCGGTAGATATGGCAATTTTTAGCCTTCATTT
AGCTGGGATATCTTCAATATTGGGAGCTATG----AATTTTATTACAACCATTATAAATA
TGAGAGCACCAGGGATTACAATGGACCGAATGCCTTTATTTGTGTGATCTGTTTTAGTAA
CAGCCGTTTTGTTATTGTTATCTTTACCAGTATTTGCAGGAGCTATAACAATGCTTTTAA
CAGATCGAAACTTTAATACTGCATTTTTTGATCC-GGCGGGGGGAGGTGATCCTATTTTA
TATCAACACCTTTTCTGATTTTTT-------
>Hymeniacidon TS4861 Haga Haga
AAAGATATTGGAACTCTTTATTTATTGTTTGGGGCTTTTGCCGGAATGATAGGGACAGCT
TTTA-GCATGTTAATAAGATTAGAGCTATCTGCTCCTGGTTCAATGCTTGGCGATGATCA
TTTATATAACGTAATAGTAACTGCTCACGCCTTTGTAATGATTTTCTTTTTGGTTATGCC
TGTGCTAATAGGAGGTTTCGGAAATTGATTTGTTCCTCTGTATATTGGTGCGCCTGATAT
GGCTTTTCCTAGATTGAATAATCTTAGCTTTTGATTATTACCTCCCGCTTTAACTCTATT
ATTGAGTTCAGCGTTTGTAGAACAAGGAGCAGGAACTGGTTGAACGGTATACCCTCCTTT
ATCAAGTATACAATTTCACTCAGGGGGATCGGTAGATATGGCAATTTTTAGCCTTCATTT
AGCTGGGATATCTTCAATATTGGGAGCTATG----AATTTTATTACAACCATTATAAATA
TGAGAGCACCAGGGATTACAATGGACCGAATGCCTTTATTTGTGTGATCTGTTTTAGTAA
CAGCCGTTTTGTTATTGTTATCTTTACCAGTATTTGCAGGAGCTATAACAATGCTTTTAA
CAGATCGAAACTTTAATACTGCATTTTTTGATCC-GGCGGGGGGAGGTGATCCTATTTTA
TATCAACACCTTTTCTGATTTTTT-------
>Hymeniacidon TS6065 P22 Marshstrand
---------------------------------------------ATGATAGGGACAGCT
TTTA-GCATGTTAATAAGATTAGAGCTATCTGCTCCTGGTTCAATGCTTGGCGATGATCA
TTTATATAACGTAATAGTAACTGCTCACGCCTTTGTAATGATTTTCTTTTTGGTTATGCC
TGTGCTAATAGGAGGTTTCGGAAATTGATTTGTTCCTCTGTATATTGGTGCGCCTGATAT
GGCTTTTCCTAGATTGAATAATCTTAGCTTTTGATTATTACCTCCCGCTTTAACTCTATT
ATTGAGTTCAGCGTTTGTAGAACAAGGAGCAGGAACTGGTTGAACGGTATACCCTCCTTT
ATCAAGTATACAATTTCACTCAGGGGGATCGGTAGATATGGCAATTTTTAGCCTTCATTT
AGCTGGGATATCTTCAATATTGGGAGCTATG----AATTTTATTACAACCATTATAAATA
TGAGAGCACCAGGGATTACAATGGACCGAATGCCTTTATTTGTGTGATCTGTTTTAGTAA
CAGCCGTTTTGTTATTGTTATCTTTACCAGTATTTGCAGGAGCTATAACAATGCTTTTAA
CAGATCGAAACTTTAATACTGCATTTTTTGATCC-GGCGGGGGGAGGTGATCCTATTTTA
TATCAACACCTTTTCTGATTTTTTGGTCACC
>Hymeniacidon TS6064 P21 Dwesa
---------------------------------------------ATGATAGGGACAGCT
TTTA-GCATGTTAATAAGATTAGAGCTATCTGCTCCTGGTTCAATGCTTGGCGATGATCA
TTTATATAACGTAATAGTAACTGCTCACGCCTTTGTAATGATTTTCTTTTTGGTTATGCC
TGTGCTAATAGGAGGTTTCGGAAATTGATTTGTTCCTCTGTATATTGGTGCGCCTGATAT
GGCTTTTCCTAGATTGAATAATCTTAGCTTTTGATTATTACCTCCCGCTTTAACTCTATT
ATTGAGTTCAGCGTTTGTAGAACAAGGAGCAGGAACTGGTTGAACGGTATACCCTCCTTT
ATCAAGTATACAATTTCACTCAGGGGGATCGGTAGATATGGCAATTTTTAGCCTTCATTT
AGCTGGGATATCTTCAATATTGGGAGCTATG----AATTTTATTACAACCATTATAAATA
TGAGAGCACCAGGGATTACAATGGACCGAATGCCTTTATTTGTGTGATCTGTTTTAGTAA
CAGCCGTTTTGTTATTGTTATCTTTACCAGTATTTGCAGGAGCTATAACAATGCTTTTAA
CAGATCGAAACTTTAATACTGCATTTTTTGATCC-GGCGGGGGGAGGTGATCCTATTTTA
TATCAACACCTTTTCTGATTTTTTG-TCACC
>Hymeniacidon TS6057 P20 Dwesa
-----------------------------------------------GATAGGGACAGCT
TTTA-GCATGTTAATAAGATTAGAGCTATCTGCTCCTGGTTCAATGCTTGGCGATGATCA
TTTATATAACGTAATAGTAACTGCTCACGCCTTTGTAATGATTTTCTTTTTGGTTATGCC
TGTGCTAATAGGAGGTTTCGGAAATTGATTTGTTCCTCTGTATATTGGTGCGCCTGATAT
GGCTTTTCCTAGATTGAATAATCTTAGCTTTTGATTATTACCTCCCGCTTTAACTCTATT
ATTGAGTTCAGCGTTTGTAGAACAAGGAGCAGGAACTGGTTGAACGGTATACCCTCCTTT
ATCAAGTATACAATTTCACTCAGGGGGATCGGTAGATATGGCAATTTTTAGCCTTCATTT
AGCTGGGATATCTTCAATATTGGGAGCTATG----AATTTTATTACAACCATTATAAATA
TGAGAGCACCAGGGATTACAATGGACCGAATGCCTTTATTTGTGTGATCTGTTTTAGTAA
CAGCCGTTTTGTTATTGTTATCTTTACCAGTATTTGCAGGAGCTATAACAATGCTTTTAA
CAGATCGAAACTTTAATACTGCATTTTTTGATCC-GGCGGGGGGAGGTGATCCTATTTTA
TATCAACACCTTTTCTGATTTTTTG------
>Hymeniacidon TS6056 P19 Dwesa
-------------------------------------------GAATGATAGGGACAGCT
TTTA-GCATGTTAATAAGATTAGAGCTATCTGCTCCTGGTTCAATGCTTGGCGATGATCA
TTTATATAACGTAATAGTAACTGCTCACGCCTTTGTAATGATTTTCTTTTTGGTTATGCC
TGTGCTAATAGGAGGTTTCGGAAATTGATTTGTTCCTCTGTATATTGGTGCGCCTGATAT
GGCTTTTCCTAGATTGAATAATCTTAGCTTTTGATTATTACCTCCCGCTTTAACTCTATT
ATTGAGTTCAGCGTTTGTAGAACAAGGAGCAGGAACTGGTTGAACGGTATACCCTCCTTT
ATCAAGTATACAATTTCACTCAGGGGGATCGGTAGATATGGCAATTTTTAGCCTTCATTT
AGCTGGGATATCTTCAATATTGGGAGCTATG----AATTTTATTACAACCATTATAAATA
TGAGAGCACCAGGGATTACAATGGACCGAATGCCTTTATTTGTGTGATCTGTTTTAGTAA
CAGCCGTTTTGTTATTGTTATCTTTACCAGTATTTGCAGGAGCTATAACAATGCTTTTAA
CAGATCGAAACTTTAATACTGCATTTTTTGATCC-GGCGGGGGGAGGTGATCCTATTTTA
TATCAACACCTTTTCTGATTTTTTGGTCACC
>Hymeniacidon TS4844 P18 Dwesa
----------------------------------------------TGATAGGGACAGCT
TTTA-GCATGTTAATAAGATTAGAGCTATCTGCTCCTGGTTCAATGCTTGGCGATGATCA
TTTATATAACGTAATAGTAACTGCTCACGCCTTTGTAATGATTTTCTTTTTGGTTATGCC
TGTGCTAATAGGAGGTTTCGGAAATTGATTTGTTCCTCTGTATATTGGTGCGCCTGATAT
GGCTTTTCCTAGATTGAATAATCTTAGCTTTTGATTATTACCTCCCGCTTTAACTCTATT
ATTGAGTTCAGCGTTTGTAGAACAAGGAGCAGGAACTGGTTGAACGGTATACCCTCCTTT
ATCAAGTATACAATTTCACTCAGGGGGATCGGTAGATATGGCAATTTTTAGCCTTCATTT
AGCTGGGATATCTTCAATATTGGGAGCTATG----AATTTTATTACAACCATTATAAATA
TGAGAGCACCAGGGATTACAATGGACCGAATGCCTTTATTTGTGTGATCTGTTTTAGTAA
CAGCCGTTTTGTTATTGTTATCTTTACCAGTATTTGCAGGAGCTATAACAATGCTTTTAA
CAGATCGAAACTTTAATACTGCATTTTTTGATCC-GGCGGGGGGAGGTGATCCTATTTTA
TATCAACACCCTTT-----------------
>Hymeniacidon TS2742 P12 Momwabisi
----------------------------------------------TGATAGGGACAGCT
TTTA-GCATGTTAATAAGATTAGAGCTATCTGCTCCTGGTTCAATGCTTGGCGATGATCA
TTTATATAACGTAATAGTAACTGCTCACGCCTTTGTAATGATTTTCTTTTTGGTTATGCC
TGTGCTAATAGGAGGTTTCGGAAATTGATTTGTTCCTCTGTATATTGGTGCGCCTGATAT
GGCTTTTCCTAGATTGAATAATCTTAGCTTTTGATTATTACCTCCCGCTTTAACTCTATT
ATTGAGTTCAGCGTTTGTAGAACAAGGAGCAGGAACTGGTTGAACGGTATACCCTCCTTT
ATCAAGTATACAATTTCACTCAGGGGGATCGGTAGATATGGCAATTTTTAGCCTTCATTT
AGCTGGGATATCTTCAATATTGGGAGCTATG----AATTTTATTACAACCATTATAAATA
TGAGAGCACCAGGGATTACAATGGACCGAATGCCTTTATTTGTGTGATCTGTTTTAGTAA
CAGCCGTTTTGTTATTGTTATCTTTACCAGTATTTGCAGGAGCTATAACAATGCTTTTAA
CAGATCGAAACTTTAATACTGCATTCTTTGATCC-GGCGGGGGGAGGTGATCCTATTTTA
TATCAACACCTTTTCTGATTTTTTGGTCACC
>Hymeniacidon TS2738 P11 False Bay
---------------------------------------------------GGGACAGCT
TTTA-GCATGTTAATAAGATTAGAGCTATCTGCTCCTGGTTCAATGCTTGGCGATGATCA
TTTATATAACGTAATAGTAACTGCTCACGCCTTTGTAATGATTTTCTTTTTGGTTATGCC
TGTGCTAATAGGAGGTTTCGGAAATTGATTTGTTCCTCTGTATATTGGTGCGCCTGATAT
GGCTTTTCCTAGATTGAATAATCTTAGCTTTTGATTATTACCTCCCGCTTTAACTCTATT
ATTGAGTTCAGCGTTTGTAGAACAAGGAGCAGGAACTGGTTGAACGGTATACCCTCCTTT
ATCAAGTATACAATTTCACTCAGGGGGATCGGTAGATATGGCAATTTTTAGCCTTCATTT
AGCTGGGATATCTTCAATATTGGGAGCTATG----AATTTTATTACAACCATTATAAATA
TGAGAGCACCAGGGATTACAATGGACCGAATGCCTTTATTTGTGTGATCTGTTTTAGTAA
CAGCCGTTTTGTTATTGTTATCTTTACCAGTATTTGCAGGAGCTATAACAATGCTTTTAA
CAGATCGAAACTTTAATACTGCATTCTTTGATCC-GGCGGGGGGAGGTGATCCTATTTTA
TATCAACACCTTTTCTGATTTTTTGGTCACC
>Hymeniacidon TS3359 P16 Dwesa
---------------------------------------------ATGATAGGGACAGCT
TTTA-GCATGTTAATAAGATTAGAGCTATCTGCTCCTGGTTCAATGCTTGGCGATGATCA
TTTATATAACGTAATAGTAACTGCTCACGCCTTTGTAATGATTTTCTTTTTGGTTATGCC
TGTGCTAATAGGAGGTTTCGGAAATTGATTTGTTCCTCTGTATATTGGTGCGCCTGATAT
GGCTTTTCCTAGATTGAATAATCTTAGCTTTTGATTATTACCTCCCGCTTTAACTCTATT
ATTGAGTTCAGCGTTTGTAGAACAAGGAGCAGGAACTGGTTGAACGGTATACCCTCCTTT
ATCAAGTATACAATTTCACTCAGGGGGATCGGTAGATATGGCAATTTTTAGCCTTCATTT
AGCTGGGATATCTTCAATATTGGGAGCTATG----AATTTTATTACAACCATTATAAATA
TGAGAGCACCAGGGATTACAATGGACCGAATGCCTTTATTTGTGTGATCTGTTTTAGTAA
CAGCCGTTTTGTTATTGTTATCTTTACCAGTATTTGCAGGAGCTATAACAATGCTTTTAA
CAGATCGAAACTTTAATACTGCATTTTTTGATCC-GGCGGGGGGAGGTGATCCTATTTTA
TATC---------------------------
>Hymeniacidon TS2744 P13 Strand
-----------------------------------------------GATAGGGACAGCT
TTTA-GCATGTTAATAAGATTAGAGCTATCTGCTCCTGGTTCAATGCTTGGCGATGATCA
TTTATATAACGTAATAGTAACTGCTCACGCCTTTGTAATGATTTTCTTTTTGGTTATGCC
TGTGCTAATAGGAGGTTTCGGAAATTGATTTGTTCCTCTGTATATTGGTGCGCCTGATAT
GGCTTTTCCTAGATTGAATAATCTTAGCTTTTGATTATTACCTCCCGCTTTAACTCTATT
ATTGAGTTCAGCGTTTGTAGAACAAGGAGCAGGAACTGGTTGAACGGTATACCCTCCTTT
ATCAAGTATACAATTTCACTCAGGGGGATCGGTAGATATGGCAATTTTTAGCCTTCATTT
AGCTGGGATATCTTCAATATTGGGAGCTATG----AATTTTATTACAACCATTATAAATA
TGAGAGCACCAGGGATTACAATGGACCGAATGCCTTTATTTGTGTGATCTGTTTTAGTAA
CAGCCGTTTTGTTATTGTTATCTTTACCAGTATTTGCAGGAGCTATAACAATGCTTTTAA
CAGATCGAAACTTTAATACTGCATTCTTTGATCC-GGCGGGGGGAGGTGATCCTATT---
-------------------------------
>Hymeniacidon TS2737 P10 Saunders Rock
---------------------------------------------------GGGACAGCT
TTTA-GCATGTTAATAAGATTAGAGCTATCTGCTCCTGGTTCAATGCTTGGCGATGATCA
TTTATATAACGTAATAGTAACTGCTCACGCCTTTGTAATGATTTTCTTTTTGGTTATGCC
TGTGCTAATAGGAGGTTTCGGAAATTGATTTGTTCCTCTGTATATTGGTGCGCCTGATAT
GGCTTTTCCTAGATTGAATAATCTTAGCTTTTGATTATTACCTCCCGCTTTAACTCTATT
ATTGAGTTCAGCGTTTGTAGAACAAGGAGCAGGAACTGGTTGAACGGTATACCCTCCTTT
ATCAAGTATACAATTTCACTCAGGGGGATCGGTAGATATGGCAATTTTTAGCCTTCATTT
AGCTGGGATATCTTCAATATTGGGAGCTATG----AATTTTATTACAACCATTATAAATA
TGAGAGCACCAGGGATTACAATGGACCGAATGCCTTTATTTGTGTGATCTGTTTTAGTAA
CAGCCGTTTTGTTATTGTTATCTTTACCAGTATTTGCAGGAGCTATAACAATGCTTTTAA
CAGATCGAAACTTTAATACTGCATTCTTTGATCC-GGCGGGGGGAGGTGATCCTATTTTA
TATCAACACCTTTTCTGATTTTT--------
>Hymeniacidon TS2736 P9 Greenpoint
----------------------------------------GCCGGATGATAGGGACAGCT
TTTA-GCATGTTAATAAGATTAGAGCTATCTGCTCCTGGTTCAATGCTTGGCGATGATCA
TTTATATAACGTAATAGTAACTGCTCACGCCTTTGTAATGATTTTCTTTTTGGTTATGCC
TGTGCTAATAGGAGGTTTCGGAAATTGATTTGTTCCTCTGTATATTGGTGCGCCTGATAT
GGCTTTTCCTAGATTGAATAATCTTAGCTTTTGATTATTACCTCCCGCTTTAACTCTATT
ATTGAGTTCAGCGTTTGTAGAACAAGGAGCAGGAACTGGTTGAACGGTATACCCTCCTTT
ATCAAGTATACAATTTCACTCAGGGGGATCGGTAGATATGGCAATTTTTAGCCTTCATTT
AGCTGGGATATCTTCAATATTGGGAGCTATG----AATTTTATTACAACCATTATAAATA
TGAGAGCACCAGGGATTACAATGGACCGAATGCCTTTATTTGTGTGATCTGTTTTAGTAA
CAGCCGTTTTGTTATTGTTATCTTTACCAGTATTTGCAGGAGCTATAACAATGCTTTTAA
CAGATCGAAACTTTAATACTGCATTCTTTGATCC-GGCGGGGGGAGGTGATCCTATTTTA
TATCAACACCTTTTCTGATTTTTTGGTCAC-
>Hymeniacidon TS 359 P5 Groenrivier
-------------------------------------------GAATGATAGGGACAGCT
TTTA-GCATGTTAATAAGATTAGAGCTATCTGCTCCTGGTTCAATGCTTGGCGATGATCA
TTTATATAACGTAATAGTAACTGCTCACGCCTTTGTAATGATTTTCTTTTTGGTTATGCC
TGTGCTAATAGGAGGTTTCGGAAATTGATTTGTTCCTCTGTATATTGGTGCGCCTGATAT
GGCTTTTCCTAGATTGAATAATCTTAGCTTTTGATTATTACCTCCCGCTTTAACTCTATT
ATTGAGTTCAGCGTTTGTAGAACAAGGAGCAGGAACTGGTTGAACGGTATACCCTCCTTT
ATCAAGTATACAATTTCACTCAGGGGGATCGGTAGATATGGCAATTTTTAGCCTTCATTT
AGCTGGGATATCTTCAATATTGGGAGCTATG----AATTTTATTACAACCATTATAAATA
TGAGAGCACCAGGGATTACAATGGACCGAATGCCTTTATTTGTGTGATCTGTTTTAGTAA
CAGCCGTTTTGTTATTGTTATCTTTACCAGTATTTGCAGGAGCTATAACAATGCTTTTAA
CAGATCGAAACTTTAATACTGCATTCTTTGATCC-GGCGGGGGGAGGTGATCCTATTTTA
TATCAACACCTTTTCTGATTTTTTGGTCACC
