# Supplementary material for: Confirmation of the southern African distribution of the marine sponge Hymeniacidon perlevis (Montagu, 1814) in the context of its global dispersal
Source: PeerJ. 2022 Nov 25;10:e14388. doi: 10.7717/peerj.14388 (PMC9703993; doi:10.7717/peerj.14388)
Supplement: Appendix S3 [file peerj-10-14388-s003.fas]

>Halichondria_okadai_NC_037391_Korea
--------------------------------------------TGATCGGGACAGCCTT
TAGCATGTTAATAAGATTAGAGCTATCAGCCCCGGGTTCAATGCTTGGCGATGATCATTT
ATATAATGTAATAGTAACAGCTCACGCTTTTGTAATGATTTTCTTTTTGGTTATGCCTGT
GATGATAGGAGGTTTTGGAAATTGATTTGTGCCTTTATATATTGGTGCACCGGATATGGC
CTTTCCTAGATTGAATAATCTTAGCTTTTGATTATTGCCTCCCGCTTTAACTTTATTATT
AGGTTCAGCGTTTGTAGAACAAGGGGCCGGAACTGGTTGAACGGTATACCCGCCTCTATC
AAGTATACAAGCACATTCAGGGGGATCAGTAGATCTAGCAATTTTTAGTCTTCATTTAGC
TGGGATATCTTCAATATTAGGGGCTATGAATTTCATTACAACCATTATAAATATGAGAGC
GCCAGGAATTACAATGGATCGAATGCCTTTATTTGTGTGATCTGTTTTAGTAACCGCCGT
TTTATTATTATTATCCTTACCAGTCTTGGCAGGAGCTATAACAATGCTTTTAACAGATAG
AAACTTCAATACAGCATTCTTTGATCCAGCGGGGGGAGGTGACCCGATTTTATATCAACA
CCTTTTCTGGTTCTTTGGTCACCCAGAAGTTTACATATTGATTTTACCGGGATTTGGTAT
AATCTCTCAAATAGTACCAACCTTTTCTGCTAAAAAACAAATATTTGGATATCTTGGAAT
GGTTTACGCCATGGTTTCTATTGGTATATTAGGTTTTATAGTATGAGCTCATCACATGTT
TACAGTAGGAATGGATGTAGACACTAGAGCATACTTTACTGCGGCAACAATGATTATTGC
AGTTCCTACAGGAATCAAAATATTTAGTTGACTTGCCACAATGTTTGGAGGTTCATTACG
ATTAGATACTCCAATGCTTTGGGCCATCGGGTTTGTATTTTTATTTACAATGGGAGGCTT
AACTGGTGTTGTTTTAGCTAATAGCTCCTTAGATGTTGTTCTACATGATACGTATTATGT
GGTAGCACACTTCCATTATGTTTTATCAATGGGGGCCGTGTTCTCATTGTTTGCGGGGTT
CTATTATTGATTCGGAAAAATCACAGGGTATACCTATAACGAGGTTTA
>Halichondria_panicea_MH756604_Iceland
--------------------------------------------TGATTGGGACCGCTTT
TAGCATGTTAATAAGATTAGAGCTATCAGCCCCTGGTTCAATGCTTGGCGATGATCATTT
ATATAACGTAATAGTAACTGCTCACGCCTTTGTAATGATTTTCTTTCTGGTTATGCCTGT
GATGATTGGGGGTTTCGGAAATTGATTTGTTCCTTTATATATTGGTGCGCCTGACATGGC
TTTTCCTAGATTGAATAATCTTAGTTTTTGATTATTACCGCCCGCTTTAACCTTATTATT
AGGCTCAGCGTTTGTAGAACAAGGAGCTGGTACAGGTTGAACTGTATATCCTCCTTTATC
AAGTATACAAGCTCACTCCGGGGGATCGGTTGATATGGCAATTTTTAGTCTTCATTTAGC
CGGGATATCTTCTATATTGGGAGCTATGAATTTCATTACAACCATTATAAATATGAGAGC
GCCAGGTATTACAATGGACCGAATGCCATTATTTGTGTGATCTGTTTTAGTAACTGCCAT
TTTATTATTGTTATCTTTACCGGTATTGGCCGGGGCTATAACAATGCTTTTGACAGATCG
AAATTTCAATACTGCGTTCTTTGATCCAGCGGGGGGTGGGGACCCAATTTTATATCAACA
CCTTTTCTGGTTCTTTGGTCACCCAGAAGTTTACATATTGATTTTACCTGGTTTTGGTAT
AATTTCTCAGGTGATACCAACCTTTTCTGCTAAAAAACAAATATTTGGTTATCTTGGAAT
GGTTTATGCGATAGTATCAATAGGTGTATTAGGGTTTATCGTATGAGCTCATCACATGTT
TACAGTAGGGATGGATGTAGACACTAGAGCATATTTCACTGCGGCAACAATGATTATTGC
AGTTCCTACGGGAATAAAAATCTTTAGTTGAGTAGCCACTATGTTTGGGGGTTCACTACG
ATTAGACACTCCTATGCTTTGGGCCATTGGGTTTGTATTTTTATTTACAGTAGGTGGTTT
AACTGGGGTTGTTTTAGCGAATAGCTCCTTAGATATTGTTTTACATGATACATATTATGT
GGTAGCACACTTCCATTATGTTTTATCGATGGGTGCCGTTTTCTCTTTGTTTGCTGGTTT
CTATTATTGATTTGGAAAAATCACTGGGTATAGCTATAACGAGGTTTA
>Hymeniacidon_chloris_KY565323_Hawaii
-------GGACTCTTTATTTATTGTTTGGGGCTTTTGC-TGGAATGATTGGGACAGCTTT
TAGCATGTTAATAAGATTAGAGCTATCAGCCCCTGGTTCAATGCTTGGCGATGATCATTT
ATATAACGTAATAGTAACTGCTCACGCCTTTGTAATGATTTTCTTTTTGGTTATGCCTGT
GTTGATAGGAGGTTTCGGAAATTGATTTGTTCCTTTATATATTGGTGCACCTGATATGGC
TTTTCCTAGACTAAATAATCTTAGTTTTTGATTATTGCCTCCCGCTTTAACCTTATTGTT
AGGTTCAGCGTTTGTAGAACAAGGAGCTGGGACGGGTTGAACCGTATATCCTCCTTTATC
AAGTATACAAGCTCACTCAGGGGGATCGGTTGATCTGGCAATCTTTAGCCTCCATTTAGC
AGGGATATCTTCTATATTGGGGGCTATGAATTTCATTACAACAATTATTAATATGGGGGC
GCCGGGGATGACAATGGATCGAATGCCTTTATTTGTGTGATCTGTTTTAGTAACAGCTAT
CTTGTTGTTGCTATCCTTACCTGTATTGGCGGGGGCTATAACAATGCTTTTGACTGATCG
AAACTTTAATACTGCATTCTTTGATCCTGCGGGGGGAGGTGATCCTATTTTATATCAACA
CCTTTTCTGGTTCTTTGGCCATCCTGAAGTTTATATATTGATTTTACCCGGATTTGGTAT
AATTTCTCAAATAGTACCAACTTTCTCTGCTAAAAAACAAATATTTGGATATCTTGGAAT
GGTTTATGCCATGGTTTCAATTGGAATCCTGGGGTTCATTGTATGGGCCCATCACATGTT
TACTGTGGGGATGGATGTAGACACTAGAGCGTACTTTACAGCGGCAACGATGATTATTGC
AGTTCCTACGGGAATCAAGATATTTAGTTGACTTGCCACTATGTTTGGGGGTTCTTTACG
ATTAGATACTCCAATGCTTTGGGCCATTGGGTTTGTATTCTTATTCACGTTGGGGGGTCT
AACAGGGGTTGTTTTAGCCAATAGCTCTTTAGACGTTGTTCTACATGATACATATTATGT
GGTTGCGCACTTCCACT-------------------------------------------
------------------------------------------------
>Hymeniacidon_flavia_EF217333_Korea
GATATTGGAACTCTTTATTTATTGTTTGGGGCTTTTGC-CGGAATGGTCGGGACAGCTTT
TAGCATGTTAATAAGATTAGAGCTATCTGCTCCTGGTTCAATGCTTGGCGATGATCATTT
ATATAACGTAATAGTAACTGCTCACGCCTTTGTAATGATTTTCTTCTTGGTTATGCCTGT
GCTGATAGGAGGTTTCGGAAATTGGTTTGTTCCTCTGTATATTGGTGCGCCTGATATGGC
GTTTCCTAGATTGAATAATCTTAGCTTTTGATTATTACCTCCCGCTTTAACTCTATTATT
GAGTTCAGCGTTTGTAGAACAAGGAGCAGGAACTGGTTGAACAGTATACCCTCCTTTAGC
AAATATACAATTTCACTCAGGAGGGTCGGTAGATATGGCAATTTTTAGCCTTCATTTAGC
TGGGATATCTTCAATATTGGGAGCTATGAATTTTATTACAACCATTATAAATATGAGAGC
ACCCGGGATTACAATGGACCGAATGCCTTTATTTGTGTGATCTGTTTTAGTAACAGCCGT
TTTATTATTGTTATCTTTGCCAGTATTTGCAGGAGCTATAACAATGCTTTTAACAGATCG
AAACTTTAATACTGCATTTTTTGATCCGGCGGGAGGAGGTGATCCTATTTTATATCAACA
CCTTTTCTGATTTTTT--------------------------------------------
------------------------------------------------------------
------------------------------------------------------------
------------------------------------------------------------
------------------------------------------------------------
------------------------------------------------------------
------------------------------------------------------------
------------------------------------------------------------
------------------------------------------------
>Hymeniacidon_flavia_EF217334_Korea
GATATTGGAACTCTTTATTTATTGTTTGGGGCTTTTGC-CGGAATGGTCGGGACAGCTTT
TAGCATGTTAATAAGATTAGAGCTATCTGCTCCTGGTTCAATGCTTGGCGATGATCATTT
ATATAACGTAATAGTAACTGCTCACGCCTTTGTAATGATTTTCTTCTTGGTTATGCCTGT
GCTGATAGGAGGTTTCGGAAATTGGTTTGTTCCTCTGTATATTGGTGCGCCTGATATGGC
GTTTCCTAGATTGAATAATCTTAGCTTTTGATTATTACCTCCCGCTTTAACTCTATTATT
GAGTTCAGCGTTTGTAGAACAAGGAGCAGGAACTGGTTGAACAGTATACCCTCCTTTAGC
AAATATACAATTTCACTCAGGAGGGTCGGTAGATATGGCAATTTTTAGCCTTCATTTAGC
TGGGATATCTTCAATATTGGGAGCTATGAATTTTATTACAACCATTATAAATATGAGAGC
ACCCGGGATTACAATGGACCGAATGCCTTTATTTGTGTGATCTGTTTTAGTAACAGCCGT
TTTATTATTGTTATCTTTGCCAGTATTTGCAGGAGCTATAACAATGCTTTTAACAGATCG
AAACTTTAATACTGCATTTTTTGATCCGGCGGGAGGAGGTGATCCTATTTTATATCAACA
CCTTTTCTGATTTTTT--------------------------------------------
------------------------------------------------------------
------------------------------------------------------------
------------------------------------------------------------
------------------------------------------------------------
------------------------------------------------------------
------------------------------------------------------------
------------------------------------------------------------
------------------------------------------------
>Hymeniacidon_flavia_EF217335_Korea
GATATTGGAACTCTTTATTTATTGTTTGGGGCTTTTGC-CGGAATGGTCGGGACAGCTTT
TAGCATGTTAATAAGATTAGAGCTATCTGCTCCTGGTTCAATGCTTGGCGATGATCATTT
ATATAACGTAATAGTAACTGCTCACGCCTTTGTAATGATTTTCTTCTTGGTTATGCCTGT
GCTGATAGGAGGTTTCGGAAATTGGTTTGTTCCTCTGTATATTGGTGCGCCTGATATGGC
GTTTCCTAGATTGAATAATCTTAGCTTTTGATTATTACCTCCCGCTTTAACTCTATTATT
GAGTTCAGCGTTTGTAGAACAAGGAGCAGGAACTGGTTGAACGGTATACCCTCCTTTAGC
AAATATACAATTTCACTCAGGAGGGTCGGTAGATATGGCAATTTTTAGCCTTCATTTAGC
TGGGATATCTTCAATATTGGGAGCTATGAATTTTATTACAACCATTATAAATATGAGAGC
ACCCGGGATTACAATGGACCGAATGCCTTTATTTGTGTGATCTGCTTTAGTAACGGCCGT
TTTATTATTGTTATCTTTGCCAGTATTTGCGGGAGCTATAACAATGCTTTTAACAGATCG
AAACTTTAATACTGCATTTTTTGATCCGGCGGGAGGAGGTGATCCTATTTTATATCAACA
CCTTTTCTGATTTTTT--------------------------------------------
------------------------------------------------------------
------------------------------------------------------------
------------------------------------------------------------
------------------------------------------------------------
------------------------------------------------------------
------------------------------------------------------------
------------------------------------------------------------
------------------------------------------------
>Hymeniacidon_gracilis_KY565326_Hawaii
--------GAGTCTTTATTTATTGTTTGGGGCCTTTGC-CGGAATGATCGGGACCTCATT
TAGTATGTTAATTAGATTAGAGATTTCTGCCCCGGGGGCAATGCTTGGGGATGATCATTT
ATATAACGTAATAGTAACTGCGCACGCGTTTGTAATGATCTTCTTTTTGGTTATGCCTGT
GCTGATAGGGGGCTTCGGTAATTGGGTTGTGCCCTTATATATTGGTGCGCCGGATATGGC
TTTCCCAAGATTGAATAATTTAAGTTTTTGATTATTGCCTCCTGCTTTAACCCTTCTGCT
TGGGTCAGCGTTTGTAGAACAAGGGGCTGGTACGGGTTGAACCGTATATCCTCCTTTATC
AAGTATACAAGCCCACTCGGGTGGGTCGGTGGATCTGGTAATATTTAGTCTCCATTTAGC
CGGGATATCCTCAATACTGGGTGCTATGAATTTTATTACAACAATTATAAATATGAGAGC
CCCCGGAATTACAATGGGCCGAATGGCTTTATTTGTGTGGTCTGTTTTAGTAACTGCCAT
ATTGTTGTTGTTATCGTTGCCGGTATTGGCGGGAGCTATAACAATGCTTTTGACCGATCG
AAACTTTAATACTGCATTCTTTGATCCCGCGGGTGGTGGGGACCCGATTTTATATCAACA
TCTTTTCTGGTTCTTTGGTCATCCCGAAGTTTATATATTAATTTTGCCGGGTTTTGGTAT
AATTTCTCAAATAATACCCTCTTTCTCTGGTAAAAAACAAATATTTGGATATCTTGGAAT
GGTTTACGCCATGGGCTCAATTGGCGTATTAGGGTTTATAGTATGAGCTCATCACATGTT
TACAGTAGGAATGGATGTAGACACCAGAGCATATTTCACTGCGGCAACAATGATTATTGC
TGTTCCTACAGGAATAAAAATATTTAGCTGAGTAGCAACTATGTTTGGGGGCTCAATACG
ATTAGACACTCCAATGCTTTGGGCGATTGGGTTTGTATTTTTATTTACAATGGGGGGTTT
AACCGGGGTAGTTTTAGCAAATAGTTCTTTAGATATCGTTTTACACGATACATATTATGT
GGTAGCACATTTTCATT-------------------------------------------
------------------------------------------------
>Hymeniacidon_heliophila_EF519629_Caribbean
-------------------------------------------ATGATAGGGACAGCTTT
TAGCATGTTAATAAGATTAGAGCTATCTGCTCCTGGTTCAATGCTTGGCGATGATCATTT
ATATAACGTAATAGTAACTGCTCACGCCTTTGTAATGATTTTCTTTTTGGTTATGCCTGT
GCTAATAGGAGGTTTCGGAAATTGATTTGTTCCTCTGTATATTGGTGCGCCTGATATGGC
TTTTCCTAGATTGAATAATCTTAGCTTTTGATTATTACCTCCCGCTTTAACTCTATTATT
GAGTTCAGCGTTTGTAGAACAAGGAGCAGGAACTGGTTGAACGGTATACCCTCCTTTATC
AAGTATACAATTTCACTCAGGGGGATCGGTAGATATGGCAATTTTTAGCCTTCATTTAGC
TGGGATATCTTCAATATTGGGAGCTATGAATTTTATTACAACCATTATAAATATGAGAGC
ACCAGGGATTACAATGGACCGAATGCCTTTATTTGTGTGATCTGTTTTAGTAACAGCCGT
TTTGTTATTGTTATCTTTACCAGTATTTGCAGGAGCTATAACAATGCTTTTAACAGATCG
AAACTTTAATACTGCATTCTTTGATCC---------------------------------
------------------------------------------------------------
------------------------------------------------------------
------------------------------------------------------------
------------------------------------------------------------
------------------------------------------------------------
------------------------------------------------------------
------------------------------------------------------------
------------------------------------------------------------
------------------------------------------------
>Hymeniacidon_heliophila_EF519630_Caribbean
-------------------------------------------ATGATAGGGACAGCTTT
TAGCATGTTAATAAGATTAGAGCTATCTGCTCCTGGTTCAATGCTTGGCGATGATCATTT
ATATAACGTAATAGTAACTGCTCACGCCTTTGTAATGATTTTCTTTTTGGTTATGCCTGT
GCTAATAGGAGGTTTCGGAAATTGATTTGTTCCTCTGTATATTGGTGCGCCTGATATGGC
TTTTCCTAGATTGAATAATCTTAGCTTTTGATTATTACCTCCCGCTTTAACTCTATTATT
GAGTTCAGCGTTTGTAGAACAAGGAGCAGGAACTGGTTGAACGGTATACCCTCCTTTATC
AAGTATACAATTTCACTCAGGGGGATCGGTAGATATGGCAATTTTTAGCCTTCATTTAGC
TGGGATATCTTCAATATTGGGAGCTATGAATTTTATTACAACCATTATAAATATGAGAGC
ACCAGGGATTACAATGGACCGAATGCCTTTATTTGTGTGATCTGTTTTAGTAACAGCCGT
TTTGTTATTGTTATCTTTACCAGTATTTGCAGGAGCTATAACAATGCTTTTAACAGATCG
AAACTTTAATACTGCATTCTTTGATCC---------------------------------
------------------------------------------------------------
------------------------------------------------------------
------------------------------------------------------------
------------------------------------------------------------
------------------------------------------------------------
------------------------------------------------------------
------------------------------------------------------------
------------------------------------------------------------
------------------------------------------------
>Hymeniacidon_heliophila_EF519631_Caribbean
-------------------------------------------ATGATAGGGACAGCTTT
TAGCATGTTAATAAGATTAGAGCTATCTGCTCCTGGTTCAATGCTTGGCGATGATCATTT
ATATAACGTAATAGTAACTGCTCACGCCTTTGTAATGATTTTCTTTTTGGTTATGCCTGT
GCTAATAGGAGGTTTCGGAAATTGATTTGTTCCTCTGTATATTGGTGCGCCTGATATGGC
TTTTCCTAGATTGAATAATCTTAGCTTTTGATTATTACCTCCCGCTTTAACTCTATTATT
GAGTTCAGCGTTTGTAGAACAAGGAGCAGGAACTGGTTGAACGGTATACCCTCCTTTATC
AAGTATACAATTTCACTCAGGGGGATCGGTAGATATGGCAATTTTTAGCCTTCATTTAGC
TGGGATATCTTCAATATTGGGAGCTATGAATTTTATTACAACCATTATAAATATGAGAGC
ACCAGGGATTACAATGGACCGAATGCCTTTATTTGTGTGATCTGTTTTAGTAACAGCCGT
TTTGTTATTGTTATCTTTACCAGTATTTGCAGGAGCTATAACAATGCTTTTAACAGATCG
AAACTTTAATACTGCATTCTTTGATCC---------------------------------
------------------------------------------------------------
------------------------------------------------------------
------------------------------------------------------------
------------------------------------------------------------
------------------------------------------------------------
------------------------------------------------------------
------------------------------------------------------------
------------------------------------------------------------
------------------------------------------------
>Hymeniacidon_heliophila_EF519632_Caribbean
-------------------------------------------ATGATAGGGACAGCTTT
TAGCATGTTAATAAGATTAGAGCTATCTGCTCCTGGTTCAATGCTTGGCGATGATCATTT
ATATAACGTAATAGTAACTGCTCACGCCTTTGTAATGATTTTCTTTTTGGTTATGCCTGT
GCTAATAGGAGGTTTCGGAAATTGATTTGTTCCTCTGTATATTGGTGCGCCTGATATGGC
TTTTCCTAGATTGAATAATCTTAGCTTTTGATTATTACCTCCCGCTTTAACTCTATTATT
GAGTTCAGCGTTTGTAGAACAAGGAGCAGGAACTGGTTGAACGGTATACCCTCCTTTATC
AAGTATACAATTTCACTCAGGGGGATCGGTAGATATGGCAATTTTTAGCCTTCATTTAGC
TGGGATATCTTCAATATTGGGAGCTATGAATTTTATTACAACCATTATAAATATGAGAGC
ACCAGGGATTACAATGGACCGAATGCCTTTATTTGTGTGATCTGTTTTAGTAACAGCCGT
TTTGTTATTGTTATCTTTACCAGTATTTGCAGGAGCTATAACAATGCTTTTAACAGATCG
AAACTTTAATACTGCATTCTTTGATCC---------------------------------
------------------------------------------------------------
------------------------------------------------------------
------------------------------------------------------------
------------------------------------------------------------
------------------------------------------------------------
------------------------------------------------------------
------------------------------------------------------------
------------------------------------------------------------
------------------------------------------------
>Hymeniacidon_heliophila_EU076812_Brazil
GAGA---AAAAACCTTA-TTATTGTTTGGCGCTTTTGTACGGAATGATAGGGACAGCTTT
TAGCATGTTAATAAGGTTAGAGCTATCTGCTCCTGGTTCAATGCTTGGCGATGATCATTT
ATATAACGTAATAGTAACTGCTCACGCCTTTGTAATGATTTTCTTTTTGGTTATGCCTGT
GCTAATAGGAGGTTTCGGAAATTGGTTTGTTCCTCTGTATATTGGTGCGCCTGATATGGC
TTTTCCTAGATTGAATAATCTTAGCTTTTGGTTATTACCTCCCGCTTTAACTCTATTATT
GAGTTCAGCGTTTGTAGAACAAGGAGCAGGAACTGGTTGGACGGTATACCCTCCTTTATC
AAGTATACAATTTCACTCAGGGGGATCGGTAGATATGGCAATTTTTAGCCTTCATTTAGC
TGGGATATCTTCAATATTGGGAGCTATGAATTTTATTACAACCATTATAAATATGAGAGC
ACCAGGGATTACAATGGACCGAATGCCTTTATTTGTGTGGTCTGTTTTAGTAACAGCCGT
TTTGCTATTGTTATCTTTACCAGTATTTGCAGGAGCTATAACAATGCTTTTAACAGATCG
AAAATTTAATACTGGATTCTTTGATCCAGCGGGGGGAAGTT-------------------
------------------------------------------------------------
------------------------------------------------------------
------------------------------------------------------------
------------------------------------------------------------
------------------------------------------------------------
------------------------------------------------------------
------------------------------------------------------------
------------------------------------------------------------
------------------------------------------------
>Hymeniacidon_perlevis_AF437301_France
------------------------------------------------------------
------------------------------------------------------------
------------------------------------------------------------
------------------------------------------------------------
------------------------------------------------------------
------------------------------------------------------------
------------------------------------------------------------
------------------------------------------------------------
------------------------------------------------------------
------------------------------------------------------------
------------------------------------------------------------
---------------------------------------------------ATTTGGNAT
AATTTCTCAAATAATACCAACATTCTCTGCTAAAAAACAGATATTCGGATATCTTGGAAT
GGTTTACGCCATGGTTTCAATTGGAATATTAGGGTTTATAGTATGAGCTCATCACATGTT
TACAGTAGGAATGGATGTAGACACTAGAGCATATTTTACTGCGGCAACAATGATTATTGC
AGTTCCTACGGGAATCAAAATATTTAGTTGAGTTGCTACTATGTTTGGGGGTTCACTACG
ATTAGACCCTCCAATGCTTTGAGCCATTGGGTTTGTATTCTTATTTACAATGGGGGGTTT
AACCGGTGTTGTTTTAGCGAATAGTTCTTTAGATATTGTTTTACATGATACATATTATGA
GGTAGCACATTTTCATTATGTTTTATCAATGGGAGCCGTTTTCTCTTTGTTTGCGGGATT
CTATTATTGATTTGGAAAAATCACAGGATATAGCTATAATGAAGTTTA
>Hymeniacidon_perlevis_AY625662_Netherlands
------------------------------------------------------------
------------------------------------------------------------
------------------------------------------------------------
------------------------------------------------------------
------------------------------------------------------------
------------------------------------------------------------
------------------------------------------------------------
------------------------------------------------------------
------------------------------------------------------------
------------------------------------------------------------
------------------------------------------------------------
------------------------------------------------------------
----------------------------------------ATATTCGGATATCTTGGAAT
GGTTTACGCCATGGTTTCAATTGGAATATTAGGGTTTATAGTATGAGCTCATCACATGTT
TACAGTAGGAATGGATGTAGACACTAGAGCATATTTTACTGCGGCAACAATGATTATTGC
AGTTCCTACGGGAATCAAAATATTTAGTTGAGTTGCTACTATGTTTGGGGGTTCACTACG
ATTAGACACTCCAATGCTTTGAGCCATTGGGTTTGTATTCTTATTTACAATGGGGGGTTT
AACCGGTGTTGTTTTAGCGAATAGTTCTTTAGATGTTGTTTTACATGATACATATTATGT
GGTAGCACATTTTCATTATGTTTTATCAATGGGAGCCGTTTTCTCTTTGTTTGCGGGATT
CTATTATTGATTTGGAAAAATCACAGGATATAGCTATAATGAAGTTTA
>Hymeniacidon_perlevis_HM035983_Unknown
--------AACTCTTTATTTATTGTTTGGGGCTTTTGC-CGGAATGATAGGGACAGCTTT
TAGCATGTTAATAAGATTAGAGCTATCTGCTCCTGGTTCAATGCTTGGCGATGATCATTT
ATATAACGTAATAGTAACTGCTCACGCCTTTGTAATGATTTTCTTTTTGGTTATGCCTGT
GCTAATAGGAGGTTTCGGAAATTGATTTGTTCCTCTGTATATTGGTGCGCCTGATATGGC
TTTTCCTAGATTGAATAATCTTAGCTTTTGATTATTACCTCCCGCTTTAACTCTATTATT
GAGTTCAGCGTTTGTAGAACAAGGAGCAGGAACTGGTTGAACGGTATACCCTCCTTTATC
AAGTATACAATTTCACTCAGGGGGATCGGTAGATATGGCAATTTTTAGCCTTCATTTAGC
TGGGATATCTTCAATATTGGGAGCTATGAATTTTATTACAACCATTATAAATATGAGAGC
ACCAGGGATTACAATGGACCGAATGCCTTTATTTGTGTGATCTGTTTTAGTAACAGCCGT
TTTGTTATTGTTATCTTTACCAGTATTTGCAGGAGCTATAACAATGCTTTTAACAGATCG
AAACTTTAATACTGCATTCTTTGATCCGGCGGGGGGAGGTGATCCTATTTTATATCAACA
CCTTTTC-----------------------------------------------------
------------------------------------------------------------
------------------------------------------------------------
------------------------------------------------------------
------------------------------------------------------------
------------------------------------------------------------
------------------------------------------------------------
------------------------------------------------------------
------------------------------------------------
>Hymeniacidon_perlevis_HM035984_Unknown
--------AACTCTTTATTTATTGTTTGGGGCTTTTGC-CGGAATGATAGGGACAGCTTT
TAGCATGTTAATAAGATTAGAGCTATCTGCTCCTGGTTCAATGCTTGGCGATGATCATTT
ATATAACGTAATAGTAACTGCTCACGCCTTTGTAATGATTTTCTTTTTGGTTATGCCTGT
GCTAATAGGAGGTTTCGGAAATTGATTTGTTCCTCTGTATATTGGTGCGCCTGATATGGC
TTTTCCTAGATTGAATAATCTTAGCTTTTGATTATTACCTCCCGCTTTAACTCTATTATT
GAGTTCAGCGTTTGTAGAACAAGGAGCAGGAACTGGTTGAACGGTATACCCTCCTTTATC
AAGTATACAATTTCACTCAGGGGGATCGGTAGATATGGCAATTTTTAGCCTTCATTTAGC
TGGGATATCTTCAATATTGGGAGCTATGAATTTTATTACAACCATTATAAATATGAGAGC
ACCAGGGATTACAATGGACCGAATGCCTTTATTTGTGTGATCTGTTTTAGTAACAGCCGT
TTTGTTATTGTTATCTTTACCAGTATTTGCAGGAGCTATAACAATGCTTTTAACAGATCG
AAACTTTAATACTGCATTCTTTGATCCGGCGGGGGGAGGTGATCCTATTTTATATCAACA
CCTTTTC-----------------------------------------------------
------------------------------------------------------------
------------------------------------------------------------
------------------------------------------------------------
------------------------------------------------------------
------------------------------------------------------------
------------------------------------------------------------
------------------------------------------------------------
------------------------------------------------
>Hymeniacidon_perlevis_HM035985_Unknown
--------AACTCTTTATTTATTGTTTGGGGCTTTTGC-CGGAATGATAGGGACAGCTTT
TAGCATGTTAATAAGATTAGAGCTATCTGCTCCTGGTTCAATGCTTGGCGATGATCATTT
ATATAACGTAATAGTAACTGCTCACGCCTTTGTAATGATTTTCTTTTTGGTTATGCCTGT
GCTAATAGGAGGTTTCGGAAATTGATTTGTTCCTCTGTATATTGGTGCGCCTGATATGGC
TTTTCCTAGATTGAATAATCTTAGCTTTTGATTATTACCTCCCGCTTTAACTCTATTATT
GAGTTCAGCGTTTGTAGAACAAGGAGCAGGAACTGGTTGAACGGTATACCCTCCTTTATC
AAGTATACAATTTCACTCAGGGGGATCGGTAGATATGGCAATTTTTAGCCTTCATTTAGC
TGGGATATCTTCAATATTGGGAGCTATGAATTTTATTACAACCATTATAAATATGAGAGC
ACCAGGGATTACAATGGACCGAATGCCTTTATTTGTGTGATCTGTTTTAGTAACAGCCGT
TTTGTTATTGTTATCTTTACCAGTATTTGCAGGAGCTATAACAATGCTTTTAACAGATCG
AAACTTTAATACTGCATTCTTTGATCCGGCGGGGGGAGGTGATCCTATTTTATATCAACA
CCTTTTC-----------------------------------------------------
------------------------------------------------------------
------------------------------------------------------------
------------------------------------------------------------
------------------------------------------------------------
------------------------------------------------------------
------------------------------------------------------------
------------------------------------------------------------
------------------------------------------------
>Hymeniacidon_perlevis_JX477015_Portugal
GACATTGGAACTCTTTATTTATTGTTTGGGGCTTTTGC-CGGAATGATAGGGACAGCTTT
TAGCATGTTAATAAGGTTAGAGCTATCTGCTCCTGGTTCAATGCTTGGCGATGATCATTT
ATATAACGTAATAGTAACTGCTCACGCCTTTGTAATGATTTTCTTTTTGGTTATGCCTGT
GCTAATAGGAGGTTTCGGAAATTGATTTGTTCCTCTGTATATTGGTGCGCCTGATATGGC
TTTTCCTAGATTGAATAATCTTAGCTTTTGATTATTACCTCCCGCTTTAACTCTATTATT
GAGTTCAGCGTTTGTAGAACAAGGAGCAGGAACTGGTTGAACGGTATACCCTCCTTTATC
AAGTATACAATTTCACTCAGGGGGATCGGTAGATATGGCAATTTTTAGCCTTCATTTAGC
TGGGATATCTTCAATATTGGGAGCTATGAATTTTATTACAACCATTATAAATATGAGAGC
ACCAGGGATTACAATGGACCGAATGCCTTTATTTGTGTGATCTGTTTTAGTAACAGCCGT
TTTGTTATTGTTATCTTTACCAGTATTTGCAGGAGCTATAACAATGCTTTTAACAGATCG
AAACTTTAATACTGCATTCTTTGATCCGGCGGGGGGAGGTGATCCTATTTTATATCAACA
CCTTTTCTGGTTCTTTGGTCAC--------------------------------------
------------------------------------------------------------
------------------------------------------------------------
------------------------------------------------------------
------------------------------------------------------------
------------------------------------------------------------
------------------------------------------------------------
------------------------------------------------------------
------------------------------------------------
>Hymeniacidon_perlevis_JX477016_Portugal
GATATTGGAACTCTTTATTTATTGTTTGGGGCTTTTGC-CGGAATGATAGGGACAGCTTT
TAGCATGTTAATAAGATTAGAGCTATCTGCTCCTGGTTCAATGCTTGGCGATGATCATTT
ATATAACGTAATAGTAACTGCTCACGCCTTTGTAATGATTTTCTTTTTGGTTATGCCTGT
GCTGATAGGAGGTTTCGGAAATTGATTTGTTCCTCTGTATATTGGTTCGCCTGATATGGC
TTTTCCTAGATTGAATAATCTTAGCTTTTGATTATTACCTCCCGCTTTAACTCTATTATT
GAGTTCAGCGTTTGTAGAACAAGGAGCAGGAACTGGTTGAACGGTATACCCTCCTTTATC
AAGTATACAATTTCACTCAGGGGGATCGGTAGATATGGCAATTTTTAGCCTTCATTTAGC
TGGGATATCTTCAATATTGGGAGCTATGAATTTTATTACAACCATTATAAATATGAGAGC
ACCAGGGATTACAATGGACCGAATGCCTTTATTTGTGTGATCTGTTTTAGTAACAGCCGT
TTTGTTATTGTTATCTTTACCAGTATTTGCAGGAGCTATAACAATGCTTTTAACAGATCG
AAACTTTAATACTGCATTCTTTGATCCGGCGGGGGGAGGTGATCCTATTTTATATCAACA
CCTTTTCTGGTTCTTTGGT-----------------------------------------
------------------------------------------------------------
------------------------------------------------------------
------------------------------------------------------------
------------------------------------------------------------
------------------------------------------------------------
------------------------------------------------------------
------------------------------------------------------------
------------------------------------------------
>Hymeniacidon_perlevis_JX477017_Portugal
GACATTGGAACTCTTTATTTATTGTTTGGGGCTTTTGC-CGGAATGATAGGGACAGCCTT
TAGCATGTTAATAAGATTAGAGCTATCTGCTCCTGGTTCAATGCTTGGCGATGATCATTT
ATATAACGTAATAGTAACTGCTCACGCCTTTGTAATGATTTTCTTTTTGGTTATGCCTGT
GCTAATAGGAGGTTTCGGAAATTGATTTGTTCCTCTGTATATTGGTGCGCCTGATATGGC
TTTTCCTAGATTGAATAATCTTAGCTTTTGATTATTACCTCCCGCTTTAACTCTATTATT
GAGTTCAGCGTTTGTAGAACAAGGAGCAGGAACTGGTTGAACGGTATACCCTCCTTTATC
AAGTATACAATTTCACTCAGGGGGATCGGTAGATATGGCAATTTTTAGCCTTCATTTAGC
TGGGATATCTTCAATATTGGGAGCTATGAATTTTATTACAACCATTATAAATATGAGAGC
ACCAGGGATTACAATGGACCGAATGCCTTTATTTGTGTGATCTGTTTTAGTAACAGCCGT
TTTGTTATTGTTATCTTTACCAGTATTTGCAGGAGCTATAACAATGCTTTTAACAGATCG
AAACTTTAATACTGCATTCTTTGATCCGGCGGGGGGAGGTGATCCTATTTTATATCAACA
CCTTTTCTGGTTCTTTGGTCAC--------------------------------------
------------------------------------------------------------
------------------------------------------------------------
------------------------------------------------------------
------------------------------------------------------------
------------------------------------------------------------
------------------------------------------------------------
------------------------------------------------------------
------------------------------------------------
>Hymeniacidon_perlevis_JX477018_Portugal
GACATCGGAACTCTTTATTTATTGTTTGGGGCTTTTGC-CGGAATGATAGGGACAGCTTT
TAGCATGTTAATAAGGTTAGAGCTATCTGCTCCTGGTTCAATGCTTGGCGATGATCATTT
ATATAACGTAATAGTAACTGCTCACGCCTTTGTAATGATTTTCTTTTTGGTTATGCCTGT
GCTAATAGGAGGTTTCGGAAATTGATTTGTTCCTCTGTATATTGGTGCGCCTGATATGGC
TTTTCCTAGATTGAATAATCTTAGCTTTTGATTATTACCTCCCGCTTTAACTCTATTATT
GAGTTCAGCGTTTGTAGAACAAGGAGCAGGAACTGGTTGAACGGTATACCCTCCTTTATC
AAGTATACAATTTCACTCAGGGGGATCGGTAGATATGGCAATTTTTAGCCTTCATTTAGC
TGGGATATCTTCAATATTGGGAGCTATGAATTTTATTACAACCATTATAAATATGAGAGC
ACCAGGGATTACAATGGACCGAATGCCTTTATTTGTGTGATCTGTTTTAGTAACAGCCGT
TTTGTTATTGTTATCTTTACCAGTATTTGCAGGAGCTATAACAATGCTTTTAACAGATCG
AAACTTTAATACTGCATTCTTTGATCCGGCGGGGGGAGGTGATCCTATTTTATATCAACA
CCTTTTCTGATTCT----------------------------------------------
------------------------------------------------------------
------------------------------------------------------------
------------------------------------------------------------
------------------------------------------------------------
------------------------------------------------------------
------------------------------------------------------------
------------------------------------------------------------
------------------------------------------------
>Hymeniacidon_perlevis_JX477019_Portugal
------GGAACTCTTTATTTATTGTTTGGGGCTTTTGC-CGGAATGATAGGGACAGCTTT
TAGCATGTTAATAAGGTTAGAGCTATCTGCTCCTGGTTCAATGCTTGGCGATGATCATTT
ATATAACGTAATAGTAACTGCTCACGCCTTTGTAATGATTTTCTTTTTGGTTATGCCTGT
GCTAATAGGAGGTTTCGGAAATTGATTTGTTCCTCTGTATATTGGTGCGCCTGATATGGC
TTTTCCTAGATTGAATAATCTTAGCTTTTGATTATTACCTCCCGCTTTAACTCTATTATT
GAGTTCAGCGTTTGTAGAACAAGGAGCAGGAACTGGTTGAACGGTATACCCTCCTTTATC
AAGTATACAATTTCACTCAGGGGGATCGGTAGATATGGCAATTTTTAGCCTTCATTTAGC
TGGGATATCTTCAATATTGGGAGCTATGAATTTTATTACAACCATTATAAATATGAGAGC
ACCAGGGATTACAATGGACCGAATGCCTTTATTTGTGTGATCTGTTTTAGTAACAGCCGT
TTTGTTATTGTTATCTTTACCAGTATTTGCAGGAGCTATAACAATGCTTTTAACAGATCG
AAACTTTAATACTGCATTCTTTGATCCGGCGGGGGGAGGTGATCCTATTTTATATCAACA
CCTTTTC-----------------------------------------------------
------------------------------------------------------------
------------------------------------------------------------
------------------------------------------------------------
------------------------------------------------------------
------------------------------------------------------------
------------------------------------------------------------
------------------------------------------------------------
------------------------------------------------
>Hymeniacidon_perlevis_JX477020_Portugal
------GGAACTCTTTATTTATTGTTTGGGGCTTTTGC-CGGAATGATAGGGACAGCTTT
TAGCATGTTAATAAGGTTAGAGCTATCTGCTCCTGGTTCAATGCTTGGCGATGATCATTT
ATATAACGTAATAGTAACTGCTCACGCCTTTGTAATGATTTTCTTTTTGGTTATGCCTGT
GCTAATAGGAGGTTTCGGAAATTGATTTGTTCCTCTGTATATTGGTGCGCCTGATATGGC
TTTTCCTAGATTGAATAATCTTAGCTTTTGATTATTACCTCCCGCTTTAACTCTATTATT
GAGTTCAGCGTTTGTAGAACAAGGAGCAGGAACTGGTTGAACGGTATACCCTCCTTTATC
AAGTATACAATTTCACTCAGGGGGATCGGTAGATATGGCAATTTTTAGCCTTCATTTAGC
TGGGATATCTTCAATATTGGGAGCTATGAATTTTATTACAACCATTATAAATATGAGAGC
ACCAGGGATTACAATGGACCGAATGCCTTTATTTGTGTGATCTGTTTTAGTAACAGCCGT
TTTGTTATTGTTATCTTTACCAGTATTTGCAGGAGCTATAACAATGCTTTTAACAGATCG
AAACTTTAATACTGCATTCTTTGATCCGGCGGGGGGAGGTGATCCTATTTTATATCAACA
CCTTTTCTG---------------------------------------------------
------------------------------------------------------------
------------------------------------------------------------
------------------------------------------------------------
------------------------------------------------------------
------------------------------------------------------------
------------------------------------------------------------
------------------------------------------------------------
------------------------------------------------
>Hymeniacidon_perlevis_JX477021_Portugal
------GGAACTCTTTATTTATTGTTTGGGGCTTTTGC-CGGAATGATAGGGACAGCTTT
TAGCATGTTAATAAGGTTAGAGCTATCTGCTCCTGGTTCAATGCTTGGCGATGATCATTT
ATATAACGTAATAGTAACTGCTCACGCCTTTGTAATGATTTTCTTTTTGGTTATGCCTGT
GCTAATAGGAGGTTTCGGAAATTGATTTGTTCCTCTGTATATTGGTGCGCCTGATATGGC
TTTTCCTAGATTGAATAATCTTAGCTTTTGATTATTACCTCCCGCTTTAACTCTATTATT
GAGTTCAGCGTTTGTAGAACAAGGAGCAGGAACTGGTTGAACGGTATACCCTCCTTTATC
AAGTATACAATTTCACTCAGGGGGATCGGTAGATATGGCAATTTTTAGCCTTCATTTAGC
TGGGATATCTTCAATATTGGGAGCTATGAATTTTATTACAACCATTATAAATATGAGAGC
ACCAGGGATTACAATGGACCGAATGCCTTTATTTGTGTGATCTGTTTTAGTAACAGCCGT
TTTGTTATTGTTATCTTTACCAGTATTTGCAGGAGCTATAACAATGCTTTTAACAGATCG
AAACTTTAATACTGCATTCTTTGATCCGGCGGGGGGAGGTGATCCTATTTTATATCAACA
CCTTTTC-----------------------------------------------------
------------------------------------------------------------
------------------------------------------------------------
------------------------------------------------------------
------------------------------------------------------------
------------------------------------------------------------
------------------------------------------------------------
------------------------------------------------------------
------------------------------------------------
>Hymeniacidon_perlevis_JX477022_Portugal
------GGAACTCTTTATTTATTGTTTGGGGCTTTTGC-CGGAATGATAGGGACAGCTTT
TAGCATGTTAATAAGGTTAGAGCTATCTGCTCCTGGTTCAATGCTTGGCGATGATCATTT
ATATAACGTAATAGTAACTGCTCACGCCTTTGTAATGATTTTCTTTTTGGTTATGCCTGT
GCTAATAGGAGGTTTCGGAAATTGATTTGTTCCTCTGTATATTGGTGCGCCTGATATGGC
TTTTCCTAGATTGAATAATCTTAGCTTTTGATTATTACCTCCCGCTTTAACTCTATTATT
GAGTTCAGCGTTTGTAGAACAAGGAGCAGGAACTGGTTGAACGGTATACCCTCCTTTATC
AAGTATACAATTTCACTCAGGGGGATCGGTAGATATGGCAATTTTTAGCCTTCATTTAGC
TGGGATATCTTCAATATTGGGAGCTATGAATTTTATTACAACCATTATAAATATGAGAGC
ACCAGGGATTACAATGGACCGAATGCCTTTATTTGTGTGATCTGTTTTAGTAACAGCCGT
TTTGTTATTGTTATCTTTACCAGTATTTGCAGGAGCTATAACAATGCTTTTAACAGATCG
AAACTTTAATACTGCATTCTTTGATCCGGCGGGGGGAGGTGATCCTATTTTATATCAACA
CCTTTTCT----------------------------------------------------
------------------------------------------------------------
------------------------------------------------------------
------------------------------------------------------------
------------------------------------------------------------
------------------------------------------------------------
------------------------------------------------------------
------------------------------------------------------------
------------------------------------------------
>Hymeniacidon_perlevis_JX477023_Portugal
------GGAACTCTTTATTTATTGTTTGGGGCTTTTGC-CGGAATGATAGGGACAGCTTT
TAGCATGTTAATAAGATTAGAGCTATCTGCTCCTGGTTCAATGCTTGGCGATGATCATTT
ATATAACGTAATAGTAACTGCTCACGCCTTTGTAATGATTTTCTTTTTGGTTATGCCTGT
GCTGATAGGAGGTTTCGGAAATTGATTTGTTCCTCTGTATATTGGTTCGCCTGATATGGC
TTTTCCTAGATTGAATAATCTTAGCTTTTGATTATTACCTCCCGCTTTAACTCTATTATT
GAGTTCAGCGTTTGTAGAACAAGGAGCAGGAACTGGTTGAACGGTATACCCTCCTTTATC
AAGTATACAATTTCACTCAGGGGGATCGGTAGATATGGCAATTTTTAGCCTTCATTTAGC
TGGGATATCTTCAATATTGGGAGCTATGAATTTTATTACAACCATTATAAATATGAGAGC
ACCAGGGATTACAATGGACCGAATGCCTTTATTTGTGTGATCTGTTTTAGTAACAGCCGT
TTTGTTATTGTTATCTTTACCAGTATTTGCAGGAGCTATAACAATGCTTTTAACAGATCG
AAACTTTAATACTGCATTCTTTGATCCGGCGGGGGGAGGTGATCCTATTTTATATCAACA
CCTTTTC-----------------------------------------------------
------------------------------------------------------------
------------------------------------------------------------
------------------------------------------------------------
------------------------------------------------------------
------------------------------------------------------------
------------------------------------------------------------
------------------------------------------------------------
------------------------------------------------
>Hymeniacidon_perlevis_JX477024_Portugal
GACATCGGAACTCTTTATTTATTGTTTGGGGCTTTTGC-CGGAATGATAGGGACAGCTTT
TAGCATGTTAATAAGGTTAGAGCTATCTGCTCCTGGTTCAATGCTTGGCGATGATCATTT
ATATAACGTAATAGTAACTGCTCACGCCTTTGTAATGATTTTCTTTTTGGTTATGCCTGT
GCTAATAGGAGGTTTCGGAAATTGATTTGTTCCTCTGTATATTGGTGCGCCTGATATGGC
TTTTCCTAGATTGAATAATCTTAGCTTTTGATTATTACCTCCCGCTTTAACTCTATTATT
GAGTTCAGCGTTTGTAGAACAAGGAGCAGGAACTGGTTGAACGGTATACCCTCCTTTATC
AAGTATACAATTTCACTCAGGGGGATCGGTAGATATGGCAATTTTTAGCCTTCATTTAGC
TGGGATATCTTCAATATTGGGAGCTATGAATTTTATTACAACCATTATAAATATGAGAGC
ACCAGGGATTACAATGGACCGAATGCCTTTATTTGTGTGATCTGTTTTAGTAACAGCCGT
TTTGTTATTGTTATCTTTACCAGTATTTGCAGGAGCTATAACAATGCTTTTAACAGATCG
AAACTTTAATACTGCATTCTTTGATCCGGCGGGGGGAGGTGATCCTATTTTATATCAACA
CCTTTTC-----------------------------------------------------
------------------------------------------------------------
------------------------------------------------------------
------------------------------------------------------------
------------------------------------------------------------
------------------------------------------------------------
------------------------------------------------------------
------------------------------------------------------------
------------------------------------------------
>Hymeniacidon_perlevis_JX477025_Portugal
------GGAACTCTTTATTTATTGTTTGGGGCTTTTGC-CGGAATGATAGGGACAGCTTT
TAGCATGTTAATAAGATTAGAGCTATCTGCTCCTGGTTCAATGCTTGGCGATGATCATTT
ATATAACGTAATAGTAACTGCTCACGCCTTTGTAATGATTTTCTTTTTGGTTATGCCTGT
GCTGATAGGAGGTTTCGGAAATTGATTTGTTCCTCTGTATATTGGTTCGCCTGATATGGC
TTTTCCTAGATTGAATAATCTTAGCTTTTGATTATTACCTCCCGCTTTAACTCTATTATT
GAGTTCAGCGTTTGTAGAACAAGGAGCAGGAACTGGTTGAACGGTATACCCTCCTTTATC
AAGTATACAATTTCACTCAGGGGGATCGGTAGATATGGCAATTTTTAGCCTTCATTTAGC
TGGGATATCTTCAATATTGGGAGCTATGAATTTTATTACAACCATTATAAATATGAGAGC
ACCAGGGATTACAATGGACCGAATGCCTTTATTTGTGTGATCTGTTTTAGTAACAGCCGT
TTTGTTATTGTTATCTTTACCAGTATTTGCAGGAGCTATAACAATGCTTTTAACAGATCG
AAACTTTAATACTGCATTCTTTGATCCGGCGGGGGGAGGTGATCCTATTTTATATCAACA
CCTTTTCTG---------------------------------------------------
------------------------------------------------------------
------------------------------------------------------------
------------------------------------------------------------
------------------------------------------------------------
------------------------------------------------------------
------------------------------------------------------------
------------------------------------------------------------
------------------------------------------------
>Hymeniacidon_perlevis_JX477026_Portugal
------GGAACTCTTTATTTATTGTTTGGGGCTTTTGC-CGGAATGATAGGGACAGCTTT
TAGCATGTTAATAAGGTTAGAGCTATCTGCTCCTGGTTCAATGCTTGGCGATGATCATTT
ATATAACGTAATAGTAACTGCTCACGCCTTTGTAATGATTTTCTTTTTGGTTATGCCTGT
GCTAATAGGAGGTTTCGGAAATTGATTTGTTCCTCTGTATATTGGTGCGCCTGATATGGC
TTTTCCTAGATTGAATAATCTTAGCTTTTGATTATTACCTCCCGCTTTAACTCTATTATT
GAGTTCAGCGTTTGTAGAACAAGGAGCAGGAACTGGCTGAACGGTATACCCTCCTTTATC
AAGTATACAATTTCACTCAGGGGGATCGGTAGATATGGCAATTTTTAGCCTTCATTTAGC
TGGGATATCTTCAATATTGGGAGCTATGAATTTTATTACAACCATTATAAATATGAGAGC
ACCAGGGATTACAATGGACCGAATGCCTTTATTTGTGTGATCTGTTTTAGTAACAGCCGT
TTTGTTATTGTTATCTTTACCAGTATTTGCAGGAGCTATAACAATGCTTTTAACAGATCG
AAACTTTAATACTGCATTCTTTGATCCGGCGGGGGGAGGTGATCCTATTTTATATCAACA
CCTTTT------------------------------------------------------
------------------------------------------------------------
------------------------------------------------------------
------------------------------------------------------------
------------------------------------------------------------
------------------------------------------------------------
------------------------------------------------------------
------------------------------------------------------------
------------------------------------------------
>Hymeniacidon_perlevis_JX477027_Portugal
------GGAACTCTTTATTTATTGTTTGGGGCTTTTGC-CGGAATGATAGGGACAGCTTT
TAGCATGTTAATAAGATTAGAGCTATCTGCTCCTGGTTCAATGCTTGGCGATGATCATTT
ATATAACGTAATAGTAACTGCTCACGCCTTTGTAATGATTTTCTTTTTGGTTATGCCTGT
GCTGATAGGAGGTTTCGGAAATTGATTTGTTCCTCTGTATATTGGTTCGCCTGATATGGC
TTTTCCTAGATTGAATAATCTTAGCTTTTGATTATTACCTCCCGCTTTAACTCTATTATT
GAGTTCAGCGTTTGTAGAACAAGGAGCAGGAACTGGTTGAACGGTATACCCTCCTTTATC
AAGTATACAATTTCACTCAGGGGGATCGGTAGATATGGCAATTTTTAGCCTTCATTTAGC
TGGGATATCTTCAATATTGGGAGCTATGAATTTTATTACAACCATTATAAATATGAGAGC
ACCAGGGATTACAATGGACCGAATGCCTTTATTTGTGTGATCTGTTTTAGTAACAGCCGT
TTTGTTATTGTTATCTTTACCAGTATTTGCAGGAGCTATAACAATGCTTTTAACAGATCG
AAACTTTAATACTGCATTCTTTGATCCGGCGGGGGGAGGTGATCCTATTTTATATCAACA
CCTTTT------------------------------------------------------
------------------------------------------------------------
------------------------------------------------------------
------------------------------------------------------------
------------------------------------------------------------
------------------------------------------------------------
------------------------------------------------------------
------------------------------------------------------------
------------------------------------------------
>Hymeniacidon_perlevis_JX477028_Portugal
------GGAACTCTTTATTTATTGTTTGGGGCTTTTGC-CGGAATGATAGGGACAGCTTT
TAGCATGTTAATAAGATTAGAGCTATCTGCTCCTGGTTCAATGCTTGGCGATGATCATTT
ATATAACGTAATAGTAACTGCTCACGCCTTTGTAATGATTTTCTTTTTGGTTATGCCTGT
GCTGATAGGAGGTTTCGGAAATTGATTTGTTCCTCTGTATATTGGTTCGCCTGATATGGC
TTTTCCTAGATTGAATAATCTTAGCTTTTGATTATTACCTCCCGCTTTAACTCTATTATT
GAGTTCAGCGTTTGTAGAACAAGGAGCAGGAACTGGTTGAACGGTATACCCTCCTTTATC
AAGTATACAATTTCACTCAGGGGGATCGGTAGATATGGCAATTTTTAGCCTTCATTTAGC
TGGGATATCTTCAATATTGGGAGCTATGAATTTTATTACAACCATTATAAATATGAGAGC
ACCAGGGATTACAATGGACCGAATGCCTTTATTTGTGTGATCTGTTTTAGTAACAGCCGT
TTTGTTATTGTTATCTTTACCAGTATTTGCAGGAGCTATAACAATGCTTTTAACAGATCG
AAACTTTAATACTGCATTCTTTGATCCGGCGGGGGGAGGTGATCCTATTTTATATCAACA
CCTTTTCTG---------------------------------------------------
------------------------------------------------------------
------------------------------------------------------------
------------------------------------------------------------
------------------------------------------------------------
------------------------------------------------------------
------------------------------------------------------------
------------------------------------------------------------
------------------------------------------------
>Hymeniacidon_perlevis_JX477029_Portugal
--------AACTCTTTATTTATTGTTTGGGGCTTTTGC-CGGAATGATAGGGACAGCTTT
TAGCATGTTAATAAGATTAGAGCTATCTGCTCCTGGTTCAATGCTTGGCGATGATCATTT
ATATAACGTAATAGTAACTGCTCACGCCTTTGTAATGATTTTCTTTTTGGTTATGCCTGT
GCTGATAGGAGGTTTCGGAAATTGATTTGTTCCTCTGTATATTGGTTCGCCTGATATGGC
TTTTCCTAGATTGAATAATCTTAGCTTTTGATTATTACCTCCCGCTTTAACTCTATTATT
GAGTTCAGCGTTTGTAGAACAAGGAGCAGGAACTGGTTGAACGGTATACCCTCCTTTATC
AAGTATACAATTTCACTCAGGGGGATCGGTAGATATGGCAATTTTTAGCCTTCATTTAGC
TGGGATATCTTCAATATTGGGAGCTATGAATTTTATTACAACCATTATAAATATGAGAGC
ACCAGGGATTACAATGGACCGAATGCCTTTATTTGTGTGATCTGTTTTAGTAACAGCCGT
TTTGTTATTGTTATCTTTACCAGTATTTGCAGGAGCTATAACAATGCTTTTAACAGATCG
AAACTTTAATACTGCATTCTTTGATCCGGCGGGGGGAGGTGATCCTATTTTATATCAACA
CCTTTTC-----------------------------------------------------
------------------------------------------------------------
------------------------------------------------------------
------------------------------------------------------------
------------------------------------------------------------
------------------------------------------------------------
------------------------------------------------------------
------------------------------------------------------------
------------------------------------------------
>Hymeniacidon_perlevis_JX477030_Portugal
GACATCGGAACTCTTTATTTATTGTTTGGGGCTTTTGC-CGGAATGATAGGGACAGCTTT
TAGCATGTTAATAAGGTTAGAGCTATCTGCTCCTGGTTCAATGCTTGGCGATGATCATTT
ATATAACGTAATAGTAACTGCTCACGCCTTTGTAATGATTTTCTTTTTGGTTATGCCTGT
GCTAATAGGAGGTTTCGGAAATTGATTTGTTCCTCTGTATATTGGTGCGCCTGATATGGC
TTTTCCTAGATTGAATAATCTTAGCTTTTGATTATTACCTCCCGCTTTAACTCTATTATT
GAGTTCAGCGTTTGTAGAACAAGGAGCAGGAACTGGTTGAACGGTATACCCTCCTTTATC
AAGTATACAATTTCACTCAGGGGGATCGGTAGATATGGCAATTTTTAGCCTTCATTTAGC
TGGGATATCTTCAATATTGGGAGCTATGAATTTTATTACAACCATTATAAATATGAGAGC
ACCAGGGATTACAATGGACCGAATGCCTTTATTTGTGTGATCTGTTTTAGTAACAGCCGT
TTTGTTATTGTTATCTTTACCAGTATTTGCAGGAGCTATAACAATGCTTTTAACAGATCG
AAACTTTAATACTGCATTCTTTGATCCGGCGGGGGGAGGTGATCCTATTTTATATCAACA
CCTTTT------------------------------------------------------
------------------------------------------------------------
------------------------------------------------------------
------------------------------------------------------------
------------------------------------------------------------
------------------------------------------------------------
------------------------------------------------------------
------------------------------------------------------------
------------------------------------------------
>Hymeniacidon_perlevis_JX477031_Portugal
--------AACTCTTTATTTATTGTTTGGGGCTTTTGC-CGGAATGATAGGGACAGCTTT
TAGCATGTTAATAAGGTTAGAGCTATCTGCTCCTGGTTCAATGCTTGGCGATGATCATTT
ATATAACGTAATAGTAACTGCTCACGCCTTTGTAATGATTTTCTTTTTGGTTATGCCTGT
GCTAATAGGAGGTTTCGGAAATTGATTTGTTCCTCTGTATATTGGTGCGCCTGATATGGC
TTTTCCTAGATTGAATAATCTTAGCTTTTGATTATTACCTCCCGCTTTAACTCTATTATT
GAGTTCAGCGTTTGTAGAACAAGGAGCAGGAACTGGTTGAACGGTATACCCTCCTTTATC
AAGTATACAATTTCACTCAGGGGGATCGGTAGATATGGCAATTTTTAGCCTTCATTTAGC
TGGGATATCTTCAATATTGGGAGCTATGAATTTTATTACAACCATTATAAATATGAGAGC
ACCAGGGATTACAATGGACCGAATGCCTTTATTTGTGTGATCTGTTTTAGTAACAGCCGT
TTTGTTATTGTTATCTTTACCAGTATTTGCAGGAGCTATAACAATGCTTTTAACAGATCG
AAACTTTAATACTGCATTCTTTGATCCGGCGGGGGGAGGTGATCCTATTTTATATCAACA
CCTTTTC-----------------------------------------------------
------------------------------------------------------------
------------------------------------------------------------
------------------------------------------------------------
------------------------------------------------------------
------------------------------------------------------------
------------------------------------------------------------
------------------------------------------------------------
------------------------------------------------
>Hymeniacidon_perlevis_JX477032_Portugal
------GGAACTCTTTATTTATTGTTTGGGGCTTTTGC-CGGAATGATAGGGACAGCTTT
TAGCATGTTAATAAGGTTAGAGCTATCTGCTCCTGGTTCAATGCTTGGCGATGATCATTT
ATATAACGTAATAGTAACTGCTCACGCCTTTGTAATGATTTTCTTTTTGGTTATGCCTGT
GCTAATAGGAGGTTTCGGAAATTGATTTGTTCCTCTGTATATTGGTGCGCCTGATATGGC
TTTTCCTAGATTGAATAATCTTAGCTTTTGATTATTACCTCCCGCTTTAACTCTATTATT
GAGTTCAGCGTTTGTAGAACAAGGAGCAGGAACTGGCTGAACGGTATACCCTCCTTTATC
AAGTATACAATTTCACTCAGGGGGATCGGTAGATATGGCAATTTTTAGCCTTCATTTAGC
TGGGATATCTTCAATATTGGGAGCTATGAATTTTATTACAACCATTATAAATATGAGAGC
ACCAGGGATTACAATGGACCGAATGCCTTTATTTGTGTGATCTGTTTTAGTAACAGCCGT
TTTGTTATTGTTATCTTTACCAGTATTTGCAGGAGCTATAACAATGCTTTTAACAGATCG
AAACTTTAATACTGCATTCTTTGATCCGGCGGGGGGAGGTGATCCTATTTTATATCAACA
CCTTTTCT----------------------------------------------------
------------------------------------------------------------
------------------------------------------------------------
------------------------------------------------------------
------------------------------------------------------------
------------------------------------------------------------
------------------------------------------------------------
------------------------------------------------------------
------------------------------------------------
>Hymeniacidon_perlevis_JX477033_Portugal
------GGAACTCTTTATTTATTGTTTGGGGCTTTTGC-CGGAATGATAGGGACAGCTTT
TAGCATGTTAATAAGGTTAGAGCTATCTGCTCCTGGTTCAATGCTTGGCGATGATCATTT
ATATAACGTAATAGTAACTGCTCACGCCTTTGTAATGATTTTCTTTTTGGTTATGCCTGT
GCTAATAGGAGGTTTCGGAAATTGATTTGTTCCTCTGTATATTGGTGCGCCTGATATGGC
TTTTCCTAGATTGAATAATCTTAGCTTTTGATTATTACCTCCCGCTTTAACTCTATTATT
GAGTTCAGCGTTTGTAGAACAAGGAGCAGGAACTGGTTGAACGGTATACCCTCCTTTATC
AAGTATACAATTTCACTCAGGGGGATCGGTAGATATGGCAATTTTTAGCCTTCATTTAGC
TGGGATATCTTCAATATTGGGAGCTATGAATTTTATTACAACCATTATAAATATGAGAGC
ACCAGGGATTACAATGGACCGAATGCCTTTATTTGTGTGATCTGTTTTAGTAACAGCCGT
TTTGTTATTGTTATCTTTACCAGTATTTGCAGGAGCTATAACAATGCTTTTAACAGATCG
AAACTTTAATACTGCATTCTTTGATCCGGCGGGGGGAGGTGATCCTATTTTATATCAACA
CCTTTT------------------------------------------------------
------------------------------------------------------------
------------------------------------------------------------
------------------------------------------------------------
------------------------------------------------------------
------------------------------------------------------------
------------------------------------------------------------
------------------------------------------------------------
------------------------------------------------
>Hymeniacidon_perlevis_JX477034_Portugal
-----CGGAACTCTTTATTTATTGTTTGGGGCTTTTGC-CGGAATGATAGGGACAGCTTT
TAGCATGTTAATAAGGTTAGAGCTATCTGCTCCTGGTTCAATGCTTGGCGATGATCATTT
ATATAACGTAATAGTAACTGCTCACGCCTTTGTAATGATTTTCTTTTTGGTTATGCCTGT
GCTAATAGGAGGTTTCGGAAATTGATTTGTTCCTCTGTATATTGGTGCGCCTGATATGGC
TTTTCCTAGATTGAATAATCTTAGCTTTTGATTATTACCTCCCGCTTTAACTCTATTATT
GAGTTCAGCGTTTGTAGAACAAGGAGCAGGAACTGGTTGAACGGTATACCCTCCTTTATC
AAGTATACAATTTCACTCAGGGGGATCGGTAGATATGGCAATTTTTAGCCTTCATTTAGC
TGGGATATCTTCAATATTGGGAGCTATGAATTTTATTACAACCATTATAAATATGAGAGC
ACCAGGGATTACAATGGACCGAATGCCTTTATTTGTGTGATCTGTTTTAGTAACAGCCGT
TTTGTTATTGTTATCTTTACCAGTATTTGCAGGAGCTATAACAATGCTTTTAACAGATCG
AAACTTTAATACTGCATTCTTTGATCCGGCGGGGGGAGGTGATCCTATTTTATATCAACA
CCTTTT------------------------------------------------------
------------------------------------------------------------
------------------------------------------------------------
------------------------------------------------------------
------------------------------------------------------------
------------------------------------------------------------
------------------------------------------------------------
------------------------------------------------------------
------------------------------------------------
>Hymeniacidon_perlevis_JX477035_Portugal
------GGAACTCTTTATTTATTGTTTGGGGCTTTTGC-CGGAATGATAGGGACAGCTTT
TAGCATGTTAATAAGGTTAGAGCTATCTGCTCCTGGTTCAATGCTTGGCGATGATCATTT
ATATAACGTAATAGTAACTGCTCACGCCTTTGTAATGATTTTCTTTTTGGTTATGCCTGT
GCTAATAGGAGGTTTCGGAAATTGATTTGTTCCTCTGTATATTGGTGCGCCTGATATGGC
TTTTCCTAGATTGAATAATCTTAGCTTTTGATTATTACCTCCCGCTTTAACTCTATTATT
GAGTTCAGCGTTTGTAGAACAAGGAGCAGGAACTGGTTGAACGGTATACCCTCCTTTATC
AAGTATACAATTTCACTCAGGGGGATCGGTAGATATGGCAATTTTTAGCCTTCATTTAGC
TGGGATATCTTCAATATTGGGAGCTATGAATTTTATTACAACCATTATAAATATGAGAGC
ACCAGGGATTACAATGGACCGAATGCCTTTATTTGTGTGATCTGTTTTAGTAACAGCCGT
TTTGTTATTGTTATCTTTACCAGTATTTGCAGGAGCTATAACAATGCTTTTAACAGATCG
AAACTTTAATACTGCATTCTTTGATCCGGCGGGGGGAGGTGATCCTATTTTATATCAACA
CCTTT-------------------------------------------------------
------------------------------------------------------------
------------------------------------------------------------
------------------------------------------------------------
------------------------------------------------------------
------------------------------------------------------------
------------------------------------------------------------
------------------------------------------------------------
------------------------------------------------
>Hymeniacidon_perlevis_JX477036_Portugal
------GGAACTCTTTATTTATTGTTTGGGGCTTTTGC-CGGAATGATAGGGACAGCTTT
TAGCATGTTAATAAGGTTAGAGCTATCTGCTCCTGGTTCAATGCTTGGCGATGATCATTT
ATATAACGTAATAGTAACTGCTCACGCCTTTGTAATGATTTTCTTTTTGGTTATGCCTGT
GCTAATAGGAGGTTTCGGAAATTGATTTGTTCCTCTGTATATTGGTGCGCCTGATATGGC
TTTTCCTAGATTGAATAATCTTAGCTTTTGATTATTACCTCCCGCTTTAACTCTATTATT
GAGTTCAGCGTTTGTAGAACAAGGAGCAGGAACTGGTTGAACGGTATACCCTCCTTTATC
AAGTATACAATTTCACTCAGGGGGATCGGTAGATATGGCAATTTTTAGCCTTCATTTAGC
TGGGATATCTTCAATATTGGGAGCTATGAATTTTATTACAACCATTATAAATATGAGAGC
ACCAGGGATTACAATGGACCGAATGCCTTTATTTGTGTGATCTGTTTTAGTAACAGCCGT
TTTGTTATTGTTATCTTTACCAGTATTTGCAGGAGCTATAACAATGCTTTTAACAGATCG
AAACTTTAATACTGCATTCTTTGATCCGGCGGGGGGAGGTGATCCTATTTTATATCAACA
CCTTTT------------------------------------------------------
------------------------------------------------------------
------------------------------------------------------------
------------------------------------------------------------
------------------------------------------------------------
------------------------------------------------------------
------------------------------------------------------------
------------------------------------------------------------
------------------------------------------------
>Hymeniacidon_perlevis_JX477037_Portugal
------GGAACTCTTTATTTATTGTTTGGGGCTTTTGC-CGGAATGATAGGGACAGCTTT
TAGCATGTTAATAAGGTTAGAGCTATCTGCTCCTGGTTCAATGCTTGGCGATGATCATTT
ATATAACGTAATAGTAACTGCTCACGCCTTTGTAATGATTTTCTTTTTGGTTATGCCTGT
GCTAATAGGAGGTTTCGGAAATTGATTTGTTCCTCTGTATATTGGTGCGCCTGATATGGC
TTTTCCTAGATTGAATAATCTTAGCTTTTGATTATTACCTCCCGCTTTAACTCTATTATT
GAGTTCAGCGTTTGTAGAACAAGGAGCAGGAACTGGTTGAACGGTATACCCTCCTTTATC
AAGTATACAATTTCACTCAGGGGGATCGGTAGATATGGCAATTTTTAGCCTTCATTTAGC
TGGGATATCTTCAATATTGGGAGCTATGAATTTTATTACAACCATTATAAATATGAGAGC
ACCAGGGATTACAATGGACCGAATGCCTTTATTTGTGTGATCTGTTTTAGTAACAGCCGT
TTTGTTATTGTTATCTTTACCAGTATTTGCAGGAGCTATAACAATGCTTTTAACAGATCG
AAACTTTAATACTGCATTCTTTGATCCGGCGGGGGGAGGTGATCCTATTTTATATCAACA
CCTTTTCTG---------------------------------------------------
------------------------------------------------------------
------------------------------------------------------------
------------------------------------------------------------
------------------------------------------------------------
------------------------------------------------------------
------------------------------------------------------------
------------------------------------------------------------
------------------------------------------------
>Hymeniacidon_perlevis_JX477038_Portugal
--------AACTCTTTATTTATTGTTTGGGGCTTTTGC-CGGAATGATAGGGACAGCCTT
TAGCATGTTAATAAGATTAGAGCTATCTGCTCCTGGTTCAATGCTTGGCGATGATCATTT
ATATAACGTAATAGTAACTGCTCACGCCTTTGTAATGATTTTCTTTTTGGTTATGCCTGT
GCTAATAGGAGGTTTCGGAAATTGATTTGTTCCTCTGTATATTGGTGCGCCTGATATGGC
TTTTCCTAGATTGAATAATCTTAGCTTTTGATTATTACCTCCCGCTTTAACTCTATTATT
GAGTTCAGCGTTTGTAGAACAAGGAGCAGGAACTGGTTGAACGGTATACCCTCCTTTATC
AAGTATACAATTTCACTCAGGGGGATCGGTAGATATGGCAATTTTTAGCCTTCATTTAGC
TGGGATATCTTCAATATTGGGAGCTATGAATTTTATTACAACCATTATAAATATGAGAGC
ACCAGGGATTACAATGGACCGAATGCCTTTATTTGTGTGATCTGTTTTAGTAACAGCCGT
TTTGTTATTGTTATCTTTACCAGTATTTGCAGGAGCTATAACAATGCTTTTAACAGATCG
AAACTTTAATACTGCATTCTTTGATCCGGCGGGGGGAGGTGATCCTATTTTATATCAACA
CCTTTTC-----------------------------------------------------
------------------------------------------------------------
------------------------------------------------------------
------------------------------------------------------------
------------------------------------------------------------
------------------------------------------------------------
------------------------------------------------------------
------------------------------------------------------------
------------------------------------------------
>Hymeniacidon_perlevis_JX477039_Portugal
------GGAACTCTTTATTTATTGTTTGGGGCTTTTGC-CGGAATGATAGGGACAGCTTT
TAGCATGTTAATAAGATTAGAGCTATCTGCTCCTGGTTCAATGCTTGGCGATGATCATTT
ATATAACGTAATAGTAACTGCTCACGCCTTTGTAATGATTTTCTTTTTGGTTATGCCTGT
GCTAATAGGAGGTTTCGGAAATTGATTTGTTCCTCTGTATATTGGTGCGCCTGATATGGC
TTTTCCTAGATTGAATAATCTTAGCTTTTGATTATTACCTCCCGCTTTAACTCTATTATT
GAGTTCAGCGTTTGTAGAACAAGGAGCAGGAACTGGTTGAACGGTATACCCTCCTTTATC
AAGTATACAATTTCACTCAGGGGGATCGGTAGATATGGCAATTTTTAGCCTTCATTTAGC
TGGGATATCTTCAATATTGGGAGCTATGAATTTTATTACAACCATTATAAATATGAGAGC
ACCAGGGATTACAATGGACCGAATGCCTTTATTTGTGTGATCTGTTTTAGTAACAGCCGT
TTTGTTATTGTTATCTTTACCAGTATTTGCAGGAGCTATAACAATGCTTTTAACAGATCG
AAACTTTAATACTGCATTCTTTGATCCGGCGGGGGGAGGTGATCCTATTTTATATCAACA
CCTTTTCTG---------------------------------------------------
------------------------------------------------------------
------------------------------------------------------------
------------------------------------------------------------
------------------------------------------------------------
------------------------------------------------------------
------------------------------------------------------------
------------------------------------------------------------
------------------------------------------------
>Hymeniacidon_perlevis_JX477040_Portugal
------GGAACTCTTTATTTATTGTTTGGGGCTTTTGC-CGGAATGATAGGGACAGCCTT
TAGCATGTTAATAAGATTAGAGCTATCTGCTCCTGGTTCAATGCTTGGCGATGATCATTT
ATATAACGTAATAGTAACTGCTCACGCCTTTGTAATGATTTTCTTTTTGGTTATGCCTGT
GCTAATAGGAGGTTTCGGAAATTGATTTGTTCCTCTGTATATTGGTGCGCCTGATATGGC
TTTTCCTAGATTGAATAATCTTAGCTTTTGATTATTACCTCCCGCTTTAACTCTATTATT
GAGTTCAGCGTTTGTAGAACAAGGAGCAGGAACTGGTTGAACGGTATACCCTCCTTTATC
AAGTATACAATTTCACTCAGGGGGATCGGTAGATATGGCAATTTTTAGCCTTCATTTAGC
TGGGATATCTTCAATATTGGGAGCTATGAATTTTATTACAACCATTATAAATATGAGAGC
ACCAGGGATTACAATGGACCGAATGCCTTTATTTGTGTGATCTGTTTTAGTAACAGCCGT
TTTGTTATTGTTATCTTTACCAGTATTTGCAGGAGCTATAACAATGCTTTTAACAGATCG
AAACTTTAATACTGCATTCTTTGATCCGGCGGGGGGAGGTGATCCTATTTTATATCAACA
CCTTTTCTG---------------------------------------------------
------------------------------------------------------------
------------------------------------------------------------
------------------------------------------------------------
------------------------------------------------------------
------------------------------------------------------------
------------------------------------------------------------
------------------------------------------------------------
------------------------------------------------
>Hymeniacidon_perlevis_JX477041_Portugal
-ACATCGGAACTCTTTATTTATTGTTTGGGGCTTTTGC-CGGAATGATAGGGACAGCTTT
TAGCATGTTAATAAGGTTAGAGCTATCTGCTCCTGGTTCAATGCTTGGCGATGATCATTT
ATATAACGTAATAGTAACTGCTCACGCCTTTGTAATGATTTTCTTTTTGGTTATGCCTGT
GCTAATAGGAGGTTTCGGAAATTGATTTGTTCCTCTGTATATTGGTGCGCCTGATATGGC
TTTTCCTAGATTGAATAATCTTAGCTTTTGATTATTACCTCCCGCTTTAACTCTATTATT
GAGTTCAGCGTTTGTAGAACAAGGAGCAGGAACTGGCTGAACGGTATACCCTCCTTTATC
AAGTATACAATTTCACTCAGGGGGATCGGTAGATATGGCAATTTTTAGCCTTCATTTAGC
TGGGATATCTTCAATATTGGGAGCTATGAATTTTATTACAACCATTATAAATATGAGAGC
ACCAGGGATTACAATGGACCGAATGCCTTTATTTGTGTGATCTGTTTTAGTAACAGCCGT
TTTGTTATTGTTATCTTTACCAGTATTTGCAGGAGCTATAACAATGCTTTTAACAGATCG
AAACTTTAATACTGCATTCTTTGATCCGGCGGGGGGAGGTGATCCTATTTTATATCAACA
CCTTTTCTG---------------------------------------------------
------------------------------------------------------------
------------------------------------------------------------
------------------------------------------------------------
------------------------------------------------------------
------------------------------------------------------------
------------------------------------------------------------
------------------------------------------------------------
------------------------------------------------
>Hymeniacidon_perlevis_JX477042_Portugal
------GGAACTCTTTATTTATTGTTTGGGGCTTTTGC-CGGAATGATAGGGACAGCTTT
TAGCATGTTAATAAGGTTAGAGCTATCTGCTCCTGGTTCAATGCTTGGCGATGATCATTT
ATATAACGTAATAGTAACTGCTCACGCCTTTGTAATGATTTTCTTTTTGGTTATGCCTGT
GCTAATAGGAGGTTTCGGAAATTGATTTGTTCCTCTGTATATTGGTGCGCCTGATATGGC
TTTTCCTAGATTGAATAATCTTAGCTTTTGATTATTACCTCCCGCTTTAACTCTATTATT
GAGTTCAGCGTTTGTAGAACAAGGAGCAGGAACTGGTTGAACGGTATACCCTCCTTTATC
AAGTATACAATTTCACTCAGGGGGATCGGTAGATATGGCAATTTTTAGCCTTCATTTAGC
TGGGATATCTTCAATATTGGGAGCTATGAATTTTATTACAACCATTATAAATATGAGAGC
ACCAGGGATTACAATGGACCGAATGCCTTTATTTGTGTGATCTGTTTTAGTAACAGCCGT
TTTGTTATTGTTATCTTTACCAGTATTTGCAGGAGCTATAACAATGCTTTTAACAGATCG
AAACTTTAATACTGCATTCTTTGATCCGGCGGGGGGAGGTGATCCTATTTTATATCAACA
CCTTTTCTG---------------------------------------------------
------------------------------------------------------------
------------------------------------------------------------
------------------------------------------------------------
------------------------------------------------------------
------------------------------------------------------------
------------------------------------------------------------
------------------------------------------------------------
------------------------------------------------
>Hymeniacidon_perlevis_JX477043_Portugal
------GGAACTCTTTATTTATTGTTTGGGGCTTTTGC-CGGAATGATAGGGACAGCTTT
TAGCATGTTAATAAGGTTAGAGCTATCTGCTCCTGGTTCAATGCTTGGCGATGATCATTT
ATATAACGTAATAGTAACTGCTCACGCCTTTGTAATGATTTTCTTTTTGGTTATGCCTGT
GCTAATAGGAGGTTTCGGAAATTGATTTGTTCCTCTGTATATTGGTGCGCCTGATATGGC
TTTTCCTAGATTGAATAATCTTAGCTTTTGATTATTACCTCCCGCTTTAACTCTATTATT
GAGTTCAGCGTTTGTAGAACAAGGAGCAGGAACTGGTTGAACGGTATACCCTCCTTTATC
AAGTATACAATTTCACTCAGGGGGATCGGTAGATATGGCAATTTTTAGCCTTCATTTAGC
TGGGATATCTTCAATATTGGGAGCTATGAATTTTATTACAACCATTATAAATATGAGAGC
ACCAGGGATTACAATGGACCGAATGCCTTTATTTGTGTGATCTGTTTTAGTAACAGCCGT
TTTGTTATTGTTATCTTTACCAGTATTTGCAGGAGCTATAACAATGCTTTTAACAGATCG
AAACTTTAATACTGCATTCTTTGATCCGGCGGGGGGAGGTGATCCTATTTTATATCAACA
CCTTTTCTGATT------------------------------------------------
------------------------------------------------------------
------------------------------------------------------------
------------------------------------------------------------
------------------------------------------------------------
------------------------------------------------------------
------------------------------------------------------------
------------------------------------------------------------
------------------------------------------------
>Hymeniacidon_perlevis_JX477044_Portugal
------GGAACTCTTTATTTATTGTTTGGGGCTTTTGC-CGGAATGATAGGGACAGCTTT
TAGCATGTTAATAAGGTTAGAGCTATCTGCTCCTGGTTCAATGCTTGGCGATGATCATTT
ATATAACGTAATAGTAACTGCTCACGCCTTTGTAATGATTTTCTTTTTGGTTATGCCTGT
GCTAATAGGAGGTTTCGGAAATTGATTTGTTCCTCTGTATATTGGTGCGCCTGATATGGC
TTTTCCTAGATTGAATAATCTTAGCTTTTGATTATTACCTCCCGCTTTAACTCTATTATT
GAGTTCAGCGTTTGTAGAACAAGGAGCAGGAACTGGCTGAACGGTATACCCTCCTTTATC
AAGTATACAATTTCACTCAGGGGGATCGGTAGATATGGCAATTTTTAGCCTTCATTTAGC
TGGGATATCTTCAATATTGGGAGCTATGAATTTTATTACAACCATTATAAATATGAGAGC
ACCAGGGATTACAATGGACCGAATGCCTTTATTTGTGTGATCTGTTTTAGTAACAGCCGT
TTTGTTATTGTTATCTTTACCAGTATTTGCAGGAGCTATAACAATGCTTTTAACAGATCG
AAACTTTAATACTGCATTCTTTGATCCGGCGGGGGGAGGTGATCCTATTTTATATCAACA
CCTTTTCTG---------------------------------------------------
------------------------------------------------------------
------------------------------------------------------------
------------------------------------------------------------
------------------------------------------------------------
------------------------------------------------------------
------------------------------------------------------------
------------------------------------------------------------
------------------------------------------------
>Hymeniacidon_perlevis_JX477045_Portugal
------GGAACTCTTTATTTATTGTTTGGGGCTTTTGC-CGGAATGATAGGGACAGCTTT
TAGCATGTTAATAAGATTAGAGCTATCTGCTCCTGGTTCAATGCTTGGCGATGATCATTT
ATATAACGTAATAGTAACTGCTCACGCCTTTGTAATGATTTTCTTTTTGGTTATGCCTGT
GCTAATAGGAGGTTTCGGAAATTGATTTGTTCCTCTGTATATTGGTGCGCCTGATATGGC
TTTTCCTAGATTGAATAATCTTAGCTTTTGATTATTACCTCCCGCTTTAACTCTATTATT
GAGTTCAGCGTTTGTAGAACAAGGAGCAGGAACTGGCTGAACGGTATACCCTCCTTTATC
AAGTATACAATTTCACTCAGGGGGATCGGTAGATATGGCAATTTTTAGCCTTCATTTAGC
TGGGATATCTTCAATATTGGGAGCTATGAATTTTATTACAACCATTATAAATATGAGAGC
ACCAGGGATTACAATGGACCGAATGCCTTTATTTGTGTGATCTGTTTTAGTAACAGCCGT
TTTGTTATTGTTATCTTTACCAGTATTTGCAGGAGCTATAACAATGCTTTTAACAGATCG
AAACTTTAATACTGCATTCTTTGATCCGGCGGGGGGAGGTGATCCTATTTTATATCAACA
CCTTTTCTG---------------------------------------------------
------------------------------------------------------------
------------------------------------------------------------
------------------------------------------------------------
------------------------------------------------------------
------------------------------------------------------------
------------------------------------------------------------
------------------------------------------------------------
------------------------------------------------
>Hymeniacidon_perlevis_KF225481_Portugal
-----TGGAACTCTTTATTTATTGTTTGGGGCTTTTGC-CGGAATGATAGGGACAGCTTT
TAGCATGTTAATAAGGTTAGAGCTATCTGCTCCTGGTTCAATGCTTGGCGATGATCATTT
ATATAACGTAATAGTAACTGCTCACGCCTTTGTAATGATTTTCTTTTTGGTTATGCCTGT
GCTAATAGGAGGTTTCGGAAATTGATTTGTTCCTCTGTATATTGGTGCGCCTGATATGGC
TTTTCCTAGATTGAATAATCTTAGCTTTTGATTATTACCTCCCGCTTTAACTCTATTATT
GAGTTCAGCGTTTGTAGAACAAGGAGCAGGAACTGGTTGAACGGTATACCCTCCTTTATC
AAGTATACAATTTCACTCAGGGGGATCGGTAGATATGGCAATTTTTAGCCTTCATTTAGC
TGGGATATCTTCAATATTGGGAGCTATGAATTTTATTACAACCATTATAAATATGAGAGC
ACCAGGGATTACAATGGACCGAATGCCTTTATTTGTGTGATCTGTTTTAGTAACAGCCGT
TTTGTTATTGTTATCTTTACCAGTATTTGCAGGAGCTATAACAATGCTTTTAACAGATCG
AAACTTTAATACTGCATTCTTTGATCCGGCGGGGGGAGGTGATCCTATTTTATATCAACA
CCTTTTCTG---------------------------------------------------
------------------------------------------------------------
------------------------------------------------------------
------------------------------------------------------------
------------------------------------------------------------
------------------------------------------------------------
------------------------------------------------------------
------------------------------------------------------------
------------------------------------------------
>Hymeniacidon_perlevis_KF225482_Portugal
------GGAACTCTTTATTTATTGTTTGGGGCTTTTGC-CGGAATGATAGGGACAGCTTT
TAGCATGTTAATAAGATTAGAGCTATCTGCTCCTGGTTCAATGCTTGGCGATGATCATTT
ATATAACGTAATAGTAACTGCTCACGCCTTTGTAATGATTTTCTTTTTGGTTATGCCTGT
GCTGATAGGAGGTTTCGGAAATTGATTTGTTCCTCTGTATATTGGTTCGCCTGATATGGC
TTTTCCTAGATTGAATAATCTTAGCTTTTGATTATTACCTCCCGCTTTAACTCTATTATT
GAGTTCAGCGTTTGTAGAACAAGGAGCAGGAACTGGTTGAACGGTATACCCTCCTTTATC
AAGTATACAATTTCACTCAGGGGGATCGGTAGATATGGCAATTTTTAGCCTTCATTTAGC
TGGGATATCTTCAATATTGGGAGCTATGAATTTTATTACAACCATTATAAATATGAGAGC
ACCAGGGATTACAATGGACCGAATGCCTTTATTTGTGTGATCTGTTTTAGTAACAGCCGT
TTTGTTATTGTTATCTTTACCAGTATTTGCAGGAGCTATAACAATGCTTTTAACAGATCG
AAACTTTAATACTGCATTCTTTGATCCGGCGGGGGGAGGTGATCCTATTTTATATCAACA
CCTTTTCTG---------------------------------------------------
------------------------------------------------------------
------------------------------------------------------------
------------------------------------------------------------
------------------------------------------------------------
------------------------------------------------------------
------------------------------------------------------------
------------------------------------------------------------
------------------------------------------------
>Hymeniacidon_perlevis_KU697713_Spain
------------------------------------------------------------
------------------------------------------------------------
------------------------------------------------------------
------------TTTCGGAAATTGATTTGTTCCTCTGTATATAGGTTCGCCTGATATGGC
TTTTCCTAGATTGAATAATCTTAGCTTTTGATTATTACCTCCCGCTTTAACTCTATTATT
GAGTTCAGCGTTTGTAGAACAAGGAGCAGGAACTGGTTGAACGGTATACCCTCCTTTATC
AAGTATACAATTTCACTCAGGGGGATCGGTAGATATGGCAATTTTTAGCCTTCATTTAGC
TGGGATATCTTCAATATTGGGAGCTATGAATTTTATTACAACCATTATAAATATGAGAGC
ACCAGGGATTACAATGGACCGAATGCCTTTATTTGTGTGATCTGTTTTAGTAACAGCCGT
TTTGTTATTGTTATCTTTACCAGTATTTGCAGGAGCTATAACAATGCTTTTAACAGATCG
AAACTTTAATACTGCATTCTTT--------------------------------------
------------------------------------------------------------
------------------------------------------------------------
------------------------------------------------------------
------------------------------------------------------------
------------------------------------------------------------
------------------------------------------------------------
------------------------------------------------------------
------------------------------------------------------------
------------------------------------------------
>Hymeniacidon_perlevis_KU697714_Spain
------------------------------------------------------------
------------------------------------------------------------
------------------------------------------------------------
------------TTTCGGAAATTGATTTGTTCCTCTGTATATTGGTTCGCCTGATATGGC
TTTTCCTAGATTGAATAATCTTAGCTTTTGATTATTACCTCCCGCTTTAACTCTATTATT
GAGTTCAGCGTTTGTAGAACAAGGAGCAGGAACTGGTTGAACGGTATACCCTCCTTTATC
AAGTATACAATTTCACTCAGGGGGATCGGTAGATATGGCAATTTTTAGCCTTCATTTAGC
TGGGATATCTTCAATATTGGGAGCTATGAATTTTATTACAACCATTATAAATATGAGAGC
ACCAGGGATTACAATGGACCGAATGCCTTTATTTGTGTGATCTGTTTTAGTAACAGCCGT
TTTGTTATTGTTATCTTTACCAGTATTTGCAGGAGCTATAACAATGCTTTTAACAGATCG
AAACTTTAATACTGCATTCTTT--------------------------------------
------------------------------------------------------------
------------------------------------------------------------
------------------------------------------------------------
------------------------------------------------------------
------------------------------------------------------------
------------------------------------------------------------
------------------------------------------------------------
------------------------------------------------------------
------------------------------------------------
>Hymeniacidon_perlevis_KY492551_Portugal
------------CTTTATTTATTGTTTGGGGCTTTTGC-CGGAATGATAGGGACAGCTTT
TAGCATGTTAATAAGGTTAGAGCTATCTGCTCCTGGTTCAATGCTTGGCGATGATCATTT
ATATAACGTAATAGTAACTGCTCACGCCTTTGTAATGATTTTCTTTTTGGTTATGCCTGT
GCTAATAGGAGGTTTCGGAAATTGATTTGTTCCTCTGTATATTGGTGCGCCTGATATGGC
TTTTCCTAGATTGAATAATCTTAGCTTTTGATTATTACCTCCCGCTTTAACTCTATTATT
GAGTTCAGCGTTTGTAGAACAAGGAGCAGGAACTGGTTGAACGGTATACCCTCCTTTATC
AAGTATACAATTTCACTCAGGGGGATCGGTAGATATGGCAATTTTTAGCCTTCATTTAGC
TGGGATATCTTCAATATTGGGAGCTATGAATTTTATTACAACCATTATAAATATGAGAGC
ACCAGGGATTACAATGGACCGAATGCCTTTATTTGTGTGATCTGTTTTAGTAACAGCCGT
TTTGTTATTGTTATCTTTACCAGTATTTGCAGGAGCTATAACAATGCTTTTAACAGATCG
AAACTTTAATACTGCATTCTTTGATCCGGCGGGGGGAGGTGATCCTATTTTATATCAACA
CC----------------------------------------------------------
------------------------------------------------------------
------------------------------------------------------------
------------------------------------------------------------
------------------------------------------------------------
------------------------------------------------------------
------------------------------------------------------------
------------------------------------------------------------
------------------------------------------------
>Hymeniacidon_perlevis_KY492552_Portugal
----------------------------------------------ATAGGGACAGCTTT
TAGCATGTTAATAAGGTTAGAGCTATCTGCTCCTGGTTCAATGCTTGGCGATGATCATTT
ATATAACGTAATAGTAACTGCTCACGCCTTTGTAATGATTTTCTTTTTGGTTATGCCTGT
GCTAATAGGAGGTTTCGGAAATTGATTTGTTCCTCTGTATATTGGTGCGCCTGATATGGC
TTTTCCTAGATTGAATAATCTTAGCTTTTGATTATTACCTCCCGCTTTAACTCTATTATT
GAGTTCAGCGTTTGTAGAACAAGGAGCAGGAACTGGTTGAACGGTATACCCTCCTTTATC
AAGTATACAATTTCACTCAGGGGGATCGGTAGATATGGCAATTTTTAGCCTTCATTTAGC
TGGGATATCTTCAATATTGGGAGCTATGAATTTTATTACAACCATTATAAATATGAGAGC
ACCAGGGATTACAATGGACCGAATGCCTTTATTTGTGTGATCTGTTTTAGTAACAGCCGT
TTTGTTATTGTTATCTTTACCAGTATTTGCAGGAGCTATAACAATGCTTTTAACAGATCG
AAACTTTAATACTGCATTCTTTGATCCGGCGGGGGGAGGTGATCCTATTTTATATCAACA
CCTTTTCTGGTTCTTTGGTCACCCAGAAGTTTACATATTGATTTTACCTGGATTTGGTAT
AATTTCTCAAATAATACCAACATTCTCTGCTAAAAAACAAATATTCGGATATCTTGGAAT
GGTTTACGCCATGGTTTCAATTGGAATATTAGGGTTTATAGTATGAGCTCATCACATGTT
TACAGTAGGAATGGATGTAGACACTAGAGCATATTTTACTGCGGCAACAATGATCATTGC
AGTTCCTACGGGAATCAAAATATTCAGTTGAGTTGCTACTATGTTTGGGGG---------
------------------------------------------------------------
------------------------------------------------------------
------------------------------------------------------------
------------------------------------------------
>Hymeniacidon_perlevis_KY492553_Portugal
---------ACTCTTTATTTATTGTTTGGGGCTTTTGC-CGGAATGATAGGGACAGCTTT
TAGCATGTTAATAAGGTTAGAGCTATCTGCTCCTGGTTCAATGCTTGGCGATGATCATTT
ATATAACGTAATAGTAACTGCTCACGCCTTTGTAATGATTTTCTTTTTGGTTATGCCTGT
GCTAATAGGAGGTTTCGGAAATTGATTTGTTCCTCTGTATATTGGTGCGCCTGATATGGC
TTTTCCTAGATTGAATAATCTTAGCTTTTGATTATTACCTCCCGCTTTAACTCTATTATT
GAGTTCAGCGTTTGTAGAACAAGGAGCAGGAACTGGTTGAACGGTATACCCTCCTTTATC
AAGTATACAATTTCACTCAGGGGGATCGGTAGATATGGCAATTTTTAGCCTTCATTTAGC
TGGGATATCTTCAATATTGGGAGCTATGAATTTTATTACAACCATTATAAATATGAGAGC
ACCAGGGATTACAATGGACCGAATGCCTTTATTTGTGTGATCTGTTTTAGTAACAGCCGT
TTTGTTATTGTTATCTTTACCAGTATTTGCAGGAGCTATAACAATGCTTTTAACAGATCG
AAACTTTAATACTGCATTCTTTGATCCGGCGGGGGGAGGTGATCCTATTTTATATCAACA
CCTTTT------------------------------------------------------
------------------------------------------------------------
------------------------------------------------------------
------------------------------------------------------------
------------------------------------------------------------
------------------------------------------------------------
------------------------------------------------------------
------------------------------------------------------------
------------------------------------------------
>Hymeniacidon_perlevis_KY492554_Portugal
---------ACTCTTTATTTATTGTTTGGGGCTTTTGC-CGGAATGATAGGGACAGCTTT
TAGCATGTTAATAAGGTTAGAGCTATCTGCTCCTGGTTCAATGCTTGGCGATGATCATTT
ATATAACGTAATAGTAACTGCTCACGCCTTTGTAATGATTTTCTTTTTGGTTATGCCTGT
GCTAATAGGAGGTTTCGGAAATTGATTTGTTCCTCTGTATATTGGTGCGCCTGATATGGC
TTTTCCTAGATTGAATAATCTTAGCTTTTGATTATTACCTCCCGCTTTAACTCTATTATT
GAGTTCAGCGTTTGTAGAACAAGGAGCAGGAACTGGTTGAACGGTATACCCTCCTTTATC
AAGTATACAATTTCACTCAGGGGGATCGGTAGATATGGCAATTTTTAGCCTTCATTTAGC
TGGGATATCTTCAATATTGGGAGCTATGAATTTTATTACAACCATTATAAATATGAGAGC
ACCAGGGATTACAATGGACCGAATGCCTTTATTTGTGTGATCTGTTTTAGTAACAGCCGT
TTTGTTATTGTTATCTTTACCAGTATTTGCAGGAGCTATAACAATGCTTTTAACAGATCG
AAACTTTAATACTGCATTCTTTGATCCGGCGGGGGGAGGTGATCCTATTTTATATCAACA
CCTTTTC-----------------------------------------------------
------------------------------------------------------------
------------------------------------------------------------
------------------------------------------------------------
------------------------------------------------------------
------------------------------------------------------------
------------------------------------------------------------
------------------------------------------------------------
------------------------------------------------
>Hymeniacidon_perlevis_KY492555_Portugal
---------ACTCTTTATTTATTGTTTGGGGCTTTTGC-CGGAATGATAGGGACAGCCTT
TAGCATGTTAATAAGATTAGAGCTATCTGCTCCTGGTTCAATGCTTGGCGATGATCATTT
ATATAACGTAATAGTAACTGCTCACGCCTTTGTAATGATTTTCTTTTTGGTTATGCCTGT
GCTAATAGGAGGTTTCGGAAATTGATTTGTTCCTCTGTATATTGGTGCGCCTGATATGGC
TTTTCCTAGATTGAATAATCTTAGCTTTTGATTATTACCTCCCGCTTTAACTCTATTATT
GAGTTCAGCGTTTGTAGAACAAGGAGCAGGAACTGGTTGAACGGTATACCCTCCTTTATC
AAGTATACAATTTCACTCAGGGGGATCGGTAGATATGGCAATTTTTAGCCTTCATTTAGC
TGGGATATCTTCAATATTGGGAGCTATGAATTTTATTACAACCATTATAAATATGAGAGC
ACCAGGGATTACAATGGACCGAATGCCTTTATTTGTGTGATCTGTTTTAGTAACAGCCGT
TTTGTTATTGTTATCTTTACCAGTATTTGCAGGAGCTATAACAATGCTTTTAACAGATCG
AAACTTTAATACTGCATTCTTTGATCCGG-------------------------------
------------------------------------------------------------
------------------------------------------------------------
------------------------------------------------------------
------------------------------------------------------------
------------------------------------------------------------
------------------------------------------------------------
------------------------------------------------------------
------------------------------------------------------------
------------------------------------------------
>Hymeniacidon_perlevis_KY492556_Portugal
------GGAACTCTTTATTTATTGTTTGGGGCTTTTGC-CGGAATGATAGGGACAGCTTT
TAGCATGTTAATAAGATTAGAGCTATCTGCTCCTGGTTCAATGCTTGGCGATGATCATTT
ATATAACGTAATAGTAACTGCTCACGCCTTTGTAATGATTTTCTTTTTGGTTATGCCTGT
GCTAATAGGAGGTTTCGGAAATTGATTTGTTCCTCTGTATATTGGTGCGCCTGATATGGC
TTTTCCTAGATTGAATAATCTTAGCTTTTGATTATTACCTCCCGCTTTAACTCTATTATT
GAGTTCAGCGTTTGTAGAACAAGGAGCAGGAACTGGTTGAACGGTATACCCTCCTTTATC
AAGTATACAATTTCACTCAGGGGGATCGGTAGATATGGCAATTTTTAGCCTTCATTTAGC
TGGGATATCTTCAATATTGGGAGCTATGAATTTTATTACAACCATTATAAATATGAGAGC
ACCAGGGATTACAATGGACCGAATGCCTTTATTTGTGTGATCTGTTTTAGTAACAGCCGT
TTTGTTATTGTTATCTTTACCAGTATTTGCAGGAGCTATAACAATGCTTTTAACAGATCG
AAACTTTAATACTGCATTCTTTGATCCGGCGGGGGGA-----------------------
------------------------------------------------------------
------------------------------------------------------------
------------------------------------------------------------
------------------------------------------------------------
------------------------------------------------------------
------------------------------------------------------------
------------------------------------------------------------
------------------------------------------------------------
------------------------------------------------
>Hymeniacidon_perlevis_KY492557_Portugal
------------------------------------------------------------
------------------------------------------------------------
------------------------------------------------------------
-------------------------------------------------------ATGGC
TTTTCCTAGATTGAATAATCTTAGCTTTTGATTATTACCTCCCGCTTTAACTCTATTATT
GAGTTCAGCGTTTGTAGAACAAGGAGCAGGAACTGGTTGAACGGTATACCCTCCTTTATC
AAGTATACAATTTCACTCAGGGGGATCGGTAGATATGGCAATTTTTAGCCTTCATTTAGC
TGGGATATCTTCAATATTGGGAGCTATGAATTTTATTACAACCATTATAAATATGAGAGC
ACCAGGGATTACAATGGACCGAATGCCTTTATTTGTGTGATCTGTTTTAGTAACAGCCGT
TTTGTTATTGTTATCTTTACCAGTATTTGCAGGAGCTATAACAATGCTTTTAACAGATCG
AAACTTTAATACTGCATTCTTTGATCCGGCGGGGGGAGGTGATCCTATTTTATATCAACA
CCTTTTCTGGTTCTTTGGTCATCCAGAAGTTTACATATTGATTTTACCTGGATTTGGTAT
AATTTCTCAAATAATACCAACATTCTCTGCT-----------------------------
------------------------------------------------------------
------------------------------------------------------------
------------------------------------------------------------
------------------------------------------------------------
------------------------------------------------------------
------------------------------------------------------------
------------------------------------------------
>Hymeniacidon_perlevis_KY492558_Portugal
------------------------------------------------------------
-------TTAATAAGGTTAGAGCTATCTGCTCCTGGTTCAATGCTTGGCGATGATCATTT
ATATAACGTAATAGTAACTGCTCACGCCTTTGTAATGATTTTCTTTTTGGTTATGCCTGT
GCTAATAGGAGGTTTCGGAAATTGATTTGTTCCTCTGTATATTGGTGCGCCTGATATGGC
TTTTCCTAGATTGAATAATCTTAGCTTTTGATTATTACCTCCCGCTTTAACTCTATTATT
GAGTTCAGCGTTTGTAGAACAAGGAGCAGGAACTGGTTGAACGGTATACCCTCCTTTATC
AAGTATACAATTTCACTCAGGGGGATCGGTAGATATGGCAATTTTTAGCCTTCATTTAGC
TGGGATATCTTCAATATTGGGAGCTATGAATTTTATTACAACCATTATAAATATGAGAGC
ACCAGGGATTACAATGGACCGAATGCCTTTATTTGTGTGATCTGTTTTAGTAACAGCCGT
TTTGTTATTGTTATCTTTACCAGTATTTGCAGGAGCTATAACAATGCTTTTAACAGATCG
AAACTTTAATACTGCATTCTTTGATCCGGCGGGGGGAGGTGATCCTATTTTATATCAACA
CCTTTTCTGGTTCTTTGGTCATCCAGAAGTTTACATATTGATTTTACCTGGATTTGGTAT
AATTTCTCAAATAATACCAACATTCTCTGCTAAAAAACAAATATTCGGATATCTTGGAAT
GGTTTACGCCATGGTTTCAATTGGAATATTAGGGTTTATAGTATGAGCTCATCACATGTT
TACAGTAGGAATGGATGTAGACACTAGAGCATATTTTACTGCGGCAACAATGATTATTGC
AGTTCCTACGGGAATCAAAATATTTAGTTGAGTTG-------------------------
------------------------------------------------------------
------------------------------------------------------------
------------------------------------------------------------
------------------------------------------------
>Hymeniacidon_perlevis_KY492559_Portugal
-------------------------------------------ATGATAGGGACAGCTTT
TAGCATGTTAATAAGGTTAGAGCTATCTGCTCCTGGTTCAATGCTTGGCGATGATCATTT
ATATAACGTAATAGTAACTGCTCACGCCTTTGTAATGATTTTCTTTTTGGTTATGCCTGT
GCTAATAGGAGGTTTCGGAAATTGATTTGTTCCTCTGTATATTGGTGCGCCTGATATGGC
TTTTCCTAGATTGAATAATCTTAGCTTTTGATTATTACCTCCCGCTTTAACTCTATTATT
GAGTTCAGCGTTTGTAGAACAAGGAGCAGGAACTGGCTGAACGGTATACCCTCCTTTATC
AAGTATACAATTTCACTCAGGGGGATCGGTAGATATGGCAATTTTTAGCCTTCATTTAGC
TGGGATATCTTCAATATTGGGAGCTATGAATTTTATTACAACCATTATAAATATGAGAGC
ACCAGGGATTACAATGGACCGAATGCCTTTATTTGTGTGATCTGTTTTAGTAACAGCCGT
TTTGTTATTGTTATCTTTACCAGTATTTGCAGGAGCTATAACAATGCTTTTAACAGATCG
AAACTTTAATACTGCATTC-----------------------------------------
------------------------------------------------------------
------------------------------------------------------------
------------------------------------------------------------
------------------------------------------------------------
------------------------------------------------------------
------------------------------------------------------------
------------------------------------------------------------
------------------------------------------------------------
------------------------------------------------
>Hymeniacidon_perlevis_KY492560_Portugal
-------------------------------------------------------GCTTT
TAGCATGTTAATAAGGTTAGAGCTATCTGCTCCTGGTTCAATGCTTGGCGATGATCATTT
ATATAACGTAATAGTAACTGCTCACGCCTTTGTAATGATTTTCTTTTTGGTTATGCCTGT
GCTAATAGGAGGTTTCGGAAATTGATTTGTTCCTCTGTATATTGGTGCGCCTGATATGGC
TTTTCCTAGATTGAATAATCTTAGCTTTTGATTATTACCTCCCGCTTTAACTCTATTATT
GAGTTCAGCGTTTGTAGAACAAGGAGCAGGAACTGGCTGAACGGTATACCCTCCTTTATC
AAGTATACAATTTCACTCAGGGGGATCGGTAGATATGGCAATTTTTAGCCTTCATTTAGC
TGGGATATCTTCAATATTGGGAGCTATGAATTTTATTACAACCATTATAAATATGAGAGC
ACCAGGGATTACAATGGACCGAATGCCTTTATTTGTGTGATCTGTTTTAGTAACAGCCGT
TTTGTTATTGTTATCTTTACCAGTATTTGCAGGAGCTATAACAATGCTTTTAACAGATCG
AAACTTTAATACTGCATTCTTTGATCCGG-------------------------------
------------------------------------------------------------
------------------------------------------------------------
------------------------------------------------------------
------------------------------------------------------------
------------------------------------------------------------
------------------------------------------------------------
------------------------------------------------------------
------------------------------------------------------------
------------------------------------------------
>Hymeniacidon_perlevis_KY492561_Portugal
---------ACTCTTTATTTATTGTTTGGGGCTTTTGC-CGGAATGATAGGGACAGCTTT
TAGCATGTTAATAAGGTTAGAGCTATCTGCTCCTGGTTCAATGCTTGGCGATGATCATTT
ATATAACGTAATAGTAACTGCTCACGCCTTTGTAATGATTTTCTTTTTGGTTATGCCTGT
GCTAATAGGAGGTTTCGGAAATTGATTTGTTCCTCTGTATATTGGTGCGCCTGATATGGC
TTTTCCTAGATTGAATAATCTTAGCTTTTGATTATTACCTCCCGCTTTAACTCTATTATT
GAGTTCAGCGTTTGTAGAACAAGGAGCAGGAACTGGTTGAACGGTATACCCTCCTTTATC
AAGTATACAATTTCACTCAGGGGGATCGGTAGATATGGCAATTTTTAGCCTTCATTTAGC
TGGGATATCTTCAATATTGGGAGCTATGAATTTTATTACAACCATTATAAATATGAGAGC
ACCAGGGATTACAATGGACCGAATGCCTTTATTTGTGTGATCTGTTTTAGTAACAGCCGT
TTTGTTATTGTTATCTTTACCAGTATTTGCAGGAGCTATAACAATGCTTTTAACAGATCG
AAACTTTAATACTGCATTCTTTGATCCGGCGGGGGGAGGTGATCCTATTTTATATCAACA
CCT---------------------------------------------------------
------------------------------------------------------------
------------------------------------------------------------
------------------------------------------------------------
------------------------------------------------------------
------------------------------------------------------------
------------------------------------------------------------
------------------------------------------------------------
------------------------------------------------
>Hymeniacidon_perlevis_KY492562_Portugal
------------------------------------------------------------
-------------------------------------------CTTGGCGATGATCATTT
ATATAACGTAATAGTAACTGCTCACGCCTTTGTAATGATTTTCTTTTTGGTTATGCCTGT
GCTAATAGGAGGTTTCGGAAATTGATTTGTTCCTCTGTATATTGGTGCGCCTGATATGGC
TTTTCCTAGATTGAATAATCTTAGCTTTTGATTATTACCTCCCGCTTTAACTCTATTATT
GAGTTCAGCGTTTGTAGAACAAGGAGCAGGAACTGGTTGAACGGTATACCCTCCTTTATC
AAGTATACAATTTCACTCAGGGGGATCGGTAGATATGGCAATTTTTAGCCTTCATTTAGC
TGGGATATCTTCAATATTGGGAGCTATGAATTTTATTACAACCATTATAAATATGAGAGC
ACCAGGGATTACAATGGACCGAATGCCTTTATTTGTGTGATCTGTTTTAGTAACAGCCGT
TTTGTTATTGTTATCTTTACCAGTATTTGCAGGAGCTATAACAATGCTTTTAACAGATCG
AAACTTTAATACTGCATTCTTTGATCCGGCGGGGGG------------------------
------------------------------------------------------------
------------------------------------------------------------
------------------------------------------------------------
------------------------------------------------------------
------------------------------------------------------------
------------------------------------------------------------
------------------------------------------------------------
------------------------------------------------------------
------------------------------------------------
>Hymeniacidon_perlevis_KY492563_Portugal
------------------------------------------------------------
------------------------------------------------------------
-------------------------------------------TTTTTGGTTATGCCTGT
GCTAATAGGAGGTTTCGGAAATTGATTTGTTCCTCTGTATATTGGTGCGCCTGATATGGC
TTTTCCTAGATTGAATAATCTTAGCTTTTGATTATTACCTCCCGCTTTAACTCTATTATT
GAGTTCAGCGTTTGTAGAACAAGGAGCAGGAACTGGTTGAACGGTATACCCTCCTTTATC
AAGTATACAATTTCACTCAGGGGGATCGGTAGATATGGCAATTTTTAGCCTTCATTTAGC
TGGGATATCTTCAATATTGGGAGCTATGAATTTTATTACAACCATTATAAATATGAGAGC
ACCAGGGATTACAATGGACCGAATGCCTTTATTTGTGTGATCTGTTTTAGTAACAGCCGT
TTTGTTATTGTTATCTTTACCAGTATTTGCAGGAGCTATAACAATGCTTTTAACAGATCG
AAACTTTAATACTGCATTCTTTGATCCGGC------------------------------
------------------------------------------------------------
------------------------------------------------------------
------------------------------------------------------------
------------------------------------------------------------
------------------------------------------------------------
------------------------------------------------------------
------------------------------------------------------------
------------------------------------------------------------
------------------------------------------------
>Hymeniacidon_perlevis_KY492564_Portugal
------GGAACTCTTTATTTATTGTTTGGGGCTTTTGC-CGGAATGATAGGGACAGCTTT
TAGCATGTTAATAAGATTAGAGCTATCTGCTCCTGGTTCAATGCTTGGCGATGATCATTT
ATATAACGTAATAGTAACTGCTCACGCCTTTGTAATGATTTTCTTTTTGGTTATGCCTGT
GCTGATAGGAGGTTTCGGAAATTGATTTGTTCCTCTGTATATTGGTTCGCCTGATATGGC
TTTTCCTAGATTGAATAATCTTAGCTTTTGATTATTACCTCCCGCTTTAACTCTATTATT
GAGTTCAGCGTTTGTAGAACAAGGAGCAGGAACTGGTTGAACGGTATACCCTCCTTTATC
AAGTATACAATTTCACTCAGGGGGATCGGTAGATATGGCAATTTTTAGCCTTCATTTAGC
TGGGATATCTTCAATATTGGGAGCTATGAATTTTATTACAACCATTATAAATATGAGAGC
ACCAGGGATTACAATGGACCGAATGCCTTTATTTGTGTGATCTGTTTTAGTAACAGCCGT
TTTGTTATTGTTATCTTTACCAGTATTTGCAGGAGCTATAACAATGCTTTTAACAGATCG
AAACTTTAATACTGCATTCTTTGATCCGGC------------------------------
------------------------------------------------------------
------------------------------------------------------------
------------------------------------------------------------
------------------------------------------------------------
------------------------------------------------------------
------------------------------------------------------------
------------------------------------------------------------
------------------------------------------------------------
------------------------------------------------
>Hymeniacidon_perlevis_KY492565_Portugal
------GGAACTCTTTATTTATTGTTTGGGGCTTTTGC-CGGAATGATAGGGACAGCTTT
TAGCATGTTAATAAGGTTAGAGCTATCTGCTCCTGGTTCAATGCTTGGCGATGATCATTT
ATATAACGTAATAGTAACTGCTCACGCCTTTGTAATGATTTTCTTTTTGGTTATGCCTGT
GCTAATAGGAGGTTTCGGAAATTGATTTGTTCCTCTGTATATTGGTGCGCCTGATATGGC
TTTTCCTAGATTGAATAATCTTAGCTTTTGATTATTACCTCCCGCTTTAACTCTATTATT
GAGTTCAGCGTTTGTAGAACAAGGAGCAGGAACTGGTTGAACGGTATACCCTCCTTTATC
AAGTATACAATTTCACTCAGGGGGATCGGTAGATATGGCAATTTTTAGCCTTCATTTAGC
TGGGATATCTTCAATATTGGGAGCTATGAATTTTATTACAACCATTATAAATATGAGAGC
ACCAGGGATTACAATGGACCGAATGCCTTTATTTGTGTGATCTGTTTTAGTAACAGCCGT
TTTGTTATTGTTATCTTTACCAGTATTTGCAGGAGCTATAACAATGCTTTTAACAGATCG
AAACTTTAATACTGCATTCTTTGATCC---------------------------------
------------------------------------------------------------
------------------------------------------------------------
------------------------------------------------------------
------------------------------------------------------------
------------------------------------------------------------
------------------------------------------------------------
------------------------------------------------------------
------------------------------------------------------------
------------------------------------------------
>Hymeniacidon_perlevis_KY492566_Portugal
------------------------------------------------------------
----------------------------------------ATGCTTGGGGATGATCATTT
ATATAACGTAATAGTAACTGCTCACGCCTTTGTAATGATTTTCTTTTTGGTTATGCCTGT
GCTAATAGGAGGTTTCGGAAATTGATTTGTTCCTCTGTATATTGGTGCGCCTGATATGGC
TTTTCCTAGATTGAATAATCTTAGCTTTTGATTATTACCTCCCGCTTTAACTCTATTATT
GAGTTCAGCGTTTGTAGAACAAGGAGCAGGAACTGGCTGAACGGTATACCCTCCTTTATC
AAGTATACAATTTCACTCAGGGGGATCGGTAGATATGGCAATTTTTAGCCTTCATTTAGC
TGGGATATCTTCAATATTGGGAGCTATGAATTTTATTACAACCATTATAAATATGAGAGC
ACCAGGGATTACAATGGACCGAATGCCTTTATTTGTGTGATCTGTTTTAGTAACAGCCGT
TTTGTTATTGTTATCTTTACCAGTATTTGCAGGAGCTATAACAATGCTTCTAACAGATCG
AAACTTTAATACTGCATTCTTTGATCCGGCGGGGGGAGGTGATCCTATTTTATATC----
------------------------------------------------------------
------------------------------------------------------------
------------------------------------------------------------
------------------------------------------------------------
------------------------------------------------------------
------------------------------------------------------------
------------------------------------------------------------
------------------------------------------------------------
------------------------------------------------
>Hymeniacidon_perlevis_KY492567_Portugal
---------------TATTTATTGTTTGGGGCTTTTGC-CGGAATGATAGGGACAGCTTT
TAGCATGTTAATAAGGTTAGAGCTATCTGCTCCTGGTTCAATGCTTGGCGATGATCATTT
ATATAACGTAATAGTAACTGCTCACGCCTTTGTAATGATTTTCTTTTTGGTTATGCCTGT
GCTAATAGGAGGTTTCGGAAATTGATTTGTTCCTCTGTATATTGGTGCGCCTGATATGGC
TTTTCCTAGATTGAATAATCTTAGCTTTTGATTATTACCTCCCGCTTTAACTCTATTATT
GAGTTCAGCGTTTGTAGAACAAGGAGCAGGAACTGGTTGAACGGTATACCCTCCTTTATC
AAGTATACAATTTCACTCAGGGGGATCGGTAGATATGGCAATTTTTAGCCTTCATTTAGC
TGGGATATCTTCAATATTGGGAGCTATGAATTTTATTACAACCATTATAAATATGAGAGC
ACCAGGGATTACAATGGACCGAATGCCTTTATTTGTGTGATCTGTTTTAGTAACAGCCGT
TTTGTTATTGTTATCTTTACCAGTATTTGCAGGAGCTATAACAATGCTTTTAACAGATCG
AAACTTTAATACTGCATTCTTTGATCCGGCGGGGGGAGGTGATCCTATTTTATATCAACA
CCTTTTC-----------------------------------------------------
------------------------------------------------------------
------------------------------------------------------------
------------------------------------------------------------
------------------------------------------------------------
------------------------------------------------------------
------------------------------------------------------------
------------------------------------------------------------
------------------------------------------------
>Hymeniacidon_perlevis_KY492568_Portugal
---------ACTCTTTATTTATTGTTTGGGGCTTTTGC-CGGAATGATAGGGACAGCTTT
TAGCATGTTAATAAGATTAGAGCTATCTGCTCCTGGTTCAATGCTTGGCGATGATCATTT
ATATAACGTAATAGTAACTGCTCACGCCTTTGTAATGATTTTCTTTTTGGTTATGCCTGT
GCTGATAGGAGGTTTCGGAAATTGATTTGTTCCTCTGTATATTGGTTCGCCTGATATGGC
TTTTCCTAGATTGAATAATCTTAGCTTTTGATTATTACCTCCCGCTTTAACTCTATTATT
GAGTTCAGCGTTTGTAGAACAAGGAGCAGGAACTGGTTGAACGGTATACCCTCCTTTATC
AAGTATACAATTTCACTCAGGGGGATCGGTAGATATGGCAATTTTTAGCCTTCATTTAGC
TGGGATATCTTCAATATTGGGAGCTATGAATTTTATTACAACCATTATAAATATGAGAGC
ACCAGGGATTACAATGGACCGAATGCCTTTATTTGTGTGATCTGTTTTAGTAACAGCCGT
TTTGTTATTGTTATCTTTACCAGTATTTGCAGGAGCTATAACAATGCTTTTAACAGATCG
AAACTTTAATACTGCATTCTTT--------------------------------------
------------------------------------------------------------
------------------------------------------------------------
------------------------------------------------------------
------------------------------------------------------------
------------------------------------------------------------
------------------------------------------------------------
------------------------------------------------------------
------------------------------------------------------------
------------------------------------------------
>Hymeniacidon_perlevis_KY492569_Portugal
------------CTTTATTTATTGTTTGGGGCTTTTGC-CGGAATGATAGGGACAGCTTT
TAGCATGTTAATAAGGTTAGAGCTATCTGCTCCTGGTTCAATGCTTGGCGATGATCATTT
ATATAACGTAATAGTAACTGCTCACGCCTTTGTAATGATTTTCTTTTTGGTTATGCCTGT
GCTAATAGGAGGTTTCGGAAATTGATTTGTTCCTCTGTATATTGGTGCGCCTGATATGGC
TTTTCCTAGATTGAATAATCTTAGCTTTTGATTATTACCTCCCGCTTTAACTCTATTATT
GAGTTCAGCGTTTGTAGAACAAGGAGCAGGAACTGGTTGAACGGTATACCCTCCTTTATC
AAGTATACAATTTCACTCAGGGGGATCGGTAGATATGGCAATTTTTAGCCTTCATTTAGC
TGGGATATCTTCAATATTGGGAGCTATGAATTTTATTACAACCATTATAAATATGAGAGC
ACCAGGGATTACAATGGACCGAATGCCTTTATTTGTGTGATCTGTTTTAGTAACAGCCGT
TTTGTTATTGTTATCTTTACCAGTATTTGCAGGAGCTATAACAATGCTTTTAACAGATCG
AAACTTTAATACTGCATTCTTTGATCCGGCGGGGGGAGGTGATCCTATTTTATATCAACA
CCTTTT------------------------------------------------------
------------------------------------------------------------
------------------------------------------------------------
------------------------------------------------------------
------------------------------------------------------------
------------------------------------------------------------
------------------------------------------------------------
------------------------------------------------------------
------------------------------------------------
>Hymeniacidon_perlevis_KY492570_Portugal
------------CTTTATTTATTGTTTGGGGCTTTTGC-CGGAATGATAGGGACAGCTTT
TAGCATGTTAATAAGGTTAGAGCTATCTGCTCCTGGTTCAATGCTTGGCGATGATCATTT
ATATAACGTAATAGTAACTGCTCACGCCTTTGTAATGATTTTCTTTTTGGTTATGCCTGT
GCTAATAGGAGGTTTCGGAAATTGATTTGTTCCTCTGTATATTGGTGCGCCTGATATGGC
TTTTCCTAGATTGAATAATCTTAGCTTTTGATTATTACCTCCCGCTTTAACTCTATTATT
GAGTTCAGCGTTTGTAGAACAAGGAGCAGGAACTGGTTGAACGGTATACCCTCCTTTATC
AAGTATACAATTTCACTCAGGGGGATCGGTAGATATGGCAATTTTTAGCCTTCATTTAGC
TGGGATATCTTCAATATTGGGAGCTATGAATTTTATTACAACCATTATAAATATGAGAGC
ACCAGGGATTACAATGGACCGAATGCCTTTATTTGTGTGATCTGTTTTAGTAACAGCCGT
TTTGTTATTGTTATCTTTACCAGTATTTGCAGGAGCTATAACAATGCTTTTAACAGATCG
AAACTTTAATACTGC---------------------------------------------
------------------------------------------------------------
------------------------------------------------------------
------------------------------------------------------------
------------------------------------------------------------
------------------------------------------------------------
------------------------------------------------------------
------------------------------------------------------------
------------------------------------------------------------
------------------------------------------------
>Hymeniacidon_perlevis_KY492571_Portugal
------GGAACTCTTTATTTATTGTTTGGGGCTTTTGC-CGGAATGATAGGGACAGCTTT
TAGCATGTTAATAAGATTAGAGCTATCTGCTCCTGGTTCAATGCTTGGCGATGATCATTT
ATATAACGTAATAGTAACTGCTCACGCCTTTGTAATGATTTTCTTTTTGGTTATGCCTGT
GCTGATAGGAGGTTTCGGAAATTGATTTGTTCCTCTGTATATTGGTTCGCCTGATATGGC
TTTTCCTAGATTGAATAATCTTAGCTTTTGATTATTACCTCCCGCTTTAACTCTATTATT
GAGTTCAGCGTTTGTAGAACAAGGAGCAGGAACTGGTTGAACGGTATACCCTCCTTTATC
AAGTATACAATTTCACTCAGGGGGATCGGTAGATATGGCAATTTTTAGCCTTCATTTAGC
TGGGATATCTTCAATATTGGGAGCTATGAATTTTATTACAACCATTATAAATATGAGAGC
ACCAGGGATTACAATGGACCGAATGCCTTTATTTGTGTGATCTGTTTTAGTAACAGCCGT
TTTGTTATTGTTATCTTTACCAGTATTTGCAGGAGCTATAACAATGCTTTTAACAGATCG
AAACTTTAATACTGCATTCTTTGATCCGGCGGGGGGAGGTGATCCTATTTTATATCAACA
CC----------------------------------------------------------
------------------------------------------------------------
------------------------------------------------------------
------------------------------------------------------------
------------------------------------------------------------
------------------------------------------------------------
------------------------------------------------------------
------------------------------------------------------------
------------------------------------------------
>Hymeniacidon_perlevis_KY492572_Portugal
------GGAACTCTTTATTTATTGTTTGGGGCTTTTGC-CGGAATGATAGGGACAGCTTT
TAGCATGTTAATAAGGTTAGAGCTATCTGCTCCTGGTTCAATGCTTGGCGATGATCATTT
ATATAACGTAATAGTAACTGCTCACGCCTTTGTAATGATTTTCTTTTTGGTTATGCCTGT
GCTAATAGGAGGTTTCGGAAATTGATTTGTTCCTCTGTATATTGGTGCGCCTGATATGGC
TTTTCCTAGATTGAATAATCTTAGCTTTTGATTATTACCTCCCGCTTTAACTCTATTATT
GAGTTCAGCGTTTGTAGAACAAGGAGCAGGAACTGGCTGAACGGTATACCCTCCTTTATC
AAGTATACAATTTCACTCAGGGGGATCGGTAGATATGGCAATTTTTAGCCTTCATTTAGC
TGGGATATCTTCAATATTGGGAGCTATGAATTTTATTACAACCATTATAAATATGAGAGC
ACCAGGGATTACAATGGACCGAATGCCTTTATTTGTGTGATCTGTTTTAGTAACAGCCGT
TTTGTTATTGTTATCTTTACCAGTATTTGCAGGAGCTATAACAATGCTTTTAACAGATCG
AAACTTTAATACTGCATTCTTTGATCCGGCGGGGGGAGGTGATCCTATTTTATATCAACA
CCTTTTCTGATT------------------------------------------------
------------------------------------------------------------
------------------------------------------------------------
------------------------------------------------------------
------------------------------------------------------------
------------------------------------------------------------
------------------------------------------------------------
------------------------------------------------------------
------------------------------------------------
>Hymeniacidon_perlevis_KY492573_Portugal
----------------------------------------------ATAGGGACAGCTTT
TAGCATGTTAATAAGATTAGAGCTATCTGCTCCTGGTTCAATGCTTGGCGATGATCATTT
ATATAACGTAATAGTAACTGCTCACGCCTTTGTAATGATTTTCTTTTTGGTTATGCCTGT
GCTGATAGGAGGTTTCGGAAATTGATTTGTTCCTCTGTATATTGGTTCGCCTGATATGGC
TTTTCCTAGATTGAATAATCTTAGCTTTTGATTATTACCTCCCGCTTTAACTCTATTATT
GAGTTCAGCGTTTGTAGAACAAGGAGCAGGAACTGGTTGAACGGTATACCCTCCTTTATC
AAGTATACAATTTCACTCAGGGGGATCGGTAGATATGGCAATTTTTAGCCTTCATTTAGC
TGGGATATCTTCAATATTGGGAGCTATGAATTTTATTACAACCATTATAAATATGAGAGC
ACCAGGGATTACAATGGACCGAATGCCTTTATTTGTGTGATCTGTTTTAGTAACAGCCGT
TTTGTTATTGTTATCTTTACCAGTATTTGCAGGAGCTATAACAATGCTTTTAACAGATCG
AAACTTTAATACTGCATTCTTTGATCCGGCGGGGGGAGGTGATCCTATTTTATATCAACA
CCTTTT------------------------------------------------------
------------------------------------------------------------
------------------------------------------------------------
------------------------------------------------------------
------------------------------------------------------------
------------------------------------------------------------
------------------------------------------------------------
------------------------------------------------------------
------------------------------------------------
>Hymeniacidon_perlevis_KY492574_Portugal
---------ACTCTTTATTTATTGTTTGGGGCTTTTGC-CGGAATGATAGGGACAGCTTT
TAGCATGTTAATAAGGTTAGAGCTATCTGCTCCTGGTTCAATGCTTGGCGATGATCATTT
ATATAACGTAATAGTAACTGCTCACGCCTTTGTAATGATTTTCTTTTTGGTTATGCCTGT
GCTAATAGGAGGTTTCGGAAATTGATTTGTTCCTCTGTATATTGGTGCGCCTGATATGGC
TTTTCCTAGATTGAATAATCTTAGCTTTTGATTATTACCTCCCGCTTTAACTCTATTATT
GAGTTCAGCGTTTGTAGAACAAGGAGCAGGAACTGGTTGAACGGTATACCCTCCTTTATC
AAGTATACAATTTCACTCAGGGGGATCGGTAGATATGGCAATTTTTAGCCTTCATTTAGC
TGGGATATCTTCAATATTGGGAGCTATGAATTTTATTACAACCATTATAAATATGAGAGC
ACCAGGGATTACAATGGACCGAATGCCTTTATTTGTGTGATCTGTTTTAGTAACAGCCGT
TTTGTTATTGTTATCTTTACCAGTATTTGCAGGAGCTATAACAATGCTTTTAACAGATCG
AAACTTTAATACTGCATTCTTTGATCCGGCGGGGGGAGGTGATCCTATTTTATATCAACA
CC----------------------------------------------------------
------------------------------------------------------------
------------------------------------------------------------
------------------------------------------------------------
------------------------------------------------------------
------------------------------------------------------------
------------------------------------------------------------
------------------------------------------------------------
------------------------------------------------
>Hymeniacidon_perlevis_KY492575_Portugal
------GGAACTCTTTATTTATTGTTTGGGGCTTTTGC-CGGAATGATAGGGACAGCTTT
TAGCATGTTAATAAGGTTAGAGCTATCTGCTCCTGGTTCAATGCTTGGCGATGATCATTT
ATATAACGTAATAGTAACTGCTCACGCCTTTGTAATGATTTTCTTTTTGGTTATGCCTGT
GCTAATAGGAGGTTTCGGAAATTGATTTGTTCCTCTGTATATTGGTGCGCCTGATATGGC
TTTTCCTAGATTGAATAATCTTAGCTTTTGATTATTACCTCCCGCTTTAACTCTATTATT
GAGTTCAGCGTTTGTAGAACAAGGAGCAGGAACTGGTTGAACGGTATACCCTCCTTTATC
AAGTATACAATTTCACTCAGGGGGATCGGTAGATATGGCAATTTTTAGCCTTCATTTAGC
TGGGATATCTTCAATATTGGGAGCTATGAATTTTATTACAACCATTATAAATATGAGAGC
ACCAGGGATTACAATGGACCGAATGCCTTTATTTGTGTGATCTGTTTTAGTAACAGCCGT
TTTGTTATTGTTATCTTTACCAGTATTTGCAGGAGCTATAACAATGCTTTTAACAGATCG
AAACTTTAATACTGCATTCTTTGATCCGGCGGGGGGAGGTGATCCTATTTTATATCAACA
CCTTTTC-----------------------------------------------------
------------------------------------------------------------
------------------------------------------------------------
------------------------------------------------------------
------------------------------------------------------------
------------------------------------------------------------
------------------------------------------------------------
------------------------------------------------------------
------------------------------------------------
>Hymeniacidon_perlevis_KY492576_Portugal
---------------TATTTATTGTTTGGGGCTTTTGC-CGGAATGATAGGGACAGCTTT
TAGCATGTTAATAAGATTAGAGCTATCTGCTCCTGGTTCAATGCTTGGCGATGATCATTT
ATATAACGTAATAGTAACTGCTCACGCCTTTGTAATGATTTTCTTTTTGGTTATGCCTGT
GCTGATAGGAGGTTTCGGAAATTGATTTGTTCCTCTGTATATTGGTTCGCCTGATATGGC
TTTTCCTAGATTGAATAATCTTAGCTTTTGATTATTACCTCCCGCTTTAACTCTATTATT
GAGTTCAGCGTTTGTAGAACAAGGAGCAGGAACTGGTTGAACGGTATACCCTCCTTTATC
AAGTATACAATTTCACTCAGGGGGATCGGTAGATATGGCAATTTTTAGCCTTCATTTAGC
TGGGATATCTTCAATATTGGGAGCTATGAATTTTATTACAACCATTATAAATATGAGAGC
ACCAGGGATTACAATGGACCGAATGCCTTTATTTGTGTGATCTGTTTTAGTAACAGCCGT
TTTGTTATTGTTATCTTTACCAGTATTTGCAGGAGCTATAACAATGCTTTTAACAGATCG
AAACTTTAATACTGCATTCTTTGATCCGGC------------------------------
------------------------------------------------------------
------------------------------------------------------------
------------------------------------------------------------
------------------------------------------------------------
------------------------------------------------------------
------------------------------------------------------------
------------------------------------------------------------
------------------------------------------------------------
------------------------------------------------
>Hymeniacidon_perlevis_KY492577_Portugal
------------CTTTATTTATTGTTTGGGGCTTTTGC-CGGAATGATAGGGACAGCTTT
TAGCATGTTAATAAGATTAGAGCTATCTGCTCCTGGTTCAATGCTTGGCGATGATCATTT
ATATAACGTAATAGTAACTGCTCACGCCTTTGTAATGATTTTCTTTTTGGTTATGCCTGT
GCTGATAGGAGGTTTCGGAAATTGATTTGTTCCTCTGTATATTGGTTCGCCTGATATGGC
TTTTCCTAGATTGAATAATCTTAGCTTTTGATTATTACCTCCCGCTTTAACTCTATTATT
GAGTTCAGCGTTTGTAGAACAAGGAGCAGGAACTGGTTGAACGGTATACCCTCCTTTATC
AAGTATACAATTTCACTCAGGGGGATCGGTAGATATGGCAATTTTTAGCCTTCATTTAGC
TGGGATATCTTCAATATTGGGAGCTATGAATTTTATTACAACCATTATAAATATGAGAGC
ACCAGGGATTACAATGGACCGAATGCCTTTATTTGTGTGATCTGTTTTAGTAACAGCCGT
TTTGTTATTGTTATCTTTACCAGTATTTGCAGGAGCTATAACAATGCTTTTAACAGATCG
AAACTTTAATACTGCATTCTTTGATCCGGC------------------------------
------------------------------------------------------------
------------------------------------------------------------
------------------------------------------------------------
------------------------------------------------------------
------------------------------------------------------------
------------------------------------------------------------
------------------------------------------------------------
------------------------------------------------------------
------------------------------------------------
>Hymeniacidon_perlevis_KY492578_Portugal
---------ACTCTTTATTTATTGTTTGGGGCTTTTGC-CGGAATGATAGGGACAGCTTT
TAGCATGTTAATAAGGTTAGAGCTATCTGCTCCTGGTTCAATGCTTGGCGATGATCATTT
ATATAACGTAATAGTAACTGCTCACGCCTTTGTAATGATTTTCTTTTTGGTTATGCCTGT
GCTAATAGGAGGTTTCGGAAATTGATTTGTTCCTCTGTATATTGGTGCGCCTGATATGGC
TTTTCCTAGATTGAATAATCTTAGCTTTTGATTATTACCTCCCGCTTTAACTCTATTATT
GAGTTCAGCGTTTGTAGAACAAGGAGCAGGAACTGGTTGAACGGTATACCCTCCTTTATC
AAGTATACAATTTCACTCAGGGGGATCGGTAGATATGGCAATTTTTAGCCTTCATTTAGC
TGGGATATCTTCAATATTGGGAGCTATGAATTTTATTACAACCATTATAAATATGAGAGC
ACCAGGGATTACAATGGACCGAATGCCTTTATTTGTGTGATCTGTTTTAGTAACAGCCGT
TTTGTTATTGTTATCTTTACCAGTATTTGCAGGAGCTATAACAATGCTTTTAACAGATCG
AAACTTTAATACTGCATTCTTTGATCCGGCGGGGGGAGGTGATCCTATTTTATATCAACA
CCTTTTCTGGTTCTTTGGTCACCCAGAAGTTTACATATTGATTTTACCTGGATTTGGTAT
AATTTCTCAAATAATACCAACATTCTCTGCTAAAAAACAAATATTCGGATATCTTGGAAT
GGTTTACGCCATGGTTTCAATTGGAATATTAGGGTTTATAGTATGAGCTCATCACATGTT
TACAGTAGGAATGGATGTAGACACTAGAGCATATTTTACTGCGGCAACAATGATTATTGC
AGTTCCTACGGGAATCAAAATATTTAGTTGAGTTGCTACTATGTTTGGGGGTTCACTACG
ATTAGACACTCCAATGCTTTGAGCCATTGGGTTTGTATTCTTATTTACAATGGGGGGTTT
AACCGGTGTTGTTTTAGCGAATAGTTCTTTAGATGTTGTTTTACATGATACATATTATGT
GGTAGCACATTTTC----------------------------------------------
------------------------------------------------
>Hymeniacidon_perlevis_KY492579_Portugal
---------ACTCTTTATTTATTGTTTGGGGCTTTTGC-CGGAATGATAGGGACAGCTTT
TAGCATGTTAATAAGGTTAGAGCTATCTGCTCCTGGTTCAATGCTTGGCGATGATCATTT
ATATAACGTAATAGTAACTGCTCACGCCTTTGTAATGATTTTCTTTTTGGTTATGCCTGT
GCTAATAGGAGGTTTCGGAAATTGATTTGTTCCTCTGTATATTGGTGCGCCTGATATGGC
TTTTCCTAGATTGAATAATCTTAGCTTTTGATTATTACCTCCCGCTTTAACTCTATTATT
GAGTTCAGCGTTTGTAGAACAAGGAGCAGGAACTGGTTGAACGGTATACCCTCCTTTATC
AAGTATACAATTTCACTCAGGGGGATCGGTAGATATGGCAATTTTTAGCCTTCATTTAGC
TGGGATATCTTCAATATTGGGAGCTATGAATTTTATTACAACCATTATAAATATGAGAGC
ACCAGGGATTACAATGGACCGAATGCCTTTATTTGTGTGATCTGTTTTAGTAACAGCCGT
TTTGTTATTGTTATCTTTACCAGTATTTGCAGGAGCTATAACAATGCTTTTAACAGATCG
AAACTTTAATACTGCATTCTTTGATCCGGCGGGGGGAGGTGATCCTATTTTATATCAACA
CCTTTTC-----------------------------------------------------
------------------------------------------------------------
------------------------------------------------------------
------------------------------------------------------------
------------------------------------------------------------
------------------------------------------------------------
------------------------------------------------------------
------------------------------------------------------------
------------------------------------------------
>Hymeniacidon_perlevis_KY492580_Portugal
------------CTTTATTTATTGTTTGGGGCTTTTGC-CGGAATGATAGGGACAGCTTT
TAGCATGTTAATAAGGTTAGAGCTATCTGCTCCTGGTTCAATGCTTGGCGATGATCATTT
ATATAACGTAATAGTAACTGCTCACGCCTTTGTAATGATTTTCTTTTTGGTTATGCCTGT
GCTAATAGGAGGTTTCGGAAATTGATTTGTTCCTCTGTATATTGGTGCGCCTGATATGGC
TTTTCCTAGATTGAATAATCTTAGCTTTTGATTATTACCTCCCGCTTTAACTCTATTATT
GAGTTCAGCGTTTGTAGAACAAGGAGCAGGAACTGGTTGAACGGTATACCCTCCTTTATC
AAGTATACAATTTCACTCAGGGGGATCGGTAGATATGGCAATTTTTAGCCTTCATTTAGC
TGGGATATCTTCAATATTGGGAGCTATGAATTTTATTACAACCATTATAAATATGAGAGC
ACCAGGGATTACAATGGACCGAATGCCTTTATTTGTGTGATCTGTTTTAGTAACAGCCGT
TTTGTTATTGTTATCTTTACCAGTATTTGCAGGAGCTATAACAATGCTTTTAACAGATCG
AAACTTTAATACTGCATTCTTTGATCCGGC------------------------------
------------------------------------------------------------
------------------------------------------------------------
------------------------------------------------------------
------------------------------------------------------------
------------------------------------------------------------
------------------------------------------------------------
------------------------------------------------------------
------------------------------------------------------------
------------------------------------------------
>Hymeniacidon_perlevis_KY492581_Portugal
---------ACTCTTTATTTATTGTTTGGGGCTTTTGC-CGGAATGATAGGGACAGCTTT
TAGCATGTTAATAAGGTTAGAGCTATCTGCTCCTGGTTCAATGCTTGGCGATGATCATTT
ATATAACGTAATAGTAACTGCTCACGCCTTTGTAATGATTTTCTTTTTGGTTATGCCTGT
GCTAATAGGAGGTTTCGGAAATTGATTTGTTCCTCTGTATATTGGTGCGCCTGATATGGC
TTTTCCTAGATTGAATAATCTTAGCTTTTGATTATTACCTCCCGCTTTAACTCTATTATT
GAGTTCAGCGTTTGTAGAACAAGGAGCAGGAACTGGCTGAACGGTATACCCTCCTTTATC
AAGTATACAATTTCACTCAGGGGGATCGGTAGATATGGCAATTTTTAGCCTTCATTTAGC
TGGGATATCTTCAATATTGGGAGCTATGAATTTTATTACAACCATTATAAATATGAGAGC
ACCAGGGATTACAATGGACCGAATGCCTTTATTTGTGTGATCTGTTTTAGTAACAGCCGT
TTTGTTATTGTTATCTTTACCAGTATTTGCAGGAGCTATAACAATGCTTTTAACAGATCG
AAACTTTAATACTGCATTCTTTGATCCGGCGGGGGGAGGTGATCCTATTTTATATCAACA
CCTTTTC-----------------------------------------------------
------------------------------------------------------------
------------------------------------------------------------
------------------------------------------------------------
------------------------------------------------------------
------------------------------------------------------------
------------------------------------------------------------
------------------------------------------------------------
------------------------------------------------
>Hymeniacidon_perlevis_KY492582_Portugal
---------ACTCTTTATTTATTGTTTGGGGCTTTTGC-CGGAATGATAGGGACAGCTTT
TAGCATGTTAATAAGGTTAGAGCTATCTGCTCCTGGTTCAATGCTTGGCGATGATCATTT
ATATAACGTAATAGTAACTGCTCACGCCTTTGTAATGATTTTCTTTTTGGTTATGCCTGT
GCTAATAGGAGGTTTCGGAAATTGATTTGTTCCTCTGTATATTGGTGCGCCTGATATGGC
TTTTCCTAGATTGAATAATCTTAGCTTTTGATTATTACCTCCCGCTTTAACTCTATTATT
GAGTTCAGCGTTTGTAGAACAAGGAGCAGGAACTGGTTGAACGGTATACCCTCCTTTATC
AAGTATACAATTTCACTCAGGGGGATCGGTAGATATGGCAATTTTTAGCCTTCATTTAGC
TGGGATATCTTCAATATTGGGAGCTATGAATTTTATTACAACCATTATAAATATGAGAGC
ACCAGGGATTACAATGGACCGAATGCCTTTATTTGTGTGATCTGTTTTAGTAACAGCCGT
TTTGTTATTGTTATCTTTACCAGTATTTGCAGGAGCTATAACAATGCTTTTAACAGATCG
AAACTTTAATACTGCATTCTTTGATCCGGCGGGGGGAGGTGATCCTATTTTATATCAACA
CCTTTT------------------------------------------------------
------------------------------------------------------------
------------------------------------------------------------
------------------------------------------------------------
------------------------------------------------------------
------------------------------------------------------------
------------------------------------------------------------
------------------------------------------------------------
------------------------------------------------
>Hymeniacidon_perlevis_KY492583_Portugal
------GGAACTCTTTATTTATTGTTTGGGGCTTTTGC-CGGAATGATAGGGACAGCTTT
TAGCATGTTAATAAGGTTAGAGCTATCTGCTCCTGGTTCAATGCTTGGCGATGATCATTT
ATATAACGTAATAGTAACTGCTCACGCCTTTGTAATGATTTTCTTTTTGGTTATGCCTGT
GCTAATAGGAGGTTTCGGAAATTGATTTGTTCCTCTGTATATTGGTGCGCCTGATATGGC
TTTTCCTAGATTGAATAATCTTAGCTTTTGATTATTACCTCCCGCTTTAACTCTATTATT
GAGTTCAGCGTTTGTAGAACAAGGAGCAGGAACTGGTTGAACGGTATACCCTCCTTTATC
AAGTATACAATTTCACTCAGGGGGATCGGTAGATATGGCAATTTTTAGCCTTCATTTAGC
TGGGATATCTTCAATATTGGGAGCTATGAATTTTATTACAACCATTATAAATATGAGAGC
ACCAGGGATTACAATGGACCGAATGCCTTTATTTGTGTGATCTGTTTTAGTAACAGCCGT
TTTGTTATTGTTATCTTTACCAGTATTTGCAGGAGCTATAACAATGCTTTTAACAGATCG
AAACTTTAATACTGCATTCTTTGATCCGGCG-----------------------------
------------------------------------------------------------
------------------------------------------------------------
------------------------------------------------------------
------------------------------------------------------------
------------------------------------------------------------
------------------------------------------------------------
------------------------------------------------------------
------------------------------------------------------------
------------------------------------------------
>Hymeniacidon_perlevis_KY492584_Portugal
------GGAACTCTTTATTTATTGTTTGGGGCTTTTGC-CGGAATGATAGGGACAGCTTT
TAGCATGTTAATAAGGTTAGAGCTATCTGCTCCTGGTTCAATGCTTGGCGATGATCATTT
ATATAACGTAATAGTAACTGCTCACGCCTTTGTAATGATTTTCTTTTTGGTTATGCCTGT
GCTAATAGGAGGTTTCGGAAATTGATTTGTTCCTCTGTATATTGGTGCGCCTGATATGGC
TTTTCCTAGATTGAATAATCTTAGCTTTTGATTATTACCTCCCGCTTTAACTCTATTATT
GAGTTCAGCGTTTGTAGAACAAGGAGCAGGAACTGGCTGAACGGTATACCCTCCTTTATC
AAGTATACAATTTCACTCAGGGGGATCGGTAGATATGGCAATTTTTAGCCTTCATTTAGC
TGGGATATCTTCAATATTGGGAGCTATGAATTTTATTACAACCATTATAAATATGAGAGC
ACCAGGGATTACAATGGACCGAATGCCTTTATTTGTGTGATCTGTTTTAGTAACAGCCGT
TTTGTTATTGTTATCTTTACCAGTATTTGCAGGAGCTATAACAATGCTTTTAACAGATCG
AAACTTTAATACTGCATTCTTTGATCCGGCGGGGGGAGGTGATCCTATTTTATATCAACA
CCTTTTC-----------------------------------------------------
------------------------------------------------------------
------------------------------------------------------------
------------------------------------------------------------
------------------------------------------------------------
------------------------------------------------------------
------------------------------------------------------------
------------------------------------------------------------
------------------------------------------------
>Hymeniacidon_perlevis_MG885802_Argentina
------------------------TTTGGGGCTTTTGC-CGGAATGATAGGGACAGCTTT
TAGCATGTTAATAAGGTTAGAGCTATCTGCTCCTGGTTCAATGCTTGGCGATGATCATTT
ATATAACGTAATAGTAACTGCTCACGCCTTTGTAATGATTTTCTTTTTGGTTATGCCTGT
GCTAATAGGAGGTTTCGGAAATTGATTTGTTCCTCTGTATATTGGTGCGCCTGATATGGC
TTTTCCTAGATTGAATAATCTTAGCTTTTGATTATTACCTCCCGCTTTAACTCTATTATT
GAGTTCAGCGTTTGTAGAACAAGGAGCAGGAACTGGTTGAACGGTATACCCTCCTTTATC
AAGTATACAATTTCACTCAGGGGGATCGGTAGATATGGCAATTTTTAGCCTTCATTTAGC
TGGGATATCTTCAATATTGGGAGCTATGAATTTTATTACAACCATTATAAATATGAGAGC
ACCAGGGATTACAATGGACCGAATGCCTTTATTTGTGTGATCTGTTTTAGTAACAGCCGT
TTTGTTATTGTTATCTTTACCAGTATTTGCAGGAGCTATAACAATGCTTTTAACAGATCG
AAACTTTAATACTGCATTCTTTGATCCGGCGGGGGGAGGTGATCCTATTTTATATCA-CA
CCTTTTC-----------------------------------------------------
------------------------------------------------------------
------------------------------------------------------------
------------------------------------------------------------
------------------------------------------------------------
------------------------------------------------------------
------------------------------------------------------------
------------------------------------------------------------
------------------------------------------------
>Hymeniacidon_perlevis_MG885803_Argentina
------------------------TTTGGGGCTTTTGC-CGGAATGATAGGGACAGCTTT
TAGCATGTTAATAAGGTTAGAGCTATCTGCTCCTGGTTCAATGCTTGGCGATGATCATTT
ATATAACGTAATAGTAACTGCTCACGCCTTTGTAATGATTTTCTTTTTGGTTATGCCTGT
GCTAATAGGAGGTTTCGGAAATTGATTTGTTCCTCTGTATATTGGTGCGCCTGATATGGC
TTTTCCTAGATTGAATAATCTTAGCTTTTGATTATTACCTCCCGCTTTAACTCTATTATT
GAGTTCAGCGTTTGTAGAACAAGGAGCAGGAACTGGTTGAACGGTATACCCTCCTTTATC
AAGTATACAATTTCACTCAGGGGGATCGGTAGATATGGCAATTTTTAGCCTTCATTTAGC
TGGGATATCTTCAATATTGGGAGCTATGAATTTTATTACAACCATTATAAATATGAGAGC
ACCAGGGATTACAATGGACCGAATGCCTTTATTTGTGTGATCTGTTTTAGTAACAGCCGT
TTTGTTATTGTTATCTTTACCAGTATTTGCAGGAGCTATACCAATGCTTTTAACAGATCG
AAACTTTAATACTGCATTCTTTGATCCGGCGGGGGGAGGTGATCCTATTTTATATCA-CA
CCTTTTC-----------------------------------------------------
------------------------------------------------------------
------------------------------------------------------------
------------------------------------------------------------
------------------------------------------------------------
------------------------------------------------------------
------------------------------------------------------------
------------------------------------------------------------
------------------------------------------------
>Hymeniacidon_perlevis_MG885804_Argentina
------------------------TTTGGGGCTTTTGC-CGGAATGATAGGGACAGCTTT
TAGCATGTTAATAAGGTTAGAGCTATCTGCTCCTGGTTCAATGCTTGGCGATGATCATTT
ATATAACGTAATAGTAACTGCTCACGCCTTTGTAATGATTTTCTTTTTGGTTATGCCTGT
GCTAATAGGAGGTTTCGGAAATTGATTTGTTCCTCTGTATATTGGTGCGCCTGATATGGC
TTTTCCTAGATTGAATAATCTTAGCTTTTGATTATTACCTCCCGCTTTAACTCTATTATT
GAGTTCAGCGTTTGTAGAACAAGGAGCAGGAACTGGTTGAACGGTATACCCTCCTTTATC
AAGTATACAATTTCACTCAGGGGGATCGGTAGATATGGCAATTTTTAGCCTTCATTTAGC
TGGGATATCTTCAATATTGGGAGCTATGAATTTTATTACAACCATTATAAATATGAGAGC
ACCAGGGATTACAATGGACCGAATGCCTTTATTTGTGTGATCTGTTTTAGTAACAGCCGT
TTTGTTATTGTTATCTTTACCAGTATTTGCAGGAGCTATAACAATGCTTTTAACAGATCG
AAACTTTAATACTGCATTCTTTGATCCGGCGGGGGGAGGTGATCCTATTTTATATCA-CA
CCTTTTC-----------------------------------------------------
------------------------------------------------------------
------------------------------------------------------------
------------------------------------------------------------
------------------------------------------------------------
------------------------------------------------------------
------------------------------------------------------------
------------------------------------------------------------
------------------------------------------------
>Hymeniacidon_perlevis_MG885805_Argentina
------------------------TTTGGGGCTTTTGC-CGGAATGATAGGGACAGCTTT
TAGCATGTTAATAAGGTTAGAGCTATCTGCTCCTGGTTCAATGCTTGGCGATGATCATTT
ATATAACGTAATAGTAACTGCTCACGCCTTTGTAATGATTTTCTTTTTGGTTATGCCTGT
GCTAATAGGAGGTTTCGGAAATTGATTTGTTCCTCTGTATATTGGTGCGCCTGATATGGC
TTTTCCTAGATTGAATAATCTTAGCTTTTGATTATTACCTCCCGCTTTAACTCTATTATT
GAGTTCAGCGTTTGTAGAACAAGGAGCAGGAACTGGTTGAACGGTATACCCTCCTTTATC
AAGTATACAATTTCACTCAGGGGGATCGGTAGATATGGCAATTTTTAGCCTTCATTTAGC
TGGGATATCTTCAATATTGGGAGCTATGAATTTTATTACAACCATTATAAATATGAGAGC
ACCAGGGATTACAATGGACCGAATGCCTTTATTTGTGTGATCTGTTTTAGTAACAGCCGT
TTTGTTATTGTTATCTTTACCAGTATTTGCAGGAGCTATAACAATGCTTTTAACAGATCG
AAACTTTAATACTGCATTCTTTGATCCGGCGGGGGGAGGTGATCCTATTTTATATCA-CA
CCTTTTC-----------------------------------------------------
------------------------------------------------------------
------------------------------------------------------------
------------------------------------------------------------
------------------------------------------------------------
------------------------------------------------------------
------------------------------------------------------------
------------------------------------------------------------
------------------------------------------------
>Hymeniacidon_sinapium_129
------GGAACTCTTTATTTATTGTTTGGGGCTTTTGC-CGGAATGATAGGGACAGCTTT
TAGCATGTTAATAAGATTAGAGCTATCTGCTCCTGGTTCAATGCTTGGCGATGATCATTT
ATATAACGTAATAGTAACTGCTCACGCCTTTGTAATGATTTTCTTTTTGGTTATGCCTGT
GCTAATAGGAGGTTTCGGAAATTGATTTGTTCCTCTGTATATTGGTGCGCCTGATATGGC
TTTTCCTAGATTGAATAATCTTAGCTTTTGATTATTACCTCCCGCTTTAACTCTATTATT
GAGTTCAGCGTTTGTAGAACAAGGAGCAGGAACTGGTTGAACGGTATACCCTCCTTTATC
AAGTATACAATTTCACTCAGGGGGATCGGTAGATATGGCAATTTTTAGCCTTCATTTAGC
TGGGATATCTTCAATATTGGGAGCTATGAATTTTATTACAACCATTATAAATATGAGAGC
ACCAGGGATTACAATGGACCGAATGCCTTTATTTGTGTGATCTGTTTTAGTAACAGCCGT
TTTGTTATTGTTATCTTTACCAGTATTTGCAGGAGCTATAACAATGCTTTTAACAGATCG
AAACTTTAATACTGCATTCTTTGATCCGGCGGGGGGAGGTGATCCTATTTTATATCAACA
CCTTTTCTGA--------------------------------------------------
------------------------------------------------------------
------------------------------------------------------------
------------------------------------------------------------
------------------------------------------------------------
------------------------------------------------------------
------------------------------------------------------------
------------------------------------------------------------
------------------------------------------------
>Hymeniacidon_sinapium_247
------GGAACTCTTTATTTATTGTTTGGGGCTTTTGC-CGGAATGATAGGGACAGCTTT
TAGCATGTTAATAAGATTAGAGCTATCTGCTCCTGGTTCAATGCTTGGCGATGATCATTT
ATATAACGTAATAGTAACTGCTCACGCCTTTGTAATGATTTTCTTTTTGGTTATGCCTGT
GCTAATAGGAGGTTTCGGAAATTGATTTGTTCCTCTGTATATTGGTGCGCCTGATATGGC
TTTTCCTAGATTGAATAATCTTAGCTTTTGATTATTACCTCCCGCTTTAACTCTATTATT
GAGTTCAGCGTTTGTAGAACAAGGAGCAGGAACTGGTTGAACGGTATACCCTCCTTTATC
AAGTATACAATTTCACTCAGGGGGATCGGTAGATATGGCAATTTTTAGCCTTCATTTAGC
TGGGATATCTTCAATATTGGGAGCTATGAATTTTATTACAACCATTATAAATATGAGAGC
ACCAGGGATTACAATGGACCGAATGCCTTTATTTGTGTGATCTGTTTTAGTAACAGCCGT
TTTGTTATTGTTATCTTTACCAGTATTTGCAGGAGCTATAACAATGCTTTTAACAGATCG
AAACTTTAATACTGCATTCTTTGATCCGGCGGGGGGAGGTGATCCTATTTTATATCAACA
CCTTTTCTGATTCTTTGGTCA---------------------------------------
------------------------------------------------------------
------------------------------------------------------------
------------------------------------------------------------
------------------------------------------------------------
------------------------------------------------------------
------------------------------------------------------------
------------------------------------------------------------
------------------------------------------------
>Hymeniacidon_sinapium_79
------GGAACTCTTTATTTATTGTTTGGGGCTTTTGC-CGGAATGATAGGGACAGCTTT
TAGCATGTTAATAAGATTAGAGCTATCTGCTCCTGGTTCAATGCTTGGCGATGATCATTT
ATATAACGTAATAGTAACTGCTCACGCCTTTGTAATGATTTTCTTTTTGGTTATGCCTGT
GCTAATAGGAGGTTTCGGAAATTGATTTGTTCCTCTGTATATTGGTGCGCCTGATATGGC
TTTTCCTAGATTGAATAATCTTAGCTTTTGATTATTACCTCCCGCTTTAACTCTATTATT
GAGTTCAGCGTTTGTAGAACAAGGAGCAGGAACTGGTTGAACGGTATACCCTCCTTTATC
AAGTATACAATTTCACTCAGGGGGATCGGTAGATATGGCAATTTTTAGCCTTCATTTAGC
TGGGATATCTTCAATATTGGGAGCTATGAATTTTATTACAACCATTATAAATATGAGAGC
ACCAGGGATTACAATGGACCGAATGCCTTTATTTGTGTGATCTGTTTTAGTAACAGCCGT
TTTGTTATTGTTATCTTTACCAGTATTTGCAGGAGCTATAACAATGCTTTTAACAGATCG
AAACTTTAATACTGCATTCTTTGATCCGGCGGGGGGAGGTGATCCTATTTTATATCAACA
CCTTTTCTGATTCTTTGGTCACC-------------------------------------
------------------------------------------------------------
------------------------------------------------------------
------------------------------------------------------------
------------------------------------------------------------
------------------------------------------------------------
------------------------------------------------------------
------------------------------------------------------------
------------------------------------------------
>Hymeniacidon_sinapium_EF217329_Korea
GATATTGGAACTCTTTATTTATTGTTTGGGGCTTTTGC-CGGAATGATAGGGACAGCTTT
TAGCATGTTAATAAGATTAGAGCTATCTGCTCCTGGTTCAATGCTTGGCGATGATCATTT
ATATAACGTAATAGTAACTGCTCACGCCTTTGTAATGATTTTCTTTTTGGTTATGCCTGT
GCTAATAGGAGGTTTCGGAAATTGATTTGTTCCTCTGTATATTGGTGCGCCTGATATGGC
TTTTCCTAGATTGAATAATCTTAGCTTTTGATTATTACCTCCCGCTTTAACTCTATTATT
GAGTTCAGCGTTTGTAGAACAAGGAGCAGGAACTGGTTGAACGGTATACCCTCCTTTATC
AAGTATACAATTTCACTCAGGGGGATCGGTAGATATGGCAATTTTTAGCCTTCATTTAGC
TGGGATATCTTCAATATTGGGAGCTATGAATTTTATTACAACCATTATAAATATGAGAGC
ACCAGGGATTACAATGGACCGAATGCCTTTATTTGTGTGATCTGTTTTAGTAACAGCCGT
TTTGTTATTGTTATCTTTACCAGTATTTGCAGGAGCTATAACAATGCTTTTAACAGATCG
AAACTTTAATACTGCATTCTTTGATCCGGCGGGGGGAGGTGATCCTATTTTATATCAACA
CCTTTTCTGATTTTTT--------------------------------------------
------------------------------------------------------------
------------------------------------------------------------
------------------------------------------------------------
------------------------------------------------------------
------------------------------------------------------------
------------------------------------------------------------
------------------------------------------------------------
------------------------------------------------
>Hymeniacidon_sinapium_EF217330_Korea
GATATTGGAACTCTTTATTTATTGTTTGGGGCTTTTGC-CGGAATGATAGGGACAGCTTT
TAGCATGTTAATAAGATTAGAGCTATCTGCTCCTGGTTCAATGCTTGGCGATGATCATTT
ATATAACGTAATAGTAACTGCTCACGCCTTTGTAATGATTTTCTTTTTGGTTATGCCTGT
GCTAATAGGAGGTTTCGGAAATTGATTTGTTCCTCTGTATATTGGTGCGCCTGATATGGC
TTTTCCTAGATTGAATAATCTTAGCTTTTGATTATTACCTCCCGCTTTAACTCTATTATT
GAGTTCAGCGTTTGTAGAACAAGGAGCAGGAACTGGTTGAACGGTATACCCTCCTTTATC
AAGTATACAATTTCACTCAGGGGGATCGGTAGATATGGCAATTTTTAGCCTTCATTTAGC
TGGGATATCTTCAATATTGGGAGCTATGAATTTTATTACAACCATTATAAATATGAGAGC
ACCAGGGATTACAATGGACCGAATGCCTTTATTTGTGTGATCTGTTTTAGTAACAGCCGT
TTTGTTATTGTTATCTTTACCAGTATTTGCAGGAGCTATAACAATGCTTTTAACAGATCG
AAACTTTAATACTGCATTCTTTGATCCGGCGGGGGGAGGTGATCCTATTTTATATCAACA
CCTTTTCTGATTTTTT--------------------------------------------
------------------------------------------------------------
------------------------------------------------------------
------------------------------------------------------------
------------------------------------------------------------
------------------------------------------------------------
------------------------------------------------------------
------------------------------------------------------------
------------------------------------------------
>Hymeniacidon_sinapium_EF217331_Korea
GATATTGGAACTCTTTATTTATTGTTTGGGGCTTTTGC-CGGAATGATAGGGACAGCTTT
TAGCATGTTAATAAGATTAGAGCTATCTGCTCCTGGTTCAATGCTTGGCGATGATCATTT
ATATAACGTAATAGTAACTGCTCACGCCTTTGTAATGATTTTCTTTTTGGTTATGCCTGT
GCTAATAGGAGGTTTCGGAAATTGATTTGTTCCTCTGTATATTGGTGCGCCTGATATGGC
TTTTCCTAGATTGAATAATCTTAGCTTTTGATTATTACCTCCCGCTTTAACTCTATTATT
GAGTTCAGCGTTTGTAGAACAAGGAGCAGGAACTGGTTGAACGGTATACCCTCCTTTATC
AAGTATACAATTTCACTCAGGGGGATCGGTAGATATGGCAATTTTTAGCCTTCATTTAGC
TGGGATATCTTCAATATTGGGAGCTATGAATTTTATTACAACCATTATAAATATGAGAGC
ACCAGGGATTACAATGGACCGAATGCCTTTATTTGTGTGATCTGTTTTAGTAACAGCCGT
TTTGTTATTGTTATCTTTACCAGTATTTGCAGGAGCTATAACAATGCTTTTAACAGATCG
AAACTTTAATACTGCATTCTTTGATCCGGCGGGGGGAGGTGATCCTATTTTATATCAACA
CCTTTTCTGATTTTTT--------------------------------------------
------------------------------------------------------------
------------------------------------------------------------
------------------------------------------------------------
------------------------------------------------------------
------------------------------------------------------------
------------------------------------------------------------
------------------------------------------------------------
------------------------------------------------
>Hymeniacidon_sinapium_EF217332_California
GATATTGGAACTCTTTATTTATTGTTTGGGGCTTTTGC-CGGAATGATTGGGACAGCTTT
TAGCATGTTAATAAGATTAGAGCTATCTGCTCCTGGTTCAATGCTTGGCGATGATCATTT
ATATAACGTAATAGTAACTGCTCACGCCTTTGTAATGATTTTCTTTTTGGTTATGCCTGT
GCTAATAGGAGGTTTCGGAAATTGATTTGTTCCTCTGTATATTGGTGCGCCTGATATGGC
TTTTCCTAGATTGAATAATCTTAGCTTTTGATTATTACCTCCCGCTTTAACTCTATTATT
GAGTTCAGCGTTTGTAGAACAAGGAGCAGGAACTGGTTGAACGGTATACCCTCCTTTATC
AAGTATACAATTTCACTCAGGGGGATCGGTAGATATGGCAATTTTTAGCCTTCATTTAGC
TGGGATATCTTCAATATTGGGAGCTATGAATTTTATTACAACCATTATAAATATGAGAGC
ACCAGGGATTACAATGGACCGAATGCCTTTATTTGTGTGATCTGTTTTAGTAACAGCCGT
TTTGTTATTGTTATCTTTACCAGTATTTGCAGGAGCTATAACAATGCTTTTAACAGATCG
AAACTTTAATACTGCATTCTTTGATCCGGCGGGGGGAGGTGATCCTATTTTATATCAACA
CCTTTTCTGATTTTTT--------------------------------------------
------------------------------------------------------------
------------------------------------------------------------
------------------------------------------------------------
------------------------------------------------------------
------------------------------------------------------------
------------------------------------------------------------
------------------------------------------------------------
------------------------------------------------
>Hymeniacidon_sinapium_HM035986_Unknown
--------AACTCTTTATTTATTGTTTGGGGCTTTTGC-CGGAATGATAGGGACAGCTTT
TAGCATGTTAATAAGATTAGAGCTATCTGCTCCTGGTTCAATGCTTGGCGATGATCATTT
ATATAACGTAATAGTAACTGCTCACGCCTTTGTAATGATTTTCTTTTTGGTTATGCCTGT
GCTAATAGGAGGTTTCGGAAATTGATTTGTTCCTCTGTATATTGGTGCGCCTGATATGGC
TTTTCCTAGATTGAATAATCTTAGCTTTTGATTATTACCTCCCGCTTTAACTCTATTATT
GAGTTCAGCGTTTGTAGAACAAGGAGCGGGAACTGGTTGAACGGTATACCCTCCTTTATC
AAGTATACAATTTCACTCAGGGGGATCGGTAGATATGGCAATTTTTAGCCTTCATTTAGC
TGGGATATCTTCAATATTGGGAGCTATGAATTTTATTACAACCATTATAAATATGAGAGC
ACCAGGGATTACAATGGACCGAATGCCTTTATTTGTGTGATCTGTTTTAGTAACAGCCGT
TTTGTTATTGTTATCTTTACCAGTATTTGCAGGAGCTATAACAATGCTTTTAACAGATCG
AAACTTTAATACTGCATTCTTTGATCCGGCGGGGGGAGGTGATCCTATTTTATATCAACA
CCTTTTC-----------------------------------------------------
------------------------------------------------------------
------------------------------------------------------------
------------------------------------------------------------
------------------------------------------------------------
------------------------------------------------------------
------------------------------------------------------------
------------------------------------------------------------
------------------------------------------------
>Hymeniacidon_sinapium_HQ829181_Unknown
--------AACTCTTTATTTATTGTTTGGGGCTTTTGC-CGGAATGATAGGGACAGCTTT
TAGCATGTTAATAAGATTAGAGCTATCTGCTCCTGGTTCAATGCTTGGCGATGATCATTT
ATATAACGTAATAGTAACTGCTCACGCCTTTGTAATGATTTTCTTTTTGGTTATGCCTGT
GCTAATAGGAGGTTTCGGAAATTGATTTGTTCCTCTGTATATTGGTGCGCCTGATATGGC
TTTTCCTAGATTGAATAATCTTAGCTTTTGATTATTACCTCCCGCTTTAACTCTATTATT
GAGTTCAGCGTTTGTAGAACAAGGAGCAGGAACTGGTTGAACGGTATACCCTCCTTTATC
AAGTATACAATTTCACTCAGGGGGATCGGTAGATATGGCAATTTTTAGCCTTCATTTAGC
TGGGATATCTTCAATATTGGGAGCTATGAATTTTATTACAACCATTATAAATATGAGAGC
ACCAGGGATTACAATGGACCGAATGCCTTTATTTGTGTGATCTGTTTTAGTAACAGCCGT
TTTGTTATTGTTATCTTTACCAGTATTTGCAGGAGCTATAACAATGCTTTTAACAGATCG
AAACTTTAATACTGCATTCTTTGATCCGGCGGGGGGAGGTGATCCTATTTTATATCAACA
CCTTTTC-----------------------------------------------------
------------------------------------------------------------
------------------------------------------------------------
------------------------------------------------------------
------------------------------------------------------------
------------------------------------------------------------
------------------------------------------------------------
------------------------------------------------------------
------------------------------------------------
>Hymeniacidon_sinapium_KF192342_Korea
----------------------------------------------------------TT
TAGCATGTTAATAAGATTAGAGCTATCTGCTCCTGGTTCAATGCTTGGCGATGATCATTT
ATATAACGTAATAGTAACTGCTCACGCCTTTGTAATGATTTTCTTTTTGGTTATGCCTGT
GCTAATAGGAGGTTTCGGAAATTGATTTGTTCCTCTGTATATTGGTGCGCCTGATATGGC
TTTTCCTAGATTGAATAATCTTAGCTTTTGATTATTACCTCCCGCTTTAACTCTATTATT
GAGTTCAGCGTTTGTAGAACAAGGAGCAGGAACTGGTTGAACGGTATACCCTCCTTTATC
AAGTATACAATTTCACTCAGGGGGATCGGTAGATATGGCAATTTTTAGCCTTCATTTAGC
TGGGATATCTTCAATATTGGGAGCTATGAATTTTATTACAACCATTATAAATATGAGAGC
ACCAGGGATTACAATGGACCGAATGCCTTTATTTGTGTGATCTGTTTTAGTAACAGCCGT
TTTGTTATTGTTATCTTTACCAGTATTTGCAGGAGCTATAACAATGCTTTTAACAGATCG
AAACTTTAATACTGCATTCTTTGATCCGGCGGGGGGAGGTGATCCTATTTTATATCAACA
CCTTTTCTGGTTCTTTGGTCACCCAGAAGTTTACATATTGATTTTACCTGGATTTGGTAT
AATTTCTCAAATAATACCAACATTCTCTGCTAAAAAACAAATATTCGGATATCTTGGAAT
GGTTTACGCCATGGTTTCAATTGGAATATTAGGGTTTATAGTATGAGCTCATCACATGTT
TACAGTAGGAATGGATGTAGACACTAGAGCATATTTTACTGCGGCAACAATGATTATTGC
AGTTCCTACGGGAATCAAAATATTTAGTTGAGTTGCTACTATGTTTGGGGGTTCACTACG
ATTAGACACTCCAATGCTTTGAGCTATTGGGTTTGTATTCTTATTTACAATGGGGGGTTT
AACCGGTGTTGTTTTAGCGAATAGTTCTTTAGATGTTGTTTTACATGATACATATTATGT
GGTAGCACATTTTCATTATGTTTTATCAATGGGAGCCGTTTTCTCTTTGTTTGCGGGATT
CTATTATTGATTTGGAAAAATCACAGGATATAGCTATAATGAAGTTTA
>Hymeniacidon_sinapium_KP136744_Turkey_Black
------------------------------------------------AGGGACAGCTTT
TAGCATGTTAATAAGATTAGAGCTATCTGCTCCTGGTTCAATGCTTGGCGATGATCATTT
ATATAACGTAATAGTAACTGCTCACGCCTTTGTAATGATTTTCTTTTTGGTTATGCCTGT
GCTAATAGGAGGTTTCGGAAATTGATTTGTTCCTCTGTATATTGGTGCGCCTGATATGGC
TTTTCCTAGATTGAATAATCTTAGCTTTTGATTATTACCTCCCGCTTTAACTCTATTATT
GAGTTCAGCGTTTGTAGAACAAGGAGCAGGAACTGGTTGAACGGTATACCCTCCTTTATC
AAGTATACAATTTCACTCAGGGGGATCGGTAGATATGGCAATTTTTAGCCTTCATTTAGC
TGGGATATCTTCAATATTGGGAGCTATGAATTTTATTACAACCATTATAAATATGAGAGC
ACCAGGGATTACAATGGACCGAATGCCTTTATTTGTGTGATCTGTTTTAGTAACAGCCGT
TTTGTTATTGTTATCTTTACCAGTATTTGCAGGAGCTATAACAATGCTTTTAACAGATCG
AAACTTTAATACTGCATTCTTTGATCCGGCGGGGGGAGGTGATCCTATTTTATATCAACA
CCTTTTCTGATTCTTG--------------------------------------------
------------------------------------------------------------
------------------------------------------------------------
------------------------------------------------------------
------------------------------------------------------------
------------------------------------------------------------
------------------------------------------------------------
------------------------------------------------------------
------------------------------------------------
>Hymeniacidon_sp__DE_2012__JQ034565_Unknown
-------------------------------------------ATGATAGGGACAGCTTT
TAGCATGTTAATAAGATTAGAGCTATCTGCCCCTGGTTCAATGCTTGGCGATGATCATTT
ATATAATGTTATAGTAACTGCCCATGCTTTTGTAATGATATTTTTTTTGGTTATGCCTGT
CATGATAGGGGGTTTTGGAAATTGATTTGTTCCTTTATATATTGGTTCACCGGATATGGC
TTTTCCTAGATTAAATAATATTAGTTTTTGATTGTTACCTCCTGCTTTAACTTTATTATT
GGGGTCAGCGTTTGTAGAACAGGGAGCTGGAACAGGGTGAACAGTTTACCCGCCTTTATC
AAGTATACAAGCACATTCAGGAGGATCAGTAGACATGGCTATATTTAGTCTTCATTTGGC
TGGGATATCTTCAATATTAGGTGCAATGAATTTTATTACTACTATTTTAAATATGCGGGC
TCCAGGAATTACAATGGACAGAATGCCTTTATTTGTATGATCAATTTTAGTTACTGCTGT
TTTATTATTATTGTCTTTACCAGTCTTGGCTGGGGCAATAACTATGCTTTTAACAGACAG
AAATTTTAATACTGCGTTTTTTGATCC---------------------------------
------------------------------------------------------------
------------------------------------------------------------
------------------------------------------------------------
------------------------------------------------------------
------------------------------------------------------------
------------------------------------------------------------
------------------------------------------------------------
------------------------------------------------------------
------------------------------------------------
>Hymeniacidon_sp__V2NN_KU697715__Spain
------------------------------------------------------------
------------------------------------------------------------
------------------------------------------------------------
----------------GGAAATTGATTTGTTCCTCTGTATATTGGTGCGCCTGATATGGC
TTTTCCTAGATTGAATAATCTTAGCTTTTGATTATTACCTCCCGCTTTAACTCTATTATT
GAGTTCAGCGTTTGTAGAACAAGGAGCAGGAACTGGTTGAACGGTATACCCTCCTTTATC
AAGTATACAATTTCACTCAGGGGGATCGGTAGATATGGCAATTTTTAGCCTTCATTTAGC
TGGGATATCTTCAATATTGGGAGCTATGAATTTTATTACAACCATTATAAATATGAGAGC
ACCAGGGATTACAATGGACCGAATGCCTTTATTTGTGTGATCTGTTTTAGTAACAGCCGT
TTTGTTATTGTTATCTTTACCAGTATTTGCAGGAGCTATAACAATGCTTTTAACAGATCG
AAA---------------------------------------------------------
------------------------------------------------------------
------------------------------------------------------------
------------------------------------------------------------
------------------------------------------------------------
------------------------------------------------------------
------------------------------------------------------------
------------------------------------------------------------
------------------------------------------------------------
------------------------------------------------
>Hymeniacidon_sp__V2V_KU697716__Spain
------------------------------------------------------------
------------------------------------------------------------
------------------------------------------------------------
----------------GGAAATTGATTTGTTCCTCTGTATATTGGTGCGCCTGAGATGGC
TCTTCCTAGATCGAATAAGCTTAGCTGGTGATTACCACCTCCCGCTTTAACTCTATGATT
GAGTTCAGCGTTTGTGGAACAAGGAGCAGGAACTGGTTGAACGGTATACCCTCCTTTATC
AAGTATACAATTTCACTCAGGGGGATCGGTAGATATGGCAATTTTTAGCCTTCATTTAGC
TGGGATATCTTCAATATTGGGAGCTATGAATTTTATTACAACCATTATAAATATGAGAGC
ACCAGGGATTACAATGGACCGAATGCCTTTATTTGTGTGATCAGTTTTAGTAACAGCCGT
TTTGTTATTGTTATCTTTACCAGTATTTGCAGGAGCTATAACAATGCTTTTAACAGATCG
AAA---------------------------------------------------------
------------------------------------------------------------
------------------------------------------------------------
------------------------------------------------------------
------------------------------------------------------------
------------------------------------------------------------
------------------------------------------------------------
------------------------------------------------------------
------------------------------------------------------------
------------------------------------------------
>Hymeniacidon_sp__V2X_KU697717__Spain
------------------------------------------------------------
------------------------------------------------------------
------------------------------------------------------------
----------------GGAAATTGATTTGTTCCTCTGTATATCGGTGCGCCTGATATGGC
TTTTCCTAGATTGAATAATCTTAGCTTTTGATTATTACCTCCCGCTTTAACTCTATTATT
GAGTTCAGCGTTTGTAGAACAAGGAGCAGGAACTGGTTGAACGGTATACCCTCCTTTATC
AAGTATACAATTTCACTCAGGGGGATCGGTAGATATGGCAATTTTTAGCCTTCATTTAGC
TGGGATATCTTCAATATTGGGAGCTATGAATTTTATTACAACCATTATAAATATGAGAGC
ACCAGGGATTACAATGGACCGAATGCCTTTATTTGTGTGATCTGTTTTAGTAACAGCCGT
TTTGTTATTGTTATCTTTACCAGTATTTGCAGGAGCTATAACAATGCTTTTAACAGATCG
AAA---------------------------------------------------------
------------------------------------------------------------
------------------------------------------------------------
------------------------------------------------------------
------------------------------------------------------------
------------------------------------------------------------
------------------------------------------------------------
------------------------------------------------------------
------------------------------------------------------------
------------------------------------------------
>Polymastia_littoralis
---------------------------GGGGCCTTTGCGGGGA-TGATTGGAACAGCATT
TAGTATGTTGATCAGATTAGAACTATCCGCGCCTGGGTCAATGTTAGGTGATGACCATTT
GTATAATGTTATAGTAACGGCCCATGCATTTGTGATGATATTTTTTTTAGTTATGCCGGT
AATGATAGGGGGATTTGGAAATTGACTTGTCCCACTATATATTGGAGCACCCGATATGGC
TTTTCCAAGATTAAATAATATCAGTTTCTGGCTTTTACCTCCTTCTTTAACTTTATTATT
GGGTTCAGCTTTTGTTGAGCAAGGGGCTGGGACAGGATGAACGGTTTATCCACCCTTATC
TAGTATACAAACACATTCAGGGGGATCAGTAGACATGGTGATATTTAGTTTGCATTTAGC
AGGGATTTCGTCAATATTAGGTGCAATGAACTTCATTACAACAATTTTTAATATGAGAGC
GCCTGGAATTACAATGGATAGAATGCCGTTATTTGTGTGATCTATTTTAATTACTGCTTT
CTTATTATTACTATCTTTGCCTGTATTGGCGGGGGCAATAACAATGCTTCTTACAGATAG
AAATTTTAATACTACATTTTTTGATCCTGCTGGAGGTGGGGATCCAATTTTATATCAACA
TTTATTTTGGTTTTTTGGACATCCAGAAGTTTATATTTTAATACTACCCGGGTTTGGAAT
GATTTCTCAAATAATTCCAACATTTGCGGCTAAAAAACAGATATTTGGGTATCTTGGAAT
GGTTTATGCTATGGTTTCAATAGGTATATTGGGATTTATAGTTTGAGCGCATCACATGTT
TACAGTTGGGATGGATGTAGATACTCGAGCGTATTTTACAGCAGCAACAATGATAATAGC
GGTTCCAACAGGGATAAAAATATTTAGTTGAGTTGCAACAATGGTAGGGGGTTCATTAAG
ATTGGATACTCCTATGCTTTGGGCAATTGGGTTTGTATTTTTATTTACTATGGGGGGATT
GACTGGTATCGTATTAGCCAATAGTTCTCTAGATATTGTATTACATGACACATATTATGT
TGTAGCACATTTTCATTATGTTTTATCAATGGGGGCTGTCTTTGCAATATTTGCAGGATT
TTATTATTGATTTGGTAAAATTAGTGGATATTGTTATAATGAGGTTTA
