# Supplementary material for: Confirmation of the southern African distribution of the marine sponge Hymeniacidon perlevis (Montagu, 1814) in the context of its global dispersal
Source: PeerJ. 2022 Nov 25;10:e14388. doi: 10.7717/peerj.14388 (PMC9703993; doi:10.7717/peerj.14388)
Supplement: Appendix S4 [file peerj-10-14388-s004.fas]

>Hymeniacidon_cf._perlevis_TS2963
TGGACTGGAACTCTCTTGTTCAGCAATGAACGAGAGGGACTCTGGGAAGCTATTCTAACTGTATCATTTAGAGGAAGTAAAAGTCGTAACAAGGTTTCCGTAGGTGAACCTGCGGAAGGATCATTACCGATTGGCTCTCGTTTGGCCTTTCTCTGTGCACTGTCTGGCCCGACGGAGCACGTCTCCGTCGAGCGGGGGTTTGCCAGGTTCTCCTCCTCGGAGAGGGTGGCAATCAAAGCTGGGCTCCTTTTCCTCCCTCGCCCCGTATAACTTTTTTTCCAACAAAACCTTTGTTTTTTTTCTAAGTATTGAAAAATTAAAAATGTACAACTTCTAACGGTGGACCCCTCGGCTCGTGCATCGATGAAGAACGCAGCAAACTGCGATACGTAGTGTGAATTGCAGAATTCAGTGAATCATCGAGTCTTTGAACGCAAATGGCGCTTCTGGTCTCACCAGGAGCACGTCTGTCTGAGAGTTTGCTTTACTGTGTACCGCCAGCTCGCTGGTCGCGTACGTTGTGAGGAGTTGTCTCCGAGCGGCTCGTCGTTCTGGACATCCCTTGAAGTGAGGCGTCCCTCCTGACTGCAGGAGCAAGCACACCCGTGTTGTGCGTGTTCTTGCGGCCGACGGGGACGGTGTGCGTGACCTGTCACTCCCACGAACAGAACCTCAGATCAGGCGAGACTACCCGCTGAATTTAAGCATATCAATAAGCGGAGGAAAAGAAACTAACAAGGATTCCCTCAGTAACGGCGAGCGAAGTGGGAAGAGCTCGAGCCTGAAATCCCTGGCAGG
>Hymeniacidon_cf._perlevis_TS2957
TGGACTGGAACTCTCTTGTTCAGCAATGAACGAGAGGGACTCTGGGAAGCTATTCTAACTGTATCATTTAGAGGAAGTAAAAGTCGTAACAAGGTTTCCGTAGGTGAACCTGCGGAAGGATCATTACCGATTGGCTCTCGTTTGGCCTTTCTCTGTGCACTGTCTGGCCCGACGGAGCACGTCTCCGTCGAGCGGGGGTTTGCCAGGTTCTCCTCCTCGGAGAGGGTGGCAATCAAAGCTGGGCTCCTTTTCCTCCCTCGCCCCGTATAACTTTTTTTCCAACAAAACCTTTGTTTTTTTTCTAAGTATTGAAAAATTAAAAATGTACAACTTCTAACGGTGGACCCCTCGGCTCGTGCATCGATGAAGAACGCAGCAAACTGCGATACGTAGTGTGAATTGCAGAATTCAGTGAATCATCGAGTCTTTGAACGCAAATGGCGCTTCTGGTCTCACCAGGAGCACGTCTGTCTGAGAGTTTGCTTTACTGTGTACCGCCAGCTCGCTGGTCGCGTACGTTGTGAGGAGTTGTCTCCGAGCGGCTCGTCGTTCTGGACATCCCTTGAAGTGAGGCGTCCCTCCTGACTGCAGGAGCAAGCACACCCGTGTTGTGCGTGTTCTTGCGGCCGACGGGGACGGTGTGCGTGACCTGTCACTCCCACGAACAGAACCTCAGATCAGGCGAGACTACCCGCTGAATTTAAGCATATCAATAAGCGGAGGAAAAGAAACTAACAAGGATTCCCTCAGTAACGGCGAGCGAAGTGGGAAGAGCTCGAGCCTGAAATCCCTGGCAGG
>Hymeniacidon_cf._perlevis_TS2962
TGGACTGGAACTCTCTTGTTCAGCAATGAACGAGAGGGACTCTGGGAAGCTATTCTAACTGTATCATTTAGAGGAAGTAAAAGTCGTAACAAGGTTTCCGTAGGTGAACCTGCGGAAGGATCATTACCGATTGGCTCTCGTTTGGCCTTTCTCTGTGCACTGTCTGGCCCGACGGAGCACGTCTCCGTCGAGCGGGGGTTTGCCAGGTTCTCCTCCTCGGAGAGGGTGGCAATCAAAGCTGGGCTCCTTTTCCTCCCTCGCCCCGTATAACTTTTTTTCCAACAAAACCTTTGTTTTTTTTCTAAGTATTGAAAAATTAAAAATGTACAACTTCTAACGGTGGACCCCTCGGCTCGTGCATCGATGAAGAACGCAGCAAACTGCGATACGTAGTGTGAATTGCAGAATTCAGTGAATCATCGAGTCTTTGAACGCAAATGGCGCTTCTGGTCTCACCAGGAGCACGTCTGTCTGAGAGTTTGCTTTACTGTGTACCGCCAGCTCGCTGGTCGCGTACGTTGTGAGGAGTTGTCTCCGAGCGGCTCGTCGTTCTGGACATCCCTTGAAGTGAGGCGTCCCTCCTGACTGCAGGAGCAAGCACACCCGTGTTGTGCGTGTTCTTGCGGCCGACGGGGACGGTGTGCGTGACCTGTCACTCCCACGAACAGAACCTCAGATCAGGCGAGACTACCCGCTGAATTTAAGCATATCAATAAGCGGAGGAAAAGAAACTAACAAGGATTCCCTCAGTAACGGCGAGCGAAGTGGGAAGAGCTCGAGCCTGAAATCCCTGGCAGG
>Hymeniacidon_cf._perlevis_TS2946
TGGACTGGAACTCTCTTGTTCAGCAATGAACGAGAGGGACTCTGGGAAGCTATTCTAACTGTATCATTTAGAGGAAGTAAAAGTCGTAACAAGGTTTCCGTAGGTGAACCTGCGGAAGGATCATTACCGATTGGCTCTCGTTTGGCCTTTCTCTGTGCACTGTCTGGCCCGACGGAGCACGTCTCCGTCGAGCGGGGGTTTGCCAGGTTCTCCTCCTCGGAGAGGGTGGCAATCAAAGCTGGGCTCCTTTTCCTCCCTCGCCCCGTATAACTTTTTTTCCAACAAAACCTTTGTTTTTTTTCTAAGTATTGAAAAATTAAAAATGTACAACTTCTAACGGTGGACCCCTCGGCTCGTGCATCGATGAAGAACGCAGCAAACTGCGATACGTAGTGTGAATTGCAGAATTCAGTGAATCATCGAGTCTTTGAACGCAAATGGCGCTTCTGGTCTCACCAGGAGCACGTCTGTCTGAGAGTTTGCTTTACTGTGTACCGCCAGCTCGCTGGTCGCGTACGTTGTGAGGAGTTGTCTCCGAGCGGCTCGTCGTTCTGGACATCCCTTGAAGTGAGGCGTCCCTCCTGACTGCAGGAGCAAGCACACCCGTGTTGTGCGTGTTCTTGCGGCCGACGGGGACGGTGTGCGTGACCTGTCACTCCCACGAACAGAACCTCAGATCAGGCGAGACTACCCGCTGAATTTAAGCATATCAATAAGCGGAGGAAAAGAAACTAACAAGGATTCCCTCAGTAACGGCGAGCGAAGTGGGAAGAGCTCGAGCCTGAAATCCCTGGCAGG
>Hymeniacidon_cf._perlevis_TS2943
TGGACTGGAACTCTCTTGTTCAGCAATGAACGAGAGGGACTCTGGGAAGCTATTCTAACTGTATCATTTAGAGGAAGTAAAAGTCGTAACAAGGTTTCCGTAGGTGAACCTGCGGAAGGATCATTACCGATTGGCTCTCGTTTGGCCTTTCTCTGTGCACTGTCTGGCCCGACGGAGCACGTCTCCGTCGAGCGGGGGTTTGCCAGGTTCTCCTCCTCGGAGAGGGTGGCAATCAAAGCTGGGCTCCTTTTCCTCCCTCGCCCCGTATAACTTTTTTTCCAACAAAACCTTTGTTTTTTTTCTAAGTATTGAAAAATTAAAAATGTACAACTTCTAACGGTGGACCCCTCGGCTCGTGCATCGATGAAGAACGCAGCAAACTGCGATACGTAGTGTGAATTGCAGAATTCAGTGAATCATCGAGTCTTTGAACGCAAATGGCGCTTCTGGTCTCACCAGGAGCACGTCTGTCTGAGAGTTTGCTTTACTGTGTACCGCCAGCTCGCTGGTCGCGTACGTTGTGAGGAGTTGTCTCCGAGCGGCTCGTCGTTCTGGACATCCCTTGAAGTGAGGCGTCCCTCCTGACTGCAGGAGCAAGCACACCCGTGTTGTGCGTGTTCTTGCGGCCGACGGGGACGGTGTGCGTGACCTGTCACTCCCACGAACAGAACCTCAGATCAGGCGAGACTACCCGCTGAATTTAAGCATATCAATAAGCGGAGGAAAAGAAACTAACAAGGATTCCCTCAGTAACGGCGAGCGAAGTGGGAAGAGCTGGAGCCTGAAATCCCTGGCAGT
>Hymeniacidon_cf._perlevis TS2935
TGGACTGGAACTCTCTTGTTCAGCAATGAACGAGAGGGACTCTGGGAAGCTATTCTAACTGTATCATTTAGAGGAAGTAAAAGTCGTAACAAGGTTTCCGTAGGTGAACCTGCGGAAGGATCATTACCGATTGGCTCTCGTTTGGCCTTTCTCTGTGCACTGTCTGGCCCGACGGAGCACGTCTCCGTCGAGCGGGGGTTTGCCAGGTTCTCCTCCTCGGAGAGGGTGGCAATCAAAGCTGGGCTCCTTTTCCTCCCTCGCCCCGTATAACTTTTTTTCCAACAAAACCTTTGTTTTTTTTCTAAGTATTGAAAAATTAAAAATGTACAACTTCTAACGGTGGACCCCTCGGCTCGTGCATCGATGAAGAACGCAGCAAACTGCGATACGTAGTGTGAATTGCAGAATTCAGTGAATCATCGAGTCTTTGAACGCAAATGGCGCTTCTGGTCTCACCAGGAGCACGTCTGTCTGAGAGTTTGCTTTACTGTGTACCGCCAGCTCGCTGGTCGCGTACGTTGTGAGGAGTTGTCTCCGAGCGGCTCGTCGTTCTGGACATCCCTTGAAGTGAGGCGTCCCTCCTGACTGCAGGAGCAAGCACACCCGTGTTGTGCGTGTTCTTGCGGCCGACGGGGACGGTGTGCGTGACCTGTCACTCCCACGAACAGAACCTCAGATCAGGCGAGACTACCCGCTGAATTTAAGCATATCAATAAGCGGAGGAAAAGAAACTAACAAGGATTCCCTCAGTAACGGCGAGCGAAGTGGGAAGAGCTCGAGCCTGAAATCCCTGGCAGT
>Hymeniacidon_sp._1_TS4860
TGGACTGGAACTCTCTTGTTCAGCAATGAACGAGAGGGACTCTGGGAAGCTATTCTAACTGTATCATTTAGAGGAAGTAAAAGTCGTAACAAGGTTTCCGTAGGTGAACCTGCGGAAGGATCATTACCGATTGGCTCTCGTTTGGCCTTTCTCTGTGCACTGTCTGGCCCGACGGAGCACGTCTCCGTCGAGCGGGGGTTTGCCAGGTTCTCCTCCTCGGAGAGGGTGGCAATCAAAGCTGGGCTCCTTTTCCTCCCTCGCCCCGTATAACTTTTTTTCCAACAAAACCTTTGTTTTTTTTCTAAGTATTGAAAAATTAAAAATGTACAACTTCTAACGGTGGACCCCTCGGCTCGTGCATCGATGAAGAACGCAGCAAACTGCGATACGTAGTGTGAATTGCAGAATTCAGTGAATCATCGAGTCTTTGAACGCAAATGGCGCTTCTGGTCTCACCAGGAGCACGTCTGTCTGAGAGTTTGCTTTACTGTGTACCGCCAGCTCGCTGGTCGCGTACGTTGTGAGGAGTTGTCTCCGAGCGGTTCGTCGTTCTGGACATCCCTTGAAGTGAGGCGTCCCTCCTGACTGCAGGAGCAAGCACACCCGTGTTGTGCGTGTTCTTGCGGCCGACGGGGACGGTGTGCGTGACCTGTCACTCTCACGAACAGAACCTCAGATCAGGCGAGACTACCCGCTGAATTTAAGCATATCAATAAGCGGAGGAAAAGAAACTAACAAGGATTCCCTCAGTAACGGCGAGCGAAGTGGGAAGAGCTCGAGCCTGAAATCCCTGGCAGG
>Hymeniacidon_sp._1_TS4841
TGGACTGGAACTCTCTTGTTCAGCAATGAACGAGAGGGACTCTGGGAAGCTATTCTAACTGTATCATTTAGAGGAAGTAAAAGTCGTAACAAGGTTTCCGTAGGTGAACCTGCGGAAGGATCATTACCGATTGGCTCTCGTTTGGCCTTTCTCTGTGCACTGTCTGGCCCGACGGAGCACGTCTCCGTCGAGCGGGGGTTTGCCAGGTTCTCCTCCTCGGAGAGGGTGGCAATCAAAGCTGGGCTCCTTTTCCTCCCTCGCCCCGTATAACTTTTTTTCCAACAAAACCTTTGTTTTTTTTCTAAGTATTGAAAAATTAAAAATGTACAACTTCTAACGGTGGACCCCTCGGCTCGTGCATCGATGAAGAACGCAGCAAACTGCGATACGTAGTGTGAATTGCAGAATTCAGTGAATCATCGAGTCTTTGAACGCAAATGGCGCTTCTGGTCTCACCAGGAGCACGTCTGTCTGAGAGTTTGCTTTACTGTGTACCGCCAGCTCGCTGGTCGCGTACGTTGTGAGGAGTTGTCTCCGAGCGGCTCGTCGTTCTGGACATCCCTTGAAGTGAGGCGTCCCTCCTGACTGCAGGAGCAAGCACACCCGTGTTGTGCGTGTTCTTGCGGCCGACGGGGACGGTGTGCGTGACCTGTCACTCTCACGAACAGAACCTCAGATCAGGCGAGACTACCCGCTGAATTTAAGCATATCAATAAGCGGAGGAAAAGAAACTAACAAGGATTCCCTCAGTAACGGCGAGCGAAGTGGGAAGAGCTCGAGCCTGAAATCCCTGGCAGG
>Hymeniacidon_sp._1_TS4855
TGGACTGGAACTCTCTTGTTCAGCAATGAACGAGAGGGACTCTGGGAAGCTATTCTAACTGTATCATTTAGAGGAAGTAAAAGTCGTAACAAGGTTTCCGTAGGTGAACCTGCGGAAGGATCATTACCGATTGGCTCTCGTTTGGCCTTTCTCTGTGCACTGTCTGGCCCGACGGAGCACGTCTCCGTCGAGCGGGGGTTTGCCAGGTTCTCCTCCTCGGAGAGGGTGGCAATCAAAGCTGGGCTCCTTTTCCTCCCTCGCCCCGTATAACTTTTTTTCCAACAAAACCTTTGTTTTTTTTCTAAGTATTGAAAAATTAAAAATGTACAACTTCTAACGGTGGACCCCTCGGCTCGTGCATCGATGAAGAACGCAGCAAACTGCGATACGTAGTGTGAATTGCAGAATTCAGTGAATCATCGAGTCTTTGAACGCAAATGGCGCTTCTGGTCTCACCAGGAGCACGTCTGTCTGAGAGTTTGCTTTACTGTGTACCGCCAGCTCGCTGGTCGCGTACGTTGTGAGGAGTTGTCTCCGAGCGGCTCGTCGTTCTGGACATCCCTTGAAGTGAGGCGTCCCTCCTGACTGCAGGAGCAAGCACACCCGTGTTGTGCGTGTTCTTGCGGCCGACGGGGACGGTGTGCGTGACCTGTCACTCTCACGAACAGAACCTCAGATCAGGCGAGACTACCCGCTGAATTTAAGCATATCAATAAGCGGAGGAAAAGAAACTAACAAGGATTCCCTCAGTAACGGCGAGCGAAGTGGGAAGAGCTCGAGCCTGAAATCCCTGGCAGG
>Hymeniacidon_sp.1 _TS4861
TGGACTGGAACTCTCTTGTTCAGCAATGAACGAGAGGGACTCTGGGAAGCTATTCTAACTGTATCATTTAGAGGAAGTAAAAGTCGTAACAAGGTTTCCGTAGGTGAACCTGCGGAAGGATCATTACCGATTGGCTCTCGTTTGGCCTTTCTCTGTGCACTGTCTGGCCCGACGGAGCACGTCTCCGTCGAGCGGGGGTTTGCCAGGTTCTCCTCCTCGGAGAGGGTGGCAATCAAAGCTGGGCTCCTTTTCCTCCCTCGCCCCGTATAACTTTTTTTCCAACAAAACCTTTGTTTTTTTTCTAAGTATTGAAAAATTAAAAATGTACAACTTCTAACGGTGGACCCCTCGGCTCGTGCATCGATGAAGAACGCAGCAAACTGCGATACGTAGTGTGAATTGCAGAATTCAGTGAATCATCGAGTCTTTGAACGCAAATGGCGCTTCTGGTCTCACCAGGAGCACGTCTGTCTGAGAGTTTGCTTTACTGTGTACCGCCAGCTCGCTGGTCGCGTACGTTGTGAGGAGTTGTCTCCGAGCGGNTCGTCGTTCTGGACATCCCTTGAAGTGAGGCGTCCCTCCTGACTGCAGGAGCAAGCACACCCGTGTTGTGCGTGTTCTTGCGGCCGACGGGGACGGTGTGCGTGACCTGTCACTCTCACGAACAGAACCTCAGATCAGGCGAGACTACCCGCTGAATTTAAGCATATCAATAAGCGGAGGAAAAGAAACTAACAAGGATTCCCTCAGTAACGGCGAGCGAAGTGGGAAGAGCTCGAGCCTGAAATCCCTGGCAGG
>Hymeniacidon_cf._perlevis_TS2942
TGGACTGGAACTCTCTTGTTCAGCAATGAACGAGAGGGACTCTGGGAAGCTATTCTAACTGTATCATTTAGAGGAAGTAAAAGTCGTAACAAGGTTTCCGTAGGTGAACCTGCGGAAGGATCATTACCGATTGGCTCTCGTTTGGCCTTTCTCTGTGCACTGTCTGGCCCGACGGAGCACGTCTCCGTCGAGCGGGGGTTTGCCAGGTTCTCCTCCTCGGAGAGGGTGGCAATCAAAGCTGGGCTCCTTTTCCTCCCTCGCCCCGTATAACTTTTTTTCCAACAAAACCTTTGTTTTTTTTCTAAGTATTGAAAAATTAAAAATGTACAACTTCTAACGGTGGACCCCTCGGCTCGTGCATCGATGAAGAACGCAGCAAACTGCGATACGTAGTGTGAATTGCAGAATTCAGTGAATCATCGAGTCTTTGAACGCAAATGGCGCTTCTGGTCTCACCAGGAGCACGTCTGTCTGAGAGTTTGCTTTACTGTGTACCGCCAGCTCGCTGGTCGCGTACGTTGTGAGGAGTTGTCTCCGAGCGGCTCGTCGTTCTGGACATCCCTTGAAGTGAGGCGTCCCTCCTGACTGCAGGAGCAAGCACACCCGTGTTGTGCGTGTTCTTGCGGCCGACGGGGACGGTGTGCGTGACCTGTCACTCCCACGAACAGAACCTCAGATCAGGCGAGACTACCCGCTGAATTTAAGCATATCAATAAGCGGAGGAAAAGAAACTAACAAGGATTCCCTCAGTAACGGCGAGCGAAGTGGGAAGAGCTCGAGCCTGAAATCCCTGGCAGG
