# Supplementary material for: Confirmation of the southern African distribution of the marine sponge Hymeniacidon perlevis (Montagu, 1814) in the context of its global dispersal
Source: PeerJ. 2022 Nov 25;10:e14388. doi: 10.7717/peerj.14388 (PMC9703993; doi:10.7717/peerj.14388)
Supplement: Appendix S5 [file peerj-10-14388-s005.fasta]

>Hymeniacidon_cf_perlevis_TS2935 TS2935
ATTGGCTCTCGTTTGGCCTTTCTCTGTGCACTGTCTGGCCCGACGGAGCA
CGTCTCCGTCGAGCGGGGGTTTGCCAGGTTCTCCTCCTCGGAGAGGGTGG
CAATCAAAGCTGGGCTCCTTTTCCTCCCTCGCCCCGTATAACTTTTTTTC
cAACAAAACCTTTGTTTTTTTTCTAAGTATTGAAAAATTAAAAATGTACA
ACTTCTAACGGTGGACCCCTCGGCTCGTGCATCGATGAAGAACGCAGCAA
ACTGCGATACGTAGTGTGAATTGCAGAATTCAGTGAATCATCGAGTCTTT
GAACGCAAATGGCGCTTCTGGTCTCACCAGGAGCACGTCTGTCTGAGAGT
TTGCTTTACTGTGTACCGCCAGCTCGCTGGTCGCGTACGTTGTGAGGAGT
TGTCTCCGAGCGGCTCGTCGTTCTGGACATCCCTTGAAGTGAGGCGTCCC
TCCTGACTGCAGGAGCAAGCACACCCGTGTTGTGCGTGTTCTTGCGGCCG
ACGGGGACGGTGTGCGTGACCTGTCACTCCCAC
>Hymeniacidon_cf_perlevis_TS2942
ATTGGCTCTCGTTTGGCCTTTCTCTGTGCACTGTCTGGCCCGACGGAGCA
CGTCTCCGTCGAGCGGGGGTTTGCCAGGTTCTCCTCCTCGGAGAGGGTGG
CAATCAAAGCTGGGCTCCTTTTCCTCCCTCGCCCCGTATAACTTTTTTTC
cAACAAAACCTTTGTTTTTTTTCTAAGTATTGAAAAATTAAAAATGTACA
ACTTCTAACGGTGGACCCCTCGGCTCGTGCATCGATGAAGAACGCAGCAA
ACTGCGATACGTAGTGTGAATTGCAGAATTCAGTGAATCATCGAGTCTTT
GAACGCAAATGGCGCTTCTGGTCTCACCAGGAGCACGTCTGTCTGAGAGT
TTGCTTTACTGTGTACCGCCAGCTCGCTGGTCGCGTACGTTGTGAGGAGT
TGTCTCCGAGCGGCTCGTCGTTCTGGACATCCCTTGAAGTGAGGCGTCCC
TCCTGACTGCAGGAGCAAGCACACCCGTGTTGTGCGTGTTCTTGCGGCCG
ACGGGGACGGTGTGCGTGACCTGTCACTCCCAC
>Hymeniacidon_cf_perlevis_TS2943
ATTGGCTCTCGTTTGGCCTTTCTCTGTGCACTGTCTGGCCCGACGGAGCA
CGTCTCCGTCGAGCGGGGGTTTGCCAGGTTCTCCTCCTCGGAGAGGGTGG
CAATCAAAGCTGGGCTCCTTTTCCTCCCTCGCCCCGTATAACTTTTTTTC
cAACAAAACCTTTGTTTTTTTTCTAAGTATTGAAAAATTAAAAATGTACA
ACTTCTAACGGTGGACCCCTCGGCTCGTGCATCGATGAAGAACGCAGCAA
ACTGCGATACGTAGTGTGAATTGCAGAATTCAGTGAATCATCGAGTCTTT
GAACGCAAATGGCGCTTCTGGTCTCACCAGGAGCACGTCTGTCTGAGAGT
TTGCTTTACTGTGTACCGCCAGCTCGCTGGTCGCGTACGTTGTGAGGAGT
TGTCTCCGAGCGGCTCGTCGTTCTGGACATCCCTTGAAGTGAGGCGTCCC
TCCTGACTGCAGGAGCAAGCACACCCGTGTTGTGCGTGTTCTTGCGGCCG
ACGGGGACGGTGTGCGTGACCTGTCACTCCCAC
>Hymeniacidon_cf_perlevis_TS2946
ATTGGCTCTCGTTTGGCCTTTCTCTGTGCACTGTCTGGCCCGACGGAGCA
CGTCTCCGTCGAGCGGGGGTTTGCCAGGTTCTCCTCCTCGGAGAGGGTGG
CAATCAAAGCTGGGCTCCTTTTCCTCCCTCGCCCCGTATAACTTTTTTTC
cAACAAAACCTTTGTTTTTTTTCTAAGTATTGAAAAATTAAAAATGTACA
ACTTCTAACGGTGGACCCCTCGGCTCGTGCATCGATGAAGAACGCAGCAA
ACTGCGATACGTAGTGTGAATTGCAGAATTCAGTGAATCATCGAGTCTTT
GAACGCAAATGGCGCTTCTGGTCTCACCAGGAGCACGTCTGTCTGAGAGT
TTGCTTTACTGTGTACCGCCAGCTCGCTGGTCGCGTACGTTGTGAGGAGT
TGTCTCCGAGCGGCTCGTCGTTCTGGACATCCCTTGAAGTGAGGCGTCCC
TCCTGACTGCAGGAGCAAGCACACCCGTGTTGTGCGTGTTCTTGCGGCCG
ACGGGGACGGTGTGCGTGACCTGTCACTCCCAC
>Hymeniacidon_cf_perlevis_TS2957
ATTGGCTCTCGTTTGGCCTTTCTCTGTGCACTGTCTGGCCCGACGGAGCA
CGTCTCCGTCGAGCGGGGGTTTGCCAGGTTCTCCTCCTCGGAGAGGGTGG
CAATCAAAGCTGGGCTCCTTTTCCTCCCTCGCCCCGTATAACTTTTTTTC
cAACAAAACCTTTGTTTTTTTTCTAAGTATTGAAAAATTAAAAATGTACA
ACTTCTAACGGTGGACCCCTCGGCTCGTGCATCGATGAAGAACGCAGCAA
ACTGCGATACGTAGTGTGAATTGCAGAATTCAGTGAATCATCGAGTCTTT
GAACGCAAATGGCGCTTCTGGTCTCACCAGGAGCACGTCTGTCTGAGAGT
TTGCTTTACTGTGTACCGCCAGCTCGCTGGTCGCGTACGTTGTGAGGAGT
TGTCTCCGAGCGGCTCGTCGTTCTGGACATCCCTTGAAGTGAGGCGTCCC
TCCTGACTGCAGGAGCAAGCACACCCGTGTTGTGCGTGTTCTTGCGGCCG
ACGGGGACGGTGTGCGTGACCTGTCACTCCCAC
>Hymeniacidon_cf_perlevis_TS2962
ATTGGCTCTCGTTTGGCCTTTCTCTGTGCACTGTCTGGCCCGACGGAGCA
CGTCTCCGTCGAGCGGGGGTTTGCCAGGTTCTCCTCCTCGGAGAGGGTGG
CAATCAAAGCTGGGCTCCTTTTCCTCCCTCGCCCCGTATAACTTTTTTTC
cAACAAAACCTTTGTTTTTTTTCTAAGTATTGAAAAATTAAAAATGTACA
ACTTCTAACGGTGGACCCCTCGGCTCGTGCATCGATGAAGAACGCAGCAA
ACTGCGATACGTAGTGTGAATTGCAGAATTCAGTGAATCATCGAGTCTTT
GAACGCAAATGGCGCTTCTGGTCTCACCAGGAGCACGTCTGTCTGAGAGT
TTGCTTTACTGTGTACCGCCAGCTCGCTGGTCGCGTACGTTGTGAGGAGT
TGTCTCCGAGCGGCTCGTCGTTCTGGACATCCCTTGAAGTGAGGCGTCCC
TCCTGACTGCAGGAGCAAGCACACCCGTGTTGTGCGTGTTCTTGCGGCCG
ACGGGGACGGTGTGCGTGACCTGTCACTCCCAC
>Hymeniacidon_cf_perlevis_TS2963
ATTGGCTCTCGTTTGGCCTTTCTCTGTGCACTGTCTGGCCCGACGGAGCA
CGTCTCCGTCGAGCGGGGGTTTGCCAGGTTCTCCTCCTCGGAGAGGGTGG
CAATCAAAGCTGGGCTCCTTTTCCTCCCTCGCCCCGTATAACTTTTTTTC
cAACAAAACCTTTGTTTTTTTTCTAAGTATTGAAAAATTAAAAATGTACA
ACTTCTAACGGTGGACCCCTCGGCTCGTGCATCGATGAAGAACGCAGCAA
ACTGCGATACGTAGTGTGAATTGCAGAATTCAGTGAATCATCGAGTCTTT
GAACGCAAATGGCGCTTCTGGTCTCACCAGGAGCACGTCTGTCTGAGAGT
TTGCTTTACTGTGTACCGCCAGCTCGCTGGTCGCGTACGTTGTGAGGAGT
TGTCTCCGAGCGGCTCGTCGTTCTGGACATCCCTTGAAGTGAGGCGTCCC
TCCTGACTGCAGGAGCAAGCACACCCGTGTTGTGCGTGTTCTTGCGGCCG
ACGGGGACGGTGTGCGTGACCTGTCACTCCCAC
>Hymeniacidon_sp.1_TS4861 _TS4861
ATTGGCTCTCGTTTGGCCTTTCTCTGTGCACTGTCTGGCCCGACGGAGCA
CGTCTCCGTCGAGCGGGGGTTTGCCAGGTTCTCCTCCTCGGAGAGGGTGG
CAATCAAAGCTGGGCTCCTTTTCCTCCCTCGCCCCGTATAACTTTTTTTC
CAACAAAACctTTGTTTTTTTTCTAAGTATTGAAAAATTAAAAATGTACA
ACTTCTAACGGTGGACCCCTCGGCTCGTGCATCGATGAAGAACGCAGCAA
ACTGCGATACGTAGTGTGAATTGCAGAATTCAGTGAATCATCGAGTCTTT
GAACGCAAATGGCGCTTCTGGTCTCACCAGGAGCACGTCTGTCTGAGAGT
TTGCTTTACTGTGTACCGCCAGCTCGCTGGTCGCGTACGTTGTGAGGAGT
TGTCTCCGAGCGGNTCGTCGTTCTGGACATCCCTTGAAGTGAGGCGTCCC
TCCTGACTGCAGGAGCAAGCACACCCGTGTTGTGCGTGTTCTTGCGGCCG
ACGGGGACGGTGTGCGTGACCTGTCACTCTCAC
>Hymeniacidon_sp_1_TS4855
ATTGGCTCTCGTTTGGCCTTTCTCTGTGCACTGTCTGGCCCGACGGAGCA
CGTCTCCGTCGAGCGGGGGTTTGCCAGGTTCTCCTCCTCGGAGAGGGTGG
CAATCAAAGCTGGGCTCCTTTTCCTCCCTCGCCCCGTATAACTTTTTTTC
CAACAAAACctTTGTTTTTTTTCTAAGTATTGAAAAATTAAAAATGTACA
ACTTCTAACGGTGGACCCCTCGGCTCGTGCATCGATGAAGAACGCAGCAA
ACTGCGATACGTAGTGTGAATTGCAGAATTCAGTGAATCATCGAGTCTTT
GAACGCAAATGGCGCTTCTGGTCTCACCAGGAGCACGTCTGTCTGAGAGT
TTGCTTTACTGTGTACCGCCAGCTCGCTGGTCGCGTACGTTGTGAGGAGT
TGTCTCCGAGCGGCTCGTCGTTCTGGACATCCCTTGAAGTGAGGCGTCCC
TCCTGACTGCAGGAGCAAGCACACCCGTGTTGTGCGTGTTCTTGCGGCCG
ACGGGGACGGTGTGCGTGACCTGTCACTCTCAC
>Hymeniacidon_sp_1_TS4860
ATTGGCTCTCGTTTGGCCTTTCTCTGTGCACTGTCTGGCCCGACGGAGCA
CGTCTCCGTCGAGCGGGGGTTTGCCAGGTTCTCCTCCTCGGAGAGGGTGG
CAATCAAAGCTGGGCTCCTTTTCCTCCCTCGCCCCGTATAACTTTTTTTC
CAACAAAACctTTGTTTTTTTTCTAAGTATTGAAAAATTAAAAATGTACA
ACTTCTAACGGTGGACCCCTCGGCTCGTGCATCGATGAAGAACGCAGCAA
ACTGCGATACGTAGTGTGAATTGCAGAATTCAGTGAATCATCGAGTCTTT
GAACGCAAATGGCGCTTCTGGTCTCACCAGGAGCACGTCTGTCTGAGAGT
TTGCTTTACTGTGTACCGCCAGCTCGCTGGTCGCGTACGTTGTGAGGAGT
TGTCTCCGAGCGGTTCGTCGTTCTGGACATCCCTTGAAGTGAGGCGTCCC
TCCTGACTGCAGGAGCAAGCACACCCGTGTTGTGCGTGTTCTTGCGGCCG
ACGGGGACGGTGTGCGTGACCTGTCACTCTCAC
>Hymeniacidon_sp_1_TS4841
ATTGGCTCTCGTTTGGCCTTTCTCTGTGCACTGTCTGGCCCGACGGAGCA
CGTCTCCGTCGAGCGGGGGTTTGCCAGGTTCTCCTCCTCGGAGAGGGTGG
CAATCAAAGCTGGGCTCCTTTTCCTCCCTCGCCCCGTATAACTTTTTTTC
CAACAAAACctTTGTTTTTTTTCTAAGTATTGAAAAATTAAAAATGTACA
ACTTCTAACGGTGGACCCCTCGGCTCGTGCATCGATGAAGAACGCAGCAA
ACTGCGATACGTAGTGTGAATTGCAGAATTCAGTGAATCATCGAGTCTTT
GAACGCAAATGGCGCTTCTGGTCTCACCAGGAGCACGTCTGTCTGAGAGT
TTGCTTTACTGTGTACCGCCAGCTCGCTGGTCGCGTACGTTGTGAGGAGT
TGTCTCCGAGCGGCTCGTCGTTCTGGACATCCCTTGAAGTGAGGCGTCCC
TCCTGACTGCAGGAGCAAGCACACCCGTGTTGTGCGTGTTCTTGCGGCCG
ACGGGGACGGTGTGCGTGACCTGTCACTCTCAC
>Hymeniacidon_flavia_AB373172_Japan
ATTGGCTCTTTTATGGCCTTTCTCTGTGCACTGTTTGTCCCGACAAAGCG
TGTCTTTGTCGGGTGGGGGTTTGCCAGGTTCTCTTGCGAGAGGGTGGCAA
TCAAAGCTGGGCTCCTCTACCGTCCTCGCCCCGTATCACGTTTTTAACAC
ACTTCTCTTTTTTTTTTCTAAGTGTCGAAAAATTGAAAAGTGTACAACTT
CTAACGGTGGACCCCTCGGCTCGTGCATCGATGAAGAACGCAGCAAACTG
CGATACGTAGTGTGAATTGCAGAATTCAGTGAATCATCGAGTCTTTGAAC
GCAAATGGCGCTTCTGGTCTCACCAGGAGCACGTCTGTCTGAGAGTTTGC
TTTACTGTGTACCGCCAGCTCGCTGGTTCGAGTACGATGTGAGGTGTTGT
CTTTGGACGGTTGCCGTCCTGGACGTCCCTTGAAGTGATGCGTCCCTCCT
GACTGTAGGAGCAAGCACACTCGAGCTGTGTGTGCTGTTGCGGCCGACCC
GGGACGGTGTGCGTGACCTGTCACTCTCAC
>Hymeniacidon_flavia_AB373174_Japan
ATTGGCTCTTTTATGGCCTTTCTCTGTGCACTGTTTGTCCCGACAAAGCG
TGTCTTTGTCGGGTGGGGGTTTGCCAGGTTCTCTTGCGAGAGGGTGGCAA
TCAAAGCTGGGCTCCTCTACCGTCCTCGCCCCGTATCACGTTTTTAACAC
ACTTCTCTTTTTTTTTCTAAGTGTCGAAAAATTGAAAAGTGTACAACTTC
TAACGGTGGACCCCTCGGCTCGTGCATCGATGAAGAACGCAGCAAACTGC
GATACGTAGTGTGAATTGCAGAATTCAGTGAATCATCGAGTCTTTGAACG
CAAATGGCGCTTCTGGTCTCACCAGGAGCACGTCTGTCTGAGAGTTTGCT
TTACTGTGTACCGCCAGCTCGCTGGTTCGAGTACGATGTGAGGTGTTGTC
TTTGGACGGTTGCCGTCCTGGACGTCCCTTGAAGTGATGCGTCCCTCCTG
ACTGTAGGAGCAAGCACACTCGAGCTGTGCGTGCTGTTGCGGCCGACCCG
GGACGGTGTGCGTGACCTGTCACTCTCAC
>Hymeniacidon_flavia_AB373176_Japan
ATTGGCTCTTTTATGGCCTTTCTCTGTGCACTGTTTGTCCCGACAAAGCG
TGTCTTTGTCGGGTGGGGGTTTGCCAGGTTCTCTTGCGAGAGGGTGGCAA
TCAAAGCTGGGCTCCTCTACCGTCCTCGCCCCGTATCACGTTTTTAACAC
ACTTCTCTTTTTTTTTCTAAGTGTCGAAAAATTGAAAAGTGTACAACTTC
TAACGGTGGACCCCTCGGCTCGTGCATCGATGAAGAACGCAGCAAACTGC
GATACGTAGTGTGAATTGCAGAATTCAGTGAATCATCGAGTCTTTGAACG
CAAATGGCGCTTCTGGTCTCACCAGGAGCACGTCTGTCTGAGAGTTTGCT
TTACTGTGTACCGCCAGCTCGCTGGTTCGAGTACGATGTGAGGTGTTGTC
TTTGGACGGTTGCCGTCCTGGACATCCCTTGAAGTGATGCGTCCCTCCTG
ACTGTAGGAGCAAGCACACTCGAGCTGTGCGTGCTGTTGCGGCCGACCCG
GGACGGTGTGCGTGACCTGTCACTCTCAC
>Hymeniacidon_flavia_AB373178_Japan
ATTGGCTCTTTTATGGCCTTTCTCTGTGCACTGTTTGTCCCGACAAAAGC
GTGTCTTTGTCGGGTGGGGGTTTGCCAGGTTCTCTTGCGAGAGGGTGGCA
ATCAAAGCTGGGCTCCTCTACCGTCCTCGCCCCGTATCACGTTTTTAACA
CACTTCTCTTTTTTTTTCTAAGTGTCGAAAAATTGAAAAGTGTACAACTT
CTAACGGTGGACCCCTCGGCTCGTGCATCGATGAAGAACGCAGCAAACTG
CGATACGTAGTGTGAATTGCAGAATTCAGTGAATCATCGAGTCTTTGAAC
GCAAATGGCGCTTCTGGTCTCACCAGGAGCACGTCTGTCTGAGAGTTTGC
TTTACTGTGTACCGCCAGCTCGCTGGTTCGAGTACGATGTGAGGTGTTGT
CTTTGGACGGTTGCCGTCCTGGACATCCCTTGAAGTGATGCGTCCCTCCT
GACTGTAGGAGCAAGCACACTCGAGCTGTGCGTGCTGTTGCGGCCGACCC
GGGACGGTGTGCGTGACCTGTCACTCTCAC
>Hymeniacidon_heliophila_AB373170_Florida
ATTGGCTCTCGTTTGGCCTTTCTCTGTGCACTGTCTGGCCCGACGGAGCA
CGTCTCCGTCGAGCGGGGGTTTGCCAGGTTCTCCTCCTCGGAGAGGGTGG
CAATCAAAGCTGGGCTCCTTTTCCTCCCTCGCCCCGTATAACTTTTTTTC
CAACAAAACCTTTGTTTTTTTTTCTAAGTATTGAAAAATTAAAAATGTAC
AACTTCTAACGGTGGACCCCTCGGCTCGTGCATCGATGAAGAACGCAGCA
AACTGCGATACGTAGTGTGAATTGCAGAATTCAGTGAATCATCGAGTCTT
TGAACGCAAATGGCGCTTCTGGTCTCACCAGGAGCACGTCTGTCTGAGAG
TTTGCTTTACTGTGTACCGCCAGCTCGCTGGTCGCGTACGTTGTGAGGAG
TTGTCTCCGAGCGGCTCGTCGTTCTGGACATCCCTTGAAGTGAGGCGTCC
CTCCTGACTGCAGGAGCAAGCACACCCGTGTTGTGCGTGTTCTTGCGGCC
GACGGGGAACGGTGTGCGTGACCTGTCACTCTCAC
>Hymeniacidon_flavia_AB373182_Japan
ATTGGCTCTTTTATGGCCTTTCTCTGTGCACTGTTTGTCCCGACAAAAGC
GTGTCTTTGTCGGGTGGGGGTTTGCCAGGTTCTCTTGCGAGAGGGTGGCA
ATCAAAGCTGGGCTCCTCTACCGTCCTCGCCCCGTATCACGTTTTTAACA
CACTTCTCTTTTTTTTTTCTAAGTGTCGAAAAATTGAAAAGTGTACAACT
TCTAACGGTGGACCCCTCGGCTCGTGCATCGATGAAGAACGCAGCAAACT
GCGATACGTAGTGTGAATTGCAGAATTCAGTGAATCATCGAGTCTTTGAA
CGCAAATGGCGCTTCTGGTCTCACCAGGAGCACGTCTGTCTGAGAGTTTG
CTTTACTGTGTACCGCCAGCTCGCTGGTTCGAGTACGATGTGAGGTGTTG
TCTTTGGACGGTTGCCGTCCTGGACGTCCCTTGAAGTGATGCGTCCCTCC
TGACTGTAGGAGCAAGCACACTCGAGCTGTGCGTGCTGTTGCGGCCGACC
CGGGACGGTGTGCGTGACCTGTCACTCTCAC
>Hymeniacidon_flavia_AB373183_Japan
ATTGGCTCTTTTATGGCCTTTCTCTGTGCACTGTTTGTCCCGACAAAAGC
GTGTCTTTGTCGGGTGGGGGTTTGCCAGGTTCTCTTGCGAGAGGGTGGCA
ATCAAAGCTGGGCTCCTCTACCGTCCTCGCCCCGTATCACGTTTTTAACA
CACTTCTCTTTTTTTTCTAAGTGTCGAAAAATTGAAAAGTGTACAACTTC
TAACGGTGGACCCCTCGGCTCGTGCATCGATGAAGAACGCAGCAAACTGC
GATACGTAGTGTGAATTGCAGAATTCAGTGAATCATCGAGTCTTTGAACG
CAAATGGCGCTTCTGGTCTCACCAGGAGCACGTCTGTCTGAGAGTTTGCT
TTACTGTGTACCGCCAGCTCGCTGGTTCGAGTACGATGTGAGGTGTTGTC
TTTGGACGGTTGCCGTCCTGGACATCCCTTGAAGTGATGCGTCCCTCCTG
ACTGTAGGAGCAAGCACACTCGAGCTGTGCGTGCTGTTGCGGCCGACCCG
GGACGGTGTGCGTGACCTGTCACTCTCAC
>Hymeniacidon_flavia_AB373186_Japan
ATTGGCTCTTTTATGGCCTTTCTCTGTGCACTGTTTGTCCCGACATAAGC
GTGTCTTTGTCGGGTGGGGGTTTGCCAGGTTCTCTTGCGAGAGGGTGGCA
ATCAAAGCTGGGCTCCTCTACCGTCCTCGCCCCGTATCACGTTTTTAACA
CACTTCTCTTTTTTTTTCTAAGTGTCGAAAAATTGAAAAGTGTACAACTT
CTAACGGTGGACCCCTCGGCTCGTGCATCGATGAAGAACGCAGCAAACTG
CGATACGTAGTGTGAATTGCAGAATTCAGTGAATCATCGAGTCTTTGAAC
GCAAATGGCGCTTCTGGTCTCACCAGGAGCACGTCTGTCTGAGAGTTTGC
TTTACTGTGTACCGCCAGCTCGCTGGTTCGAGTACGATGTGAGGTGTTGT
CTTTGGACGGTTGCCGTCCTGGACGTCCCTTGAAGTGATGCGTCCCTCCT
GACTGTAGGAGCAAGCACACTCGAGCTGTGCGTGCTGTTGCGGCCGACCC
GGGACGGTGTGCGTGACCTGTCACTCTCAC
>Hymeniacidon_flavia_EF217362_Korea
ATTGGCTCTTTTATGGCCTTTCTCTGTGCACTGTTTGTCCCGACAAAGCG
TGTCTTTGTCGGGTGGGGGTTTGCCAGGTTCTCTTGCGAGAGGGTGGCAA
TCAAAGCTGGGCTCCTCTACCGTCCTCGCCCCGTATCACGTTTTTAACAC
ACTTCTCTTTTTTTTTTCTAAGTGTCGAAAAATTGAAAAGTGTACAACTT
CTAACGGTGGACCCCTCGGCTCGTGCATCGATGAAGAACGCAGCAAACTG
CGATACGTAGTGTGAATTGCAGAATTCAGTGAATCATCGAGTCTTTGAAC
GCAAATGGCGCTTCTGGTCTCACCAGGAGCACGTCTGTCTGAGAGTTTGC
TTTACTGTGTACCGCCAGCTCGCTGGTTCGAGTACGATGTGAGGTGTTGT
CTTTGGACGGTTGCCGTCCTGGACGTCCCTTGAAGTGATGCGTCCCTCCT
GACTGTAGGAGCAAGCACACTCGAGCTGTGCGTGCTGTTGCGGCCGACCC
GGGACGGTGTGCGTGACCTGTCACTCTCAC
>Hymeniacidon_flavia_EF217363_Korea
ATTGGCTCTTTTATGGCCTTTCTCTGTGCACTGTTTGTCCCGACAAAAGC
GTGTCTTTGTCGGGGGGGGGTTTGCCAGGTTCTCTTGCAAGAGGGTGGCA
ATCAAAGCTGGGCTCCTCTACCGTCCTCGCCCCGTATCACGTTTTTAACA
CACTTCTCTTTTTTTTTCTAAGTGTCGAAAAATTGAAAAGTGTACAACTT
CTAACGGTGGACCCCTCGGCTCGTGCATCGATGAAGAACGCAGCAAACTG
CGATACGTAGTGTGAATTGCAGAATTCAGTGAATCATCGAGTCTTTGAAC
GCAAATGGCGCTTCTGGTCTCACCAGGAGCACGTCTGTCTGAGAGTTTGC
TTTACTGTGTACCGCCAGCTCGCTGGTTCGAGTACGATGTGAGGTGTTGT
CTTTGGACGGTTGCCGTCCTGGACGTCCCTTGAAGTGATGCGTCCCTCCT
GACTGTAGGAGCAAGCACACTCGAGCTGTGCGTGCTGTTGCGGCCGACCC
GGGACGGTGTGCGTGACCTGTCACTCTCAC
>Hymeniacidon_flavia_EF217364_Korea
ATTGGCTCTTTTATGGCCTTTCTCTGTGCACTGTTTGTCCCGACAAAGCG
TGTCTTTGTCGGGTGGGGGTTTGCCAGGTTCTCTTGCGAGAGGGTGGCAA
TCAAAGCTGGGCTCCTCTACCGTCCTCGCCCCGTATCACGTTTTTAACAC
ACTTCTCTTTTTTTTTTCTAAGTGTCGAAAAATTGAAAAGTGTACAACTT
CTAACGGTGGACCCCTCGGCTCGTGCATCGATGAAGAACGCAGCAAACTG
CGATACGTAGTGTGAATTGCAGAATTCAGTGAATCATCGAGTCTTTGAAC
GCAAATGGCGCTTCTGGTCTCACCAGGAGCACGTCTGTCTGAGAGTTTGC
TTTACTGTGTACCGCCAGCTCGCTGGTTCGAGTACGATGTGAGGTGTTGT
CTTTGGACGGTTGCCGTCCTGGACGTCCCTTGAAGTGATGCGTCCCTCCT
GACTGTAGGAGCAAGCACACTCGAGCTGTGCGTGCTGTTGCGGCCGACCC
GGGACGGTGTGCGTGACCTGTCACTCTCAC
>Hymeniacidon_perlevis_AB373171_France
ATTGGCTCTCGTTTGGCCTTTCTCTGTGCACTGTCTGGCCCGACGGAGCA
CGTCTCCGTCGAGCGGGGGTTTGCCAGGTTCTCCTCCTCGGAGAGGGTGG
CAATCAAAGCTGGGCTCCTTTTCCTCCCTCGCCCCGTATAACTTTTTTTT
CCAACAAAACctTTGTTTTTTTTCTAAGTATTGAAAAATAAAAAACGTAC
AACTTCTAACGGTGGACCCCTCGGCTCGTGCATCGATGAAGAACGCAGCA
AACTGCGATACGTAGTGTGAATTGCAGAATTCAGTGAATCATCGAGTCTT
TGAACGCAAATGGCGCTTCTGGTCTCACCAGGAGCACGTCTGTCTGAGAG
TTTGCTTTACTGTGTACCGCCAGCTCGCTGGTCGCGTACGGTGTGAGGAG
TTGTCTCCGAGCGGCTCGTCGTTCTGGACATCCCTTGAAGTGAGGCGTCC
CTCCTGACTGCAGGAGCAAGCACACCCGTGCTGTGCGTGTTCTTGCGGCC
GACGGGGACGGTGTGCGTGACCTGTCACTCTCAC
>Hymeniacidon_sinapium_AB373169_Japan
ATTGGCTCTCGTTTGGCCTTTCTCTGTGCACTGTCTGGCCCGACGGAGCA
CGTATCCGTCGAGCGGGGGTTTGCCAGGTTCTCCTCCTCGGAGAGGGTGG
CAATCAAAGCTGGGCTCCTTTTCCTCCCTCGCCCCGTATAACTTTTTTTT
CCAACAAAACctTTGTTTTTTTTCTAAGTATTGAAAAATTAAAAATGTAC
AACTTCTAACGGTGGACCCCTCGGCTCGTGCATCGATGAAGAACGCAGCA
AACTGCGATACGTAGTGTGAATTGCAGAATTCAGTGAATCATCGAGTCTT
TGAACGCAAATGGCGCTTCTGGTCTCACCAGGAGCACGTCTGTCTGAGAG
TTTGCTTTACTGTGTACCGCCAGCTCGCTGGTCGCGTACGTTGTGAGGAG
TTGTCTCCGAGCGGCTCGTCGTTCTGGACATCCCTTGAAGTGAGGCGTCC
CTCCTGACTGCAGGAGCAAGCACACCCGTGTTGTGCGTGTTCTTGCGGCC
GACGGGGACGGTGTGCGTGACCTGTCACTCTCAC
>Hymeniacidon_sinapium_EF217355_Korea
ATTGGCTCTCGTTTGGCCTTTCTCTGTGCACTGTCTGGCCCGACGGAGCA
CGTCTCCGTCGAGCGGGGGTTTGCCAGGTTCTCCTCCTCGGAGAGGGTGG
CAATCAAAGCTGGGCTCCTTTTCCTCCCTCGCCCCGTATAACTTTTTTTC
CAACAAAACctTTGTTTTTTTTCTAAGTATTGAAAAATTAAAAATGTACA
ACTTCTAACGGTGGACCCCTCGGCTCGTGCATCGATGAAGAACGCAGCAA
ACTGCGATACGTAGTGTGAATTGCAGAATTCAGTGAATCATCGAGTCTTT
GAACGCAAATGGCGCTTCTGGTCTCACCAGGAGCACGTCTGTCTGAGAGT
TTGCTTTACTGTGTACCGCCAGCTCGCTGGTCGCGTACGTTGTGAGGAGT
TGTCTCCGAGCGGCTCGTCGTTCTGGACATCCCTTGAAGTGAGGCGTCCC
TCCTGACTGCAGGAGCAAGCACACCCGTGTTGTGCGTGTTCTTGCGGCCG
ACGGGGACGGTGTGCGTGACCTGTCACTCTCAC
>Hymeniacidon_sinapium_EF217356_Korea
ATTGGCTCTCGTTTGGCCTTTCTCTGTGCACTGTCTGGCCCGACGGAGCA
CGTCTCCGTCGAGCGGGGGTTTGCCAGGTTCTCCTCCTCGGAGAGGGTGG
CAATCAAAGCTGGGCTCCTTTTCCTCCCTCGCCCCGTATAACTTTTTTTC
CAACAAAACctTTGTTTTTTTTCTAAGTATTGAAAAATTAAAAATGTACA
ACTTCTAACGGTGGACCCCTCGGCTCGTGCATCGATGAAGAACGCAGCAA
ACTGCGATACGTAGTGTGAATTGCAGAATTCAGTGAATCATCGAGTCTTT
GAACGCAAATGGCGCTTCTGGTCTCACCAGGAGCACGTCTGTCTGAGAGT
TTGCTTTACTGTGTACCGCCAGCTCGCTGGTCGCGTACGTTGTGAGGAGT
TGTCTCCGAGCGGCTCGTCGTTCTGGACATCCCTTGAAGTGAGGCGTCCC
TCCTGACTGCAGGAGCAAGCACACCCGTGTTGTGCGTGTTCTTGCGGCCG
ACGGGGACGGTGTGCGTGACCTGTCACTCTCAC
>Hymeniacidon_sinapium_EF217357_Korea
ATTGGCTCTCGTTTGGCCTTTCTCTGTGCACTGTCTGGCCCGACGGAGCA
CGTCTCCGTCGAGCGGGGGTTTGCCAGGTTCTCCTCCTCGGAGAGGGTGG
CAATCAAAGCTGGGCTCCTTTTCCTCCCTCGCCCCGTATAACTTTTTTTC
CAACAAAACctTTGTTTTTTTTCTAAGTATTGAAAAATTAAAAATGTACA
ACTTCTAACGGTGGACCCCTCGGCTCGTGCATCGATGAAGAACGCAGCAA
ACTGCGATACGTAGTGTGAATTGCAGAATTCAGTGAATCATCGAGTCTTT
GAACGCAAATGGCGCTTCTGGTCTCACCAGGAGCACGTCTGTCTGAGAGT
TTGCTTTACTGTGTACCGCCAGCTCGCTGGTCGCGTACGTTGTGAGGAGT
TGTCTCCGAGCGGCTCGTCGTTCTGGACATCCCTTGAAGTGAGGCGTCCC
TCCTGACTGCAGGAGCAAGCACACCCGTGTTGTGCGTGTTCTTGCGGCCG
ACGGGGACGGTGTGCGTGACCTGTCACTCTCAC
>Hymeniacidon_sinapium_EF217358_Korea
ATTGGCTCTCGTTTGGCCTTTCTCTGTGCACTGTCTGGCCCGACGGAGCA
CGTCTCCGTCGAGCGGGGGTTTGCCAGGTTCTCCTCCTCGGAGAGGGTGG
CAATCAAAGCTGGGCTCCTTTTCCTCCCTCGCCCCGTATAACTTTTTTTC
CAACAAAACctTTGTTTTTTTTCTAAGTATTGAAAAATTAAAAATGTACA
ACTTCTAACGGTGGACCCCTCGGCTCGTGCATCGATGAAGAACGCAGCAA
ACTGCGATACGTAGTGTGAATTGCAGAATTCAGTGAATCATCGAGTCTTT
GAACGCAAATGGCGCTTCTGGTCTCACCAGGAGCACGTCTGTCTGAGAGT
TTGCTTTACTGTGTACCGCCAGCTCGCTGGTCGCGTACGTTGTGAGGAGT
TGTCTCCGAGCGGCTCGTCGTTCTGGACATCCCTTGAAGTGAGGCGTCCC
TCCTGACTGCAGGAGCAAGCACACCCGTGTTGTGCGTGTTCTTGCGGCCG
ACGGGGACGGTGTGCGTGACCTGTCACTCTCAC
>Hymeniacidon_sinapium_EF217359_Korea
ATTGGCTCTCGTTTGGCCTTTCTCTGTGCACTGTCTGGCCCGACGGAGCA
CGTCTCCGTCGAGCGGGGGTTTGCCAGGTTCTCCTCCTCGGAGAGGGTGG
CAATCAAAGCTGGGCTCCTTTTCCTCCCTCGCCCCGTATAACTTTTTTTC
CAACAAAACctTTGTTTTTTTTCTAAGTATTGAAAAATTAAAAATGTACA
ACTTCTAACGGTGGACCCCTCGGCTCGTGCATCGATGAAGAACGCAGCAA
ACTGCGATACGTAGTGTGAATTGCAGAATTCAGTGAATCATCGAGTCTTT
GAACGCAAATGGCGCTTCTGGTCTCACCAGGAGCACGTCTGTCTGAGAGT
TTGCTTTACTGTGTACCGCCAGCTCGCTGGTCGCGTACGTTGTGAGGAGT
TGTCTCCGAGCGGCTCGTCGTTCTGGACATCCCTTGAAGTGAGGCGTCCC
TCCTGACTGCAGGAGCAAGCACACCCGTGTTGTGCGTGTTCTTGCGGCCG
ACGGGGACGGTGTGCGTGACCTGTCACTCTCAC
>Hymeniacidon_sinapium_EF217360_Korea
ATTGGCTCTCGTTTGGCCTTTCTCTGTGCACTGTCTGGCCCGACGGAGCA
CGTCTCCGTCGAGCGGGGGTTTGCCAGGTTCTCCTCCTCGGAGAGGGTGG
CAATCAAAGCTGGGCTCCTTTTCCTCCCTCGCCCCGTATAACTTTTTTTC
CAACAAAACctTTGTTTTTTTTCTAAGTATTGAAAAATTAAAAATGTACA
ACTTCTAACGGTGGACCCCTCGGCTCGTGCATCGATGAAGAACGCAGCAA
ACTGCGATACGTAGTGTGAATTGCAGAATTCAGTGAATCATCGAGTCTTT
GAACGCAAATGGCGCTTCTGGTCTCACCAGGAGCACGTCTGTCTGAGAGT
TTGCTTTACTGTGTACCGCCAGCTCGCTGGTCGCGTACGTTGTGAGGAGT
TGTCTCCGAGCGGCTCGTCGTTCTGGACATCCCTTGAAGTGAGGCGTCCC
TCCTGACTGCAGGAGCAAGCACACCCGTGTTGTGAGTGTTCTTGCGGCCG
ACGGGGACGGTGTGCGTGACCTGTCACTCTCAC
>Hymeniacidon_sinapium_EF217361_California
ATTGGCTCTCGTTTGGCCTTTCTCTGTGCACTGTCTGGCCCGACGGAGCA
CGTCTCCGTCGAGCGGGGGTTTGCCAGGTTCTCCTCCTCGGAGAGGGTGG
CAATCAAAGCTGGGCTCCTTTTCCTCCCTCGCCCCGTATAACTTTTTTTC
CAACCAAACctTTGTTTTTTTTCTAAGTATCGAAAAATTAAAAACGTACA
ACTTCTAACGGTGGACCCCTCGGCTCGTGCATCGATGAAGAACGCAGCAA
ACTGCGATACGTAGTGTGAATTGCAGAATTCAGTGAATCATCGAGTCTTT
GAACGCAAATGGCGCTTCTGGTCTCACCAGGAGCACGTCTGTCTGAGAGT
TTGCTTTACTGTGTACCGCCAGCTCGCTGGTCGCGTACGTTGTGAGGAGT
TGTCTCCGAGCGGCTCGTCGTTCTGGACATCCCTTGAAGTGAGGCGTCCC
TCCTGACTGCAGGAGCAAGCACACCCGTGTTGTGCGTGTTCTTGCGGCCG
ACGGGGACGGTGTGCGTGACCTGTCACTCTCAC
>Hymeniacidon_sinapium_JQ658464_California
ATTGGCTCTCGTTTGGCCTTTCTCTGTGCACTGTCTGGCCCGACGGAGCA
CGTCTCCGTCGAGCGGGGGTTTGCCAGGTTCTCCTCCTCGGAGAGGGTGG
CAATCAAAGCTGGGCTCCTTTTCCTCCCTCGCCCCGTATAACTTTTTTTC
CAACMAAACctTTGTTTTTTTTCTAAGTATYGAAAAATTAAAAACGTACA
ACTTCTAACGGTGGACCCCTCGGCTCGTGCATCGATGAAGAACGCAGCAA
ACTGCGATACGTAGTGTGAATTGCAGAATTCAGTGAATCATCGAGTCTTT
GAACGCAAATGGCGCTTCTGGTCTCACCAGGAGCACGTCTGTCTGAGAGT
TTGCTTTACTGTGTACCGCCAGCTCGCTGGTCGCGTACGTTGTGAGGAGT
TGTCTCCGAGCGGCTCGTCGTTCTGGACATCCCTTGAAGTGAGGCGTCCC
TCCTGACTGCAGGAGCAAGCACACCCGTGTTGTGCGTGTTCTTGCGGCCG
ACGGGGACGGTGTGCGTGACCTGTCACTCTCAC
>Hymeniacidon_sinapium_JQ658472_California
ATTGGCTCTCGTTTGGCCTTTCTCTGTGCACTGTCTGGCCCGACGGAGCA
CGTCTCCGTCGAGCGGGGGTTTGCCAGGTTCTCCTCCTCGGAGAGGGTGG
CAATCAAAGCTGGGCTCCTTTTCCTCCCTCGCCCCGTATAACTTTTTTTC
CAACCAAACctTTGTTTTTTTTCTAAGTATCGAAAAATTAAAAACGTACA
ACTTCTAACGGTGGACCCCTCGGCTCGTGCATCGATGAAGAACGCAGCAA
ACTGCGATACGTAGTGTGAATTGCAGAATTCAGTGAATCATCGAGTCTTT
GAACGCAAATGGCGCTTCTGGTCTCACCAGGAGCACGTCTGTCTGAGAGT
TTGCTTTACTGTGTACCGCCAGCTCGCTGGTCGCGTACGTTGTGAGGAGT
TGTCTCCGAGCGGCTCGTCGTTCTGGACATCCCTTGAAGTGAGGCGTCCC
TCCTGACTGCAGGAGCAAGCACACCCGTGTTGTGCGTGTTCTTGCGGCCG
ACGGGGACGGTGTGCGTGACCTGTCACTCTCAC
>Hymeniacidon_sinapium_JQ658473_California
ATTGGCTCTCGTTTGGCCTTTCTCTGTGCACTGTCTGGCCCGACGGAGCA
CGTCTCCGTCGAGCGGGGGTTTGCCAGGTTCTCCTCCTCGGAGAGGGTGG
CAATCAAAGCTGGGCTCCTTTTCCTCCCTCGCCCCGTATAACTTTTTTTC
CAACAAAACctTTGTTTTTTTTCTAAGTATTGAAAAATTAAAAATGTACA
ACTTCTAACGGTGGACCCCTCGGCTCGTGCATCGATGAAGAACGCAGCAA
ACTGCGATACGTAGTGTGAATTGCAGAATTCAGTGAATCATCGAGTCTTT
GAACGCAAATGGCGCTTCTGGTCTCACCAGGAGCACGTCTGTCTGAGAGT
TTGCTTTACTGTGTACCGCCAGCTCGCTGGTCGCGTACGTTGTGAGGAGT
TGTCTCCGAGCGGCTCGTCGTTCTGGACATCCCTTGAAGTGAGGCGTCCC
TCCTGACTGCAGGAGCAAGCACACCCGTGTTGTGCGTGTTCTTGCGGCCG
ACGGGGACGGTGTGCGTGACCTGTCACTCTCAC
>Hymf10_1_AB373181_Japan
ATTGGCTCTTTTATGGCCTTTCTCTGTGCACTGTTTGTCCCGACAAAAGC
GTGTCTTTGTCGGGTGGGGGTTTGCCAGGTTCTCTTGCGAGAGGGTGGCA
ATCAAAGCTGGGCTCCTCTACCGTCCTCGCCCCGTATCATGTTTTTAACA
CACTTCTCTTTTTTTTTCTAAGTGTCGAAAAATTGAAAAGTGTACAACTT
CTAACGGTGGACCCCTCGGCTCGTGCATCGATGAAGAACGCAGCAAACTG
CGATACGTAGTGTGAATTGCAGAATTCAGTGAATCATCGAGTCTTTGAAC
GCAAATGGCGCTTCTGGTCTCACCAGGAGCACGTCTGTCTGAGAGTTTGC
TTTACTGTGTACCGCCAGCTCGCTGGTTCGAGTACGATGTGAGGTGTTGT
CTTTGGACGGTTGCCGTCCTGGACATCCCTTGAAGTGATGCGTCCCTCCT
GACTGTAGGAGCAAGCACACTCGAGCTGTGCGTGCTGTTGCGGCCGACCC
GGGACGGTGTGCGTGACCTGTCACTCTCAC
>Hymf10_2_AB373181_Japan
ATTGGCTCTTTTATGGCCTTTCTCTGTGCACTGTTTGTCCCGACAAAAGC
GTGTCTTTGTCGGGTGGGGGTTTGCCAGGTTCTCTTGCGAGAGGGTGGCA
ATCAAAGCTGGGCTCCTCTACCGTCCTCGCCCCGTATCATGTTTTTAACA
CACTTCTCTTTTTTTTTCTAAGTGTCGAAAAATTGAAAAGTGTACAACTT
CTAACGGTGGACCCCTCGGCTCGTGCATCGATGAAGAACGCAGCAAACTG
CGATACGTAGTGTGAATTGCAGAATTCAGTGAATCATCGAGTCTTTGAAC
GCAAATGGCGCTTCTGGTCTCACCAGGAGCACGTCTGTCTGAGAGTTTGC
TTTACTGTGTACCGCCAGCTCGCTGGTTCGAGTACGATGTGAGGTGTTGT
CTTTGGACGGTTGCCGTCCTGGACATCCCTTGAAGTGATGCGTCCCTCCT
GACTGTAGGAGCAAGCACACTCGAGCTGTGCGTGCTGTTGCGGCCGACCC
GGGACGGTGTGCGTGACCTGTCACTCTCAC
>Hymf13_10_AB373184_Japan
ATTGGCTCTTTTATGGCCTTTCTCTGTGCACTGTTTGTCCCGACATAAGC
GTGTCTTTGTCGGGTGGGGGTTTGCCAGGTTCTCTTGCGAGAGGGTGGCA
ATCAAAGCTGGGCTCCTCTACCGTCCTCGCCCCGTATCACGTTTTTAACA
CACTTCTCTTTTTTTTTCTAAGTGTCGAAAAATTGAAAAGTGTACAACTT
CTAACGGTGGACCCCTCGGCTCGTGCATCGATGAAGAACGCAGCAAACTG
CGATACGTAGTGTGAATTGCAGAATTCAGTGAATCATCGAGTCTTTGAAC
GCAAATGGCGCTTCTGGTCTCACCAGGAGCACGTCTGTCTGAGAGTTTGC
TTTACTGTGTACCGCCAGCTCGCTGGTTCGAGTACGATGTGAGGTGTTGT
CTTTGGACGGTTGCCGTCCTGGACATCCCTTGAAGTGATGCGTCCCTCCT
GACTGTAGGAGCAAGCACACTCGAGCTGTGCGTGCTGTTGCGGCCGACCC
GGGACGGTGTGCGTGACCTGTCACTCTCAC
>Hymf13_11_AB373184_Japan
ATTGGCTCTTTTATGGCCTTTCTCTGTGCACTGTTTGTCCCGACATAAGC
GTGTCTTTGTCGGGTGGGGGTTTGCCAGGTTCTCTTGCGAGAGGGTGGCA
ATCAAAGCTGGGCTCCTCTACCGTCCTCGCCCCGTATCACGTTTTTAACA
CACTTCTCTTTTTTTTTCTAAGTGTCGAAAAATTGAAAAGTGTACAACTT
CTAACGGTGGACCCCTCGGCTCGTGCATCGATGAAGAACGCAGCAAACTG
CGATACGTAGTGTGAATTGCAGAATTCAGTGAATCATCGAGTCTTTGAAC
GCAAATGGCGCTTCTGGTCTCACCAGGAGCACGTCTGTCTGAGAGTTTGC
TTTACTGTGTACCGCCAGCTCGCTGGTTCGAGTACGATGTGAGGTGTTGT
CTTTGGACGGTTGCCGTCCTGGACATCCCTTGAAGTGATGCGTCCCTCCT
GACTGTAGGAGCAAGCACACTCGAGCTGTGCGTGCTGTTGCGGCCGACCC
GGGACGGTGTGCGTGACCTGTCACTCTCAC
>Hymf13_12_AB373184_Japan
ATTGGCTCTTTTATGGCCTTTCTCTGTGCACTGTTTGTCCCGACATAAGC
GTGTCTTTGTCGGGTGGGGGTTTGCCAGGTTCTCTTGCGAGAGGGTGGCA
ATCAAAGCTGGGCTCCTCTACCGTCCTCGCCCCGTATCACGTTTTTAACA
CACTTCTCTTTTTTTTTCTAAGTGTCGAAAAATTGAAAAGTGTACAACTT
CTAACGGTGGACCCCTCGGCTCGTGCATCGATGAAGAACGCAGCAAACTG
CGATACGTAGTGTGAATTGCAGAATTCAGTGAATCATCGAGTCTTTGAAC
GCAAATGGCGCTTCTGGTCTCACCAGGAGCACGTCTGTCTGAGAGTTTGC
TTTACTGTGTACCGCCAGCTCGCTGGTTCGAGTACGATGTGAGGTGTTGT
CTTTGGACGGTTGCCGTCCTGGACATCCCTTGAAGTGATGCGTCCCTCCT
GACTGTAGGAGCAAGCACACTCGAGCTGTGCGTGCTGTTGCGGCCGACCC
GGGACGGTGTGCGTGACCTGTCACTCTCAC
>Hymf13_13_AB373184_Japan
ATTGGCTCTTTTATGGCCTTTCTCTGTGCACTGTTTGTCCCGACATAAGC
GTGTCTTTGTCGGGTGGGGGTTTGCCAGGTTCTCTTGCGAGAGGGTGGCA
ATCAAAGCTGGGCTCCTCTACCGTCCTCGCCCCGTATCACGTTTTTAACA
CACTTCTCTTTTTTTTTCTAAGTGTCGAAAAATTGAAAAGTGTACAACTT
CTAACGGTGGACCCCTCGGCTCGTGCATCGATGAAGAACGCAGCAAACTG
CGATACGTAGTGTGAATTGCAGAATTCAGTGAATCATCGAGTCTTTGAAC
GCAAATGGCGCTTCTGGTCTCACCAGGAGCACGTCTGTCTGAGAGTTTGC
TTTACTGTGTACCGCCAGCTCGCTGGTTCGAGTACGATGTGAGGTGTTGT
CTTTGGACGGTTGCCGTCCTGGACATCCCTTGAAGTGATGCGTCCCTCCT
GACTGTAGGAGCAAGCACACTCGAGCTGTGCGTGCTGTTGCGGCCGACCC
GGGACGGTGTGCGTGACCTGTCACTCTCAC
>Hymf13_1_AB373184_Japan
ATTGGCTCTTTTATGGCCTTTCTCTGTGCACTGTTTGTCCCGACATAAGC
GTGTCTTTGTCGGGTGGGGGTTTGCCAGGTTCTCTTGCGAGAGGGTGGCA
ATCAAAGCTGGGCTCCTCTACCGTCCTCGCCCCGTATCACGTTTTTAACA
CACTTCTCTTTTTTTTTCTAAGTGTCGAAAAATTGAAAAGTGTACAACTT
CTAACGGTGGACCCCTCGGCTCGTGCATCGATGAAGAACGCAGCAAACTG
CGATACGTAGTGTGAATTGCAGAATTCAGTGAATCATCGAGTCTTTGAAC
GCAAATGGCGCTTCTGGTCTCACCAGGAGCACGTCTGTCTGAGAGTTTGC
TTTACTGTGTACCGCCAGCTCGCTGGTTCGAGTACGATGTGAGGTGTTGT
CTTTGGACGGTTGCCGTCCTGGACATCCCTTGAAGTGATGCGTCCCTCCT
GACTGTAGGAGCAAGCACACTCGAGCTGTGCGTGCTGTTGCGGCCGACCC
GGGACGGTGTGCGTGACCTGTCACTCTCAC
>Hymf13_2_AB373184_Japan
ATTGGCTCTTTTATGGCCTTTCTCTGTGCACTGTTTGTCCCGACATAAGC
GTGTCTTTGTCGGGTGGGGGTTTGCCAGGTTCTCTTGCGAGAGGGTGGCA
ATCAAAGCTGGGCTCCTCTACCGTCCTCGCCCCGTATCACGTTTTTAACA
CACTTCTCTTTTTTTTTCTAAGTGTCGAAAAATTGAAAAGTGTACAACTT
CTAACGGTGGACCCCTCGGCTCGTGCATCGATGAAGAACGCAGCAAACTG
CGATACGTAGTGTGAATTGCAGAATTCAGTGAATCATCGAGTCTTTGAAC
GCAAATGGCGCTTCTGGTCTCACCAGGAGCACGTCTGTCTGAGAGTTTGC
TTTACTGTGTACCGCCAGCTCGCTGGTTCGAGTACGATGTGAGGTGTTGT
CTTTGGACGGTTGCCGTCCTGGACATCCCTTGAAGTGATGCGTCCCTCCT
GACTGTAGGAGCAAGCACACTCGAGCTGTGCGTGCTGTTGCGGCCGACCC
GGGACGGTGTGCGTGACCTGTCACTCTCAC
>Hymf13_3_AB373184_Japan
ATTGGCTCTTTTATGGCCTTTCTCTGTGCACTGTTTGTCCCGACATAAGC
GTGTCTTTGTCGGGTGGGGGTTTGCCAGGTTCTCTTGCGAGAGGGTGGCA
ATCAAAGCTGGGCTCCTCTACCGTCCTCGCCCCGTATCACGTTTTTAACA
CACTTCTCTTTTTTTTTCTAAGTGTCGAAAAATTGAAAAGTGTACAACTT
CTAACGGTGGACCCCTCGGCTCGTGCATCGATGAAGAACGCAGCAAACTG
CGATACGTAGTGTGAATTGCAGAATTCAGTGAATCATCGAGTCTTTGAAC
GCAAATGGCGCTTCTGGTCTCACCAGGAGCACGTCTGTCTGAGAGTTTGC
TTTACTGTGTACCGCCAGCTCGCTGGTTCGAGTACGATGTGAGGTGTTGT
CTTTGGACGGTTGCCGTCCTGGACATCCCTTGAAGTGATGCGTCCCTCCT
GACTGTAGGAGCAAGCACACTCGAGCTGTGCGTGCTGTTGCGGCCGACCC
GGGACGGTGTGCGTGACCTGTCACTCTCAC
>Hymf13_4_AB373184_Japan
ATTGGCTCTTTTATGGCCTTTCTCTGTGCACTGTTTGTCCCGACATAAGC
GTGTCTTTGTCGGGTGGGGGTTTGCCAGGTTCTCTTGCGAGAGGGTGGCA
ATCAAAGCTGGGCTCCTCTACCGTCCTCGCCCCGTATCACGTTTTTAACA
CACTTCTCTTTTTTTTTCTAAGTGTCGAAAAATTGAAAAGTGTACAACTT
CTAACGGTGGACCCCTCGGCTCGTGCATCGATGAAGAACGCAGCAAACTG
CGATACGTAGTGTGAATTGCAGAATTCAGTGAATCATCGAGTCTTTGAAC
GCAAATGGCGCTTCTGGTCTCACCAGGAGCACGTCTGTCTGAGAGTTTGC
TTTACTGTGTACCGCCAGCTCGCTGGTTCGAGTACGATGTGAGGTGTTGT
CTTTGGACGGTTGCCGTCCTGGACATCCCTTGAAGTGATGCGTCCCTCCT
GACTGTAGGAGCAAGCACACTCGAGCTGTGCGTGCTGTTGCGGCCGACCC
GGGACGGTGTGCGTGACCTGTCACTCTCAC
>Hymf13_5_AB373184_Japan
ATTGGCTCTTTTATGGCCTTTCTCTGTGCACTGTTTGTCCCGACATAAGC
GTGTCTTTGTCGGGTGGGGGTTTGCCAGGTTCTCTTGCGAGAGGGTGGCA
ATCAAAGCTGGGCTCCTCTACCGTCCTCGCCCCGTATCACGTTTTTAACA
CACTTCTCTTTTTTTTTCTAAGTGTCGAAAAATTGAAAAGTGTACAACTT
CTAACGGTGGACCCCTCGGCTCGTGCATCGATGAAGAACGCAGCAAACTG
CGATACGTAGTGTGAATTGCAGAATTCAGTGAATCATCGAGTCTTTGAAC
GCAAATGGCGCTTCTGGTCTCACCAGGAGCACGTCTGTCTGAGAGTTTGC
TTTACTGTGTACCGCCAGCTCGCTGGTTCGAGTACGATGTGAGGTGTTGT
CTTTGGACGGTTGCCGTCCTGGACATCCCTTGAAGTGATGCGTCCCTCCT
GACTGTAGGAGCAAGCACACTCGAGCTGTGCGTGCTGTTGCGGCCGACCC
GGGACGGTGTGCGTGACCTGTCACTCTCAC
>Hymf13_6_AB373184_Japan
ATTGGCTCTTTTATGGCCTTTCTCTGTGCACTGTTTGTCCCGACATAAGC
GTGTCTTTGTCGGGTGGGGGTTTGCCAGGTTCTCTTGCGAGAGGGTGGCA
ATCAAAGCTGGGCTCCTCTACCGTCCTCGCCCCGTATCACGTTTTTAACA
CACTTCTCTTTTTTTTTCTAAGTGTCGAAAAATTGAAAAGTGTACAACTT
CTAACGGTGGACCCCTCGGCTCGTGCATCGATGAAGAACGCAGCAAACTG
CGATACGTAGTGTGAATTGCAGAATTCAGTGAATCATCGAGTCTTTGAAC
GCAAATGGCGCTTCTGGTCTCACCAGGAGCACGTCTGTCTGAGAGTTTGC
TTTACTGTGTACCGCCAGCTCGCTGGTTCGAGTACGATGTGAGGTGTTGT
CTTTGGACGGTTGCCGTCCTGGACATCCCTTGAAGTGATGCGTCCCTCCT
GACTGTAGGAGCAAGCACACTCGAGCTGTGCGTGCTGTTGCGGCCGACCC
GGGACGGTGTGCGTGACCTGTCACTCTCAC
>Hymf13_7_AB373184_Japan
ATTGGCTCTTTTATGGCCTTTCTCTGTGCACTGTTTGTCCCGACATAAGC
GTGTCTTTGTCGGGTGGGGGTTTGCCAGGTTCTCTTGCGAGAGGGTGGCA
ATCAAAGCTGGGCTCCTCTACCGTCCTCGCCCCGTATCACGTTTTTAACA
CACTTCTCTTTTTTTTTCTAAGTGTCGAAAAATTGAAAAGTGTACAACTT
CTAACGGTGGACCCCTCGGCTCGTGCATCGATGAAGAACGCAGCAAACTG
CGATACGTAGTGTGAATTGCAGAATTCAGTGAATCATCGAGTCTTTGAAC
GCAAATGGCGCTTCTGGTCTCACCAGGAGCACGTCTGTCTGAGAGTTTGC
TTTACTGTGTACCGCCAGCTCGCTGGTTCGAGTACGATGTGAGGTGTTGT
CTTTGGACGGTTGCCGTCCTGGACATCCCTTGAAGTGATGCGTCCCTCCT
GACTGTAGGAGCAAGCACACTCGAGCTGTGCGTGCTGTTGCGGCCGACCC
GGGACGGTGTGCGTGACCTGTCACTCTCAC
>Hymf13_8_AB373184_Japan
ATTGGCTCTTTTATGGCCTTTCTCTGTGCACTGTTTGTCCCGACATAAGC
GTGTCTTTGTCGGGTGGGGGTTTGCCAGGTTCTCTTGCGAGAGGGTGGCA
ATCAAAGCTGGGCTCCTCTACCGTCCTCGCCCCGTATCACGTTTTTAACA
CACTTCTCTTTTTTTTTCTAAGTGTCGAAAAATTGAAAAGTGTACAACTT
CTAACGGTGGACCCCTCGGCTCGTGCATCGATGAAGAACGCAGCAAACTG
CGATACGTAGTGTGAATTGCAGAATTCAGTGAATCATCGAGTCTTTGAAC
GCAAATGGCGCTTCTGGTCTCACCAGGAGCACGTCTGTCTGAGAGTTTGC
TTTACTGTGTACCGCCAGCTCGCTGGTTCGAGTACGATGTGAGGTGTTGT
CTTTGGACGGTTGCCGTCCTGGACATCCCTTGAAGTGATGCGTCCCTCCT
GACTGTAGGAGCAAGCACACTCGAGCTGTGCGTGCTGTTGCGGCCGACCC
GGGACGGTGTGCGTGACCTGTCACTCTCAC
>Hymf13_9_AB373184_Japan
ATTGGCTCTTTTATGGCCTTTCTCTGTGCACTGTTTGTCCCGACATAAGC
GTGTCTTTGTCGGGTGGGGGTTTGCCAGGTTCTCTTGCGAGAGGGTGGCA
ATCAAAGCTGGGCTCCTCTACCGTCCTCGCCCCGTATCACGTTTTTAACA
CACTTCTCTTTTTTTTTCTAAGTGTCGAAAAATTGAAAAGTGTACAACTT
CTAACGGTGGACCCCTCGGCTCGTGCATCGATGAAGAACGCAGCAAACTG
CGATACGTAGTGTGAATTGCAGAATTCAGTGAATCATCGAGTCTTTGAAC
GCAAATGGCGCTTCTGGTCTCACCAGGAGCACGTCTGTCTGAGAGTTTGC
TTTACTGTGTACCGCCAGCTCGCTGGTTCGAGTACGATGTGAGGTGTTGT
CTTTGGACGGTTGCCGTCCTGGACATCCCTTGAAGTGATGCGTCCCTCCT
GACTGTAGGAGCAAGCACACTCGAGCTGTGCGTGCTGTTGCGGCCGACCC
GGGACGGTGTGCGTGACCTGTCACTCTCAC
>Hymf1_10_AB373173_Japan
ATTGGCTCTTTTATGGCCTTTCTCTGTGCACTGTTTGTCCCGACAAAGCG
TGTCTTTGTCGGGTGGGGGTTTGCCAGGTTCTCTTGCGAGAGGGTGGCAA
TCAAAGCTGGGCTCCTCTACCGTCCTCGCCCCGTATCACGTTTTTAACAC
ACTTCTCTTTTTTTTTTCTAAGTGTCGAAAAATTGAAAAGTGTACAACTT
CTAACGGTGGACCCCTCGGCTCGTGCATCGATGAAGAACGCAGCAAACTG
CGATACGTAGTGTGAATTGCAGAATTCAGTGAATCATCGAGTCTTTGAAC
GCAAATGGCGCTTCTGGTCTCACCAGGAGCACGTCTGTCTGAGAGTTTGC
TTTACTGTGTACCGCCAGCTCGCTGGTTCGAGTACGATGTGAGGTGTTGT
CTTTGGACGGTTGCCGTCCTGGACGTCCCTTGAAGTGATGCGTCCCTCCT
GACTGTAGGAGCAAGCACACTCGAGCTGTGCGTGCTGTTGCGGCCGACCC
GGGACGGTGTGCGTGACCTGTCACTCTCAC
>Hymf1_11_AB373173_Japan
ATTGGCTCTTTTATGGCCTTTCTCTGTGCACTGTTTGTCCCGACAAAGCG
TGTCTTTGTCGGGTGGGGGTTTGCCAGGTTCTCTTGCGAGAGGGTGGCAA
TCAAAGCTGGGCTCCTCTACCGTCCTCGCCCCGTATCACGTTTTTAACAC
ACTTCTCTTTTTTTTTTCTAAGTGTCGAAAAATTGAAAAGTGTACAACTT
CTAACGGTGGACCCCTCGGCTCGTGCATCGATGAAGAACGCAGCAAACTG
CGATACGTAGTGTGAATTGCAGAATTCAGTGAATCATCGAGTCTTTGAAC
GCAAATGGCGCTTCTGGTCTCACCAGGAGCACGTCTGTCTGAGAGTTTGC
TTTACTGTGTACCGCCAGCTCGCTGGTTCGAGTACGATGTGAGGTGTTGT
CTTTGGACGGTTGCCGTCCTGGACGTCCCTTGAAGTGATGCGTCCCTCCT
GACTGTAGGAGCAAGCACACTCGAGCTGTGCGTGCTGTTGCGGCCGACCC
GGGACGGTGTGCGTGACCTGTCACTCTCAC
>Hymf1_12_AB373173_Japan
ATTGGCTCTTTTATGGCCTTTCTCTGTGCACTGTTTGTCCCGACAAAGCG
TGTCTTTGTCGGGTGGGGGTTTGCCAGGTTCTCTTGCGAGAGGGTGGCAA
TCAAAGCTGGGCTCCTCTACCGTCCTCGCCCCGTATCACGTTTTTAACAC
ACTTCTCTTTTTTTTTTCTAAGTGTCGAAAAATTGAAAAGTGTACAACTT
CTAACGGTGGACCCCTCGGCTCGTGCATCGATGAAGAACGCAGCAAACTG
CGATACGTAGTGTGAATTGCAGAATTCAGTGAATCATCGAGTCTTTGAAC
GCAAATGGCGCTTCTGGTCTCACCAGGAGCACGTCTGTCTGAGAGTTTGC
TTTACTGTGTACCGCCAGCTCGCTGGTTCGAGTACGATGTGAGGTGTTGT
CTTTGGACGGTTGCCGTCCTGGACGTCCCTTGAAGTGATGCGTCCCTCCT
GACTGTAGGAGCAAGCACACTCGAGCTGTGCGTGCTGTTGCGGCCGACCC
GGGACGGTGTGCGTGACCTGTCACTCTCAC
>Hymf1_13_AB373173_Japan
ATTGGCTCTTTTATGGCCTTTCTCTGTGCACTGTTTGTCCCGACAAAGCG
TGTCTTTGTCGGGTGGGGGTTTGCCAGGTTCTCTTGCGAGAGGGTGGCAA
TCAAAGCTGGGCTCCTCTACCGTCCTCGCCCCGTATCACGTTTTTAACAC
ACTTCTCTTTTTTTTTTCTAAGTGTCGAAAAATTGAAAAGTGTACAACTT
CTAACGGTGGACCCCTCGGCTCGTGCATCGATGAAGAACGCAGCAAACTG
CGATACGTAGTGTGAATTGCAGAATTCAGTGAATCATCGAGTCTTTGAAC
GCAAATGGCGCTTCTGGTCTCACCAGGAGCACGTCTGTCTGAGAGTTTGC
TTTACTGTGTACCGCCAGCTCGCTGGTTCGAGTACGATGTGAGGTGTTGT
CTTTGGACGGTTGCCGTCCTGGACGTCCCTTGAAGTGATGCGTCCCTCCT
GACTGTAGGAGCAAGCACACTCGAGCTGTGCGTGCTGTTGCGGCCGACCC
GGGACGGTGTGCGTGACCTGTCACTCTCAC
>Hymf1_14_AB373173_Japan
ATTGGCTCTTTTATGGCCTTTCTCTGTGCACTGTTTGTCCCGACAAAGCG
TGTCTTTGTCGGGTGGGGGTTTGCCAGGTTCTCTTGCGAGAGGGTGGCAA
TCAAAGCTGGGCTCCTCTACCGTCCTCGCCCCGTATCACGTTTTTAACAC
ACTTCTCTTTTTTTTTTCTAAGTGTCGAAAAATTGAAAAGTGTACAACTT
CTAACGGTGGACCCCTCGGCTCGTGCATCGATGAAGAACGCAGCAAACTG
CGATACGTAGTGTGAATTGCAGAATTCAGTGAATCATCGAGTCTTTGAAC
GCAAATGGCGCTTCTGGTCTCACCAGGAGCACGTCTGTCTGAGAGTTTGC
TTTACTGTGTACCGCCAGCTCGCTGGTTCGAGTACGATGTGAGGTGTTGT
CTTTGGACGGTTGCCGTCCTGGACGTCCCTTGAAGTGATGCGTCCCTCCT
GACTGTAGGAGCAAGCACACTCGAGCTGTGCGTGCTGTTGCGGCCGACCC
GGGACGGTGTGCGTGACCTGTCACTCTCAC
>Hymf1_15_AB373173_Japan
ATTGGCTCTTTTATGGCCTTTCTCTGTGCACTGTTTGTCCCGACAAAGCG
TGTCTTTGTCGGGTGGGGGTTTGCCAGGTTCTCTTGCGAGAGGGTGGCAA
TCAAAGCTGGGCTCCTCTACCGTCCTCGCCCCGTATCACGTTTTTAACAC
ACTTCTCTTTTTTTTTTCTAAGTGTCGAAAAATTGAAAAGTGTACAACTT
CTAACGGTGGACCCCTCGGCTCGTGCATCGATGAAGAACGCAGCAAACTG
CGATACGTAGTGTGAATTGCAGAATTCAGTGAATCATCGAGTCTTTGAAC
GCAAATGGCGCTTCTGGTCTCACCAGGAGCACGTCTGTCTGAGAGTTTGC
TTTACTGTGTACCGCCAGCTCGCTGGTTCGAGTACGATGTGAGGTGTTGT
CTTTGGACGGTTGCCGTCCTGGACGTCCCTTGAAGTGATGCGTCCCTCCT
GACTGTAGGAGCAAGCACACTCGAGCTGTGCGTGCTGTTGCGGCCGACCC
GGGACGGTGTGCGTGACCTGTCACTCTCAC
>Hymf1_16_AB373173_Japan
ATTGGCTCTTTTATGGCCTTTCTCTGTGCACTGTTTGTCCCGACAAAGCG
TGTCTTTGTCGGGTGGGGGTTTGCCAGGTTCTCTTGCGAGAGGGTGGCAA
TCAAAGCTGGGCTCCTCTACCGTCCTCGCCCCGTATCACGTTTTTAACAC
ACTTCTCTTTTTTTTTTCTAAGTGTCGAAAAATTGAAAAGTGTACAACTT
CTAACGGTGGACCCCTCGGCTCGTGCATCGATGAAGAACGCAGCAAACTG
CGATACGTAGTGTGAATTGCAGAATTCAGTGAATCATCGAGTCTTTGAAC
GCAAATGGCGCTTCTGGTCTCACCAGGAGCACGTCTGTCTGAGAGTTTGC
TTTACTGTGTACCGCCAGCTCGCTGGTTCGAGTACGATGTGAGGTGTTGT
CTTTGGACGGTTGCCGTCCTGGACGTCCCTTGAAGTGATGCGTCCCTCCT
GACTGTAGGAGCAAGCACACTCGAGCTGTGCGTGCTGTTGCGGCCGACCC
GGGACGGTGTGCGTGACCTGTCACTCTCAC
>Hymf1_17_AB373173_Japan
ATTGGCTCTTTTATGGCCTTTCTCTGTGCACTGTTTGTCCCGACAAAGCG
TGTCTTTGTCGGGTGGGGGTTTGCCAGGTTCTCTTGCGAGAGGGTGGCAA
TCAAAGCTGGGCTCCTCTACCGTCCTCGCCCCGTATCACGTTTTTAACAC
ACTTCTCTTTTTTTTTTCTAAGTGTCGAAAAATTGAAAAGTGTACAACTT
CTAACGGTGGACCCCTCGGCTCGTGCATCGATGAAGAACGCAGCAAACTG
CGATACGTAGTGTGAATTGCAGAATTCAGTGAATCATCGAGTCTTTGAAC
GCAAATGGCGCTTCTGGTCTCACCAGGAGCACGTCTGTCTGAGAGTTTGC
TTTACTGTGTACCGCCAGCTCGCTGGTTCGAGTACGATGTGAGGTGTTGT
CTTTGGACGGTTGCCGTCCTGGACGTCCCTTGAAGTGATGCGTCCCTCCT
GACTGTAGGAGCAAGCACACTCGAGCTGTGCGTGCTGTTGCGGCCGACCC
GGGACGGTGTGCGTGACCTGTCACTCTCAC
>Hymf1_18_AB373173_Japan
ATTGGCTCTTTTATGGCCTTTCTCTGTGCACTGTTTGTCCCGACAAAGCG
TGTCTTTGTCGGGTGGGGGTTTGCCAGGTTCTCTTGCGAGAGGGTGGCAA
TCAAAGCTGGGCTCCTCTACCGTCCTCGCCCCGTATCACGTTTTTAACAC
ACTTCTCTTTTTTTTTTCTAAGTGTCGAAAAATTGAAAAGTGTACAACTT
CTAACGGTGGACCCCTCGGCTCGTGCATCGATGAAGAACGCAGCAAACTG
CGATACGTAGTGTGAATTGCAGAATTCAGTGAATCATCGAGTCTTTGAAC
GCAAATGGCGCTTCTGGTCTCACCAGGAGCACGTCTGTCTGAGAGTTTGC
TTTACTGTGTACCGCCAGCTCGCTGGTTCGAGTACGATGTGAGGTGTTGT
CTTTGGACGGTTGCCGTCCTGGACGTCCCTTGAAGTGATGCGTCCCTCCT
GACTGTAGGAGCAAGCACACTCGAGCTGTGCGTGCTGTTGCGGCCGACCC
GGGACGGTGTGCGTGACCTGTCACTCTCAC
>Hymf1_19_AB373173_Japan
ATTGGCTCTTTTATGGCCTTTCTCTGTGCACTGTTTGTCCCGACAAAGCG
TGTCTTTGTCGGGTGGGGGTTTGCCAGGTTCTCTTGCGAGAGGGTGGCAA
TCAAAGCTGGGCTCCTCTACCGTCCTCGCCCCGTATCACGTTTTTAACAC
ACTTCTCTTTTTTTTTTCTAAGTGTCGAAAAATTGAAAAGTGTACAACTT
CTAACGGTGGACCCCTCGGCTCGTGCATCGATGAAGAACGCAGCAAACTG
CGATACGTAGTGTGAATTGCAGAATTCAGTGAATCATCGAGTCTTTGAAC
GCAAATGGCGCTTCTGGTCTCACCAGGAGCACGTCTGTCTGAGAGTTTGC
TTTACTGTGTACCGCCAGCTCGCTGGTTCGAGTACGATGTGAGGTGTTGT
CTTTGGACGGTTGCCGTCCTGGACGTCCCTTGAAGTGATGCGTCCCTCCT
GACTGTAGGAGCAAGCACACTCGAGCTGTGCGTGCTGTTGCGGCCGACCC
GGGACGGTGTGCGTGACCTGTCACTCTCAC
>Hymf1_1_AB373173_Japan
ATTGGCTCTTTTATGGCCTTTCTCTGTGCACTGTTTGTCCCGACAAAGCG
TGTCTTTGTCGGGTGGGGGTTTGCCAGGTTCTCTTGCGAGAGGGTGGCAA
TCAAAGCTGGGCTCCTCTACCGTCCTCGCCCCGTATCACGTTTTTAACAC
ACTTCTCTTTTTTTTTTCTAAGTGTCGAAAAATTGAAAAGTGTACAACTT
CTAACGGTGGACCCCTCGGCTCGTGCATCGATGAAGAACGCAGCAAACTG
CGATACGTAGTGTGAATTGCAGAATTCAGTGAATCATCGAGTCTTTGAAC
GCAAATGGCGCTTCTGGTCTCACCAGGAGCACGTCTGTCTGAGAGTTTGC
TTTACTGTGTACCGCCAGCTCGCTGGTTCGAGTACGATGTGAGGTGTTGT
CTTTGGACGGTTGCCGTCCTGGACGTCCCTTGAAGTGATGCGTCCCTCCT
GACTGTAGGAGCAAGCACACTCGAGCTGTGCGTGCTGTTGCGGCCGACCC
GGGACGGTGTGCGTGACCTGTCACTCTCAC
>Hymf1_20_AB373173_Japan
ATTGGCTCTTTTATGGCCTTTCTCTGTGCACTGTTTGTCCCGACAAAGCG
TGTCTTTGTCGGGTGGGGGTTTGCCAGGTTCTCTTGCGAGAGGGTGGCAA
TCAAAGCTGGGCTCCTCTACCGTCCTCGCCCCGTATCACGTTTTTAACAC
ACTTCTCTTTTTTTTTTCTAAGTGTCGAAAAATTGAAAAGTGTACAACTT
CTAACGGTGGACCCCTCGGCTCGTGCATCGATGAAGAACGCAGCAAACTG
CGATACGTAGTGTGAATTGCAGAATTCAGTGAATCATCGAGTCTTTGAAC
GCAAATGGCGCTTCTGGTCTCACCAGGAGCACGTCTGTCTGAGAGTTTGC
TTTACTGTGTACCGCCAGCTCGCTGGTTCGAGTACGATGTGAGGTGTTGT
CTTTGGACGGTTGCCGTCCTGGACGTCCCTTGAAGTGATGCGTCCCTCCT
GACTGTAGGAGCAAGCACACTCGAGCTGTGCGTGCTGTTGCGGCCGACCC
GGGACGGTGTGCGTGACCTGTCACTCTCAC
>Hymf1_21_AB373173_Japan
ATTGGCTCTTTTATGGCCTTTCTCTGTGCACTGTTTGTCCCGACAAAGCG
TGTCTTTGTCGGGTGGGGGTTTGCCAGGTTCTCTTGCGAGAGGGTGGCAA
TCAAAGCTGGGCTCCTCTACCGTCCTCGCCCCGTATCACGTTTTTAACAC
ACTTCTCTTTTTTTTTTCTAAGTGTCGAAAAATTGAAAAGTGTACAACTT
CTAACGGTGGACCCCTCGGCTCGTGCATCGATGAAGAACGCAGCAAACTG
CGATACGTAGTGTGAATTGCAGAATTCAGTGAATCATCGAGTCTTTGAAC
GCAAATGGCGCTTCTGGTCTCACCAGGAGCACGTCTGTCTGAGAGTTTGC
TTTACTGTGTACCGCCAGCTCGCTGGTTCGAGTACGATGTGAGGTGTTGT
CTTTGGACGGTTGCCGTCCTGGACGTCCCTTGAAGTGATGCGTCCCTCCT
GACTGTAGGAGCAAGCACACTCGAGCTGTGCGTGCTGTTGCGGCCGACCC
GGGACGGTGTGCGTGACCTGTCACTCTCAC
>Hymf1_22_AB373173_Japan
ATTGGCTCTTTTATGGCCTTTCTCTGTGCACTGTTTGTCCCGACAAAGCG
TGTCTTTGTCGGGTGGGGGTTTGCCAGGTTCTCTTGCGAGAGGGTGGCAA
TCAAAGCTGGGCTCCTCTACCGTCCTCGCCCCGTATCACGTTTTTAACAC
ACTTCTCTTTTTTTTTTCTAAGTGTCGAAAAATTGAAAAGTGTACAACTT
CTAACGGTGGACCCCTCGGCTCGTGCATCGATGAAGAACGCAGCAAACTG
CGATACGTAGTGTGAATTGCAGAATTCAGTGAATCATCGAGTCTTTGAAC
GCAAATGGCGCTTCTGGTCTCACCAGGAGCACGTCTGTCTGAGAGTTTGC
TTTACTGTGTACCGCCAGCTCGCTGGTTCGAGTACGATGTGAGGTGTTGT
CTTTGGACGGTTGCCGTCCTGGACGTCCCTTGAAGTGATGCGTCCCTCCT
GACTGTAGGAGCAAGCACACTCGAGCTGTGCGTGCTGTTGCGGCCGACCC
GGGACGGTGTGCGTGACCTGTCACTCTCAC
>Hymf1_23_AB373173_Japan
ATTGGCTCTTTTATGGCCTTTCTCTGTGCACTGTTTGTCCCGACAAAGCG
TGTCTTTGTCGGGTGGGGGTTTGCCAGGTTCTCTTGCGAGAGGGTGGCAA
TCAAAGCTGGGCTCCTCTACCGTCCTCGCCCCGTATCACGTTTTTAACAC
ACTTCTCTTTTTTTTTTCTAAGTGTCGAAAAATTGAAAAGTGTACAACTT
CTAACGGTGGACCCCTCGGCTCGTGCATCGATGAAGAACGCAGCAAACTG
CGATACGTAGTGTGAATTGCAGAATTCAGTGAATCATCGAGTCTTTGAAC
GCAAATGGCGCTTCTGGTCTCACCAGGAGCACGTCTGTCTGAGAGTTTGC
TTTACTGTGTACCGCCAGCTCGCTGGTTCGAGTACGATGTGAGGTGTTGT
CTTTGGACGGTTGCCGTCCTGGACGTCCCTTGAAGTGATGCGTCCCTCCT
GACTGTAGGAGCAAGCACACTCGAGCTGTGCGTGCTGTTGCGGCCGACCC
GGGACGGTGTGCGTGACCTGTCACTCTCAC
>Hymf1_2_AB373173_Japan
ATTGGCTCTTTTATGGCCTTTCTCTGTGCACTGTTTGTCCCGACAAAGCG
TGTCTTTGTCGGGTGGGGGTTTGCCAGGTTCTCTTGCGAGAGGGTGGCAA
TCAAAGCTGGGCTCCTCTACCGTCCTCGCCCCGTATCACGTTTTTAACAC
ACTTCTCTTTTTTTTTTCTAAGTGTCGAAAAATTGAAAAGTGTACAACTT
CTAACGGTGGACCCCTCGGCTCGTGCATCGATGAAGAACGCAGCAAACTG
CGATACGTAGTGTGAATTGCAGAATTCAGTGAATCATCGAGTCTTTGAAC
GCAAATGGCGCTTCTGGTCTCACCAGGAGCACGTCTGTCTGAGAGTTTGC
TTTACTGTGTACCGCCAGCTCGCTGGTTCGAGTACGATGTGAGGTGTTGT
CTTTGGACGGTTGCCGTCCTGGACGTCCCTTGAAGTGATGCGTCCCTCCT
GACTGTAGGAGCAAGCACACTCGAGCTGTGCGTGCTGTTGCGGCCGACCC
GGGACGGTGTGCGTGACCTGTCACTCTCAC
>Hymf1_3_AB373173_Japan
ATTGGCTCTTTTATGGCCTTTCTCTGTGCACTGTTTGTCCCGACAAAGCG
TGTCTTTGTCGGGTGGGGGTTTGCCAGGTTCTCTTGCGAGAGGGTGGCAA
TCAAAGCTGGGCTCCTCTACCGTCCTCGCCCCGTATCACGTTTTTAACAC
ACTTCTCTTTTTTTTTTCTAAGTGTCGAAAAATTGAAAAGTGTACAACTT
CTAACGGTGGACCCCTCGGCTCGTGCATCGATGAAGAACGCAGCAAACTG
CGATACGTAGTGTGAATTGCAGAATTCAGTGAATCATCGAGTCTTTGAAC
GCAAATGGCGCTTCTGGTCTCACCAGGAGCACGTCTGTCTGAGAGTTTGC
TTTACTGTGTACCGCCAGCTCGCTGGTTCGAGTACGATGTGAGGTGTTGT
CTTTGGACGGTTGCCGTCCTGGACGTCCCTTGAAGTGATGCGTCCCTCCT
GACTGTAGGAGCAAGCACACTCGAGCTGTGCGTGCTGTTGCGGCCGACCC
GGGACGGTGTGCGTGACCTGTCACTCTCAC
>Hymf1_4_AB373173_Japan
ATTGGCTCTTTTATGGCCTTTCTCTGTGCACTGTTTGTCCCGACAAAGCG
TGTCTTTGTCGGGTGGGGGTTTGCCAGGTTCTCTTGCGAGAGGGTGGCAA
TCAAAGCTGGGCTCCTCTACCGTCCTCGCCCCGTATCACGTTTTTAACAC
ACTTCTCTTTTTTTTTTCTAAGTGTCGAAAAATTGAAAAGTGTACAACTT
CTAACGGTGGACCCCTCGGCTCGTGCATCGATGAAGAACGCAGCAAACTG
CGATACGTAGTGTGAATTGCAGAATTCAGTGAATCATCGAGTCTTTGAAC
GCAAATGGCGCTTCTGGTCTCACCAGGAGCACGTCTGTCTGAGAGTTTGC
TTTACTGTGTACCGCCAGCTCGCTGGTTCGAGTACGATGTGAGGTGTTGT
CTTTGGACGGTTGCCGTCCTGGACGTCCCTTGAAGTGATGCGTCCCTCCT
GACTGTAGGAGCAAGCACACTCGAGCTGTGCGTGCTGTTGCGGCCGACCC
GGGACGGTGTGCGTGACCTGTCACTCTCAC
>Hymf1_5_AB373173_Japan
ATTGGCTCTTTTATGGCCTTTCTCTGTGCACTGTTTGTCCCGACAAAGCG
TGTCTTTGTCGGGTGGGGGTTTGCCAGGTTCTCTTGCGAGAGGGTGGCAA
TCAAAGCTGGGCTCCTCTACCGTCCTCGCCCCGTATCACGTTTTTAACAC
ACTTCTCTTTTTTTTTTCTAAGTGTCGAAAAATTGAAAAGTGTACAACTT
CTAACGGTGGACCCCTCGGCTCGTGCATCGATGAAGAACGCAGCAAACTG
CGATACGTAGTGTGAATTGCAGAATTCAGTGAATCATCGAGTCTTTGAAC
GCAAATGGCGCTTCTGGTCTCACCAGGAGCACGTCTGTCTGAGAGTTTGC
TTTACTGTGTACCGCCAGCTCGCTGGTTCGAGTACGATGTGAGGTGTTGT
CTTTGGACGGTTGCCGTCCTGGACGTCCCTTGAAGTGATGCGTCCCTCCT
GACTGTAGGAGCAAGCACACTCGAGCTGTGCGTGCTGTTGCGGCCGACCC
GGGACGGTGTGCGTGACCTGTCACTCTCAC
>Hymf1_6_AB373173_Japan
ATTGGCTCTTTTATGGCCTTTCTCTGTGCACTGTTTGTCCCGACAAAGCG
TGTCTTTGTCGGGTGGGGGTTTGCCAGGTTCTCTTGCGAGAGGGTGGCAA
TCAAAGCTGGGCTCCTCTACCGTCCTCGCCCCGTATCACGTTTTTAACAC
ACTTCTCTTTTTTTTTTCTAAGTGTCGAAAAATTGAAAAGTGTACAACTT
CTAACGGTGGACCCCTCGGCTCGTGCATCGATGAAGAACGCAGCAAACTG
CGATACGTAGTGTGAATTGCAGAATTCAGTGAATCATCGAGTCTTTGAAC
GCAAATGGCGCTTCTGGTCTCACCAGGAGCACGTCTGTCTGAGAGTTTGC
TTTACTGTGTACCGCCAGCTCGCTGGTTCGAGTACGATGTGAGGTGTTGT
CTTTGGACGGTTGCCGTCCTGGACGTCCCTTGAAGTGATGCGTCCCTCCT
GACTGTAGGAGCAAGCACACTCGAGCTGTGCGTGCTGTTGCGGCCGACCC
GGGACGGTGTGCGTGACCTGTCACTCTCAC
>Hymf1_7_AB373173_Japan
ATTGGCTCTTTTATGGCCTTTCTCTGTGCACTGTTTGTCCCGACAAAGCG
TGTCTTTGTCGGGTGGGGGTTTGCCAGGTTCTCTTGCGAGAGGGTGGCAA
TCAAAGCTGGGCTCCTCTACCGTCCTCGCCCCGTATCACGTTTTTAACAC
ACTTCTCTTTTTTTTTTCTAAGTGTCGAAAAATTGAAAAGTGTACAACTT
CTAACGGTGGACCCCTCGGCTCGTGCATCGATGAAGAACGCAGCAAACTG
CGATACGTAGTGTGAATTGCAGAATTCAGTGAATCATCGAGTCTTTGAAC
GCAAATGGCGCTTCTGGTCTCACCAGGAGCACGTCTGTCTGAGAGTTTGC
TTTACTGTGTACCGCCAGCTCGCTGGTTCGAGTACGATGTGAGGTGTTGT
CTTTGGACGGTTGCCGTCCTGGACGTCCCTTGAAGTGATGCGTCCCTCCT
GACTGTAGGAGCAAGCACACTCGAGCTGTGCGTGCTGTTGCGGCCGACCC
GGGACGGTGTGCGTGACCTGTCACTCTCAC
>Hymf1_8_AB373173_Japan
ATTGGCTCTTTTATGGCCTTTCTCTGTGCACTGTTTGTCCCGACAAAGCG
TGTCTTTGTCGGGTGGGGGTTTGCCAGGTTCTCTTGCGAGAGGGTGGCAA
TCAAAGCTGGGCTCCTCTACCGTCCTCGCCCCGTATCACGTTTTTAACAC
ACTTCTCTTTTTTTTTTCTAAGTGTCGAAAAATTGAAAAGTGTACAACTT
CTAACGGTGGACCCCTCGGCTCGTGCATCGATGAAGAACGCAGCAAACTG
CGATACGTAGTGTGAATTGCAGAATTCAGTGAATCATCGAGTCTTTGAAC
GCAAATGGCGCTTCTGGTCTCACCAGGAGCACGTCTGTCTGAGAGTTTGC
TTTACTGTGTACCGCCAGCTCGCTGGTTCGAGTACGATGTGAGGTGTTGT
CTTTGGACGGTTGCCGTCCTGGACGTCCCTTGAAGTGATGCGTCCCTCCT
GACTGTAGGAGCAAGCACACTCGAGCTGTGCGTGCTGTTGCGGCCGACCC
GGGACGGTGTGCGTGACCTGTCACTCTCAC
>Hymf1_9_AB373173_Japan
ATTGGCTCTTTTATGGCCTTTCTCTGTGCACTGTTTGTCCCGACAAAGCG
TGTCTTTGTCGGGTGGGGGTTTGCCAGGTTCTCTTGCGAGAGGGTGGCAA
TCAAAGCTGGGCTCCTCTACCGTCCTCGCCCCGTATCACGTTTTTAACAC
ACTTCTCTTTTTTTTTTCTAAGTGTCGAAAAATTGAAAAGTGTACAACTT
CTAACGGTGGACCCCTCGGCTCGTGCATCGATGAAGAACGCAGCAAACTG
CGATACGTAGTGTGAATTGCAGAATTCAGTGAATCATCGAGTCTTTGAAC
GCAAATGGCGCTTCTGGTCTCACCAGGAGCACGTCTGTCTGAGAGTTTGC
TTTACTGTGTACCGCCAGCTCGCTGGTTCGAGTACGATGTGAGGTGTTGT
CTTTGGACGGTTGCCGTCCTGGACGTCCCTTGAAGTGATGCGTCCCTCCT
GACTGTAGGAGCAAGCACACTCGAGCTGTGCGTGCTGTTGCGGCCGACCC
GGGACGGTGTGCGTGACCTGTCACTCTCAC
>Hymf4_1_AB373175_Japan
ATTGGCTCTTTTATGGCCTTTCTCTGTGCACTGTTTGTCCCGACAAAGCG
TGTCTTTGTCGGGTGGGGGTTTGCCAGGTTCTCTTGCGAGAGGGTGGCAA
TCAAAGCTGGGCTCCTCTACCGTCCTCGCCCCGTATCACGTTTTTAACAC
ACTTCTCTTTTTTTTTCTAAGTGTCGAAAAATTGAAAAGTGTACAACTTC
TAACGGTGGACCCCTCGGCTCGTGCATCGATGAAGAACGCAGCAAACTGC
GATACGTAGTGTGAATTGCAGAATTCAGTGAATCATCGAGTCTTTGAACG
CAAATGGCGCTTCTGGTCTCACCAGGAGCACGTCTGTCTGAGAGTTTGCT
TTACTGTGTACCGCCAGCTCGCTGGTTCGAGTACGATGTGAGGTGTTGTC
TTTGGACGGTTGCCGTCCTGGACATCCCTTGAAGTGATGCGTCCCTCCTG
ACTGTAGGAGCAAGCACACTCGAGCTGTGCGTGCTGTTGCGGCCGACCCG
GGACGGTGTGCGTGACCTGTCACTCTCAC
>Hymf4_2_AB373175_Japan
ATTGGCTCTTTTATGGCCTTTCTCTGTGCACTGTTTGTCCCGACAAAGCG
TGTCTTTGTCGGGTGGGGGTTTGCCAGGTTCTCTTGCGAGAGGGTGGCAA
TCAAAGCTGGGCTCCTCTACCGTCCTCGCCCCGTATCACGTTTTTAACAC
ACTTCTCTTTTTTTTTCTAAGTGTCGAAAAATTGAAAAGTGTACAACTTC
TAACGGTGGACCCCTCGGCTCGTGCATCGATGAAGAACGCAGCAAACTGC
GATACGTAGTGTGAATTGCAGAATTCAGTGAATCATCGAGTCTTTGAACG
CAAATGGCGCTTCTGGTCTCACCAGGAGCACGTCTGTCTGAGAGTTTGCT
TTACTGTGTACCGCCAGCTCGCTGGTTCGAGTACGATGTGAGGTGTTGTC
TTTGGACGGTTGCCGTCCTGGACATCCCTTGAAGTGATGCGTCCCTCCTG
ACTGTAGGAGCAAGCACACTCGAGCTGTGCGTGCTGTTGCGGCCGACCCG
GGACGGTGTGCGTGACCTGTCACTCTCAC
>Hymf4_3_AB373175_Japan
ATTGGCTCTTTTATGGCCTTTCTCTGTGCACTGTTTGTCCCGACAAAGCG
TGTCTTTGTCGGGTGGGGGTTTGCCAGGTTCTCTTGCGAGAGGGTGGCAA
TCAAAGCTGGGCTCCTCTACCGTCCTCGCCCCGTATCACGTTTTTAACAC
ACTTCTCTTTTTTTTTCTAAGTGTCGAAAAATTGAAAAGTGTACAACTTC
TAACGGTGGACCCCTCGGCTCGTGCATCGATGAAGAACGCAGCAAACTGC
GATACGTAGTGTGAATTGCAGAATTCAGTGAATCATCGAGTCTTTGAACG
CAAATGGCGCTTCTGGTCTCACCAGGAGCACGTCTGTCTGAGAGTTTGCT
TTACTGTGTACCGCCAGCTCGCTGGTTCGAGTACGATGTGAGGTGTTGTC
TTTGGACGGTTGCCGTCCTGGACATCCCTTGAAGTGATGCGTCCCTCCTG
ACTGTAGGAGCAAGCACACTCGAGCTGTGCGTGCTGTTGCGGCCGACCCG
GGACGGTGTGCGTGACCTGTCACTCTCAC
>Hymf4_4_AB373175_Japan
ATTGGCTCTTTTATGGCCTTTCTCTGTGCACTGTTTGTCCCGACAAAGCG
TGTCTTTGTCGGGTGGGGGTTTGCCAGGTTCTCTTGCGAGAGGGTGGCAA
TCAAAGCTGGGCTCCTCTACCGTCCTCGCCCCGTATCACGTTTTTAACAC
ACTTCTCTTTTTTTTTCTAAGTGTCGAAAAATTGAAAAGTGTACAACTTC
TAACGGTGGACCCCTCGGCTCGTGCATCGATGAAGAACGCAGCAAACTGC
GATACGTAGTGTGAATTGCAGAATTCAGTGAATCATCGAGTCTTTGAACG
CAAATGGCGCTTCTGGTCTCACCAGGAGCACGTCTGTCTGAGAGTTTGCT
TTACTGTGTACCGCCAGCTCGCTGGTTCGAGTACGATGTGAGGTGTTGTC
TTTGGACGGTTGCCGTCCTGGACATCCCTTGAAGTGATGCGTCCCTCCTG
ACTGTAGGAGCAAGCACACTCGAGCTGTGCGTGCTGTTGCGGCCGACCCG
GGACGGTGTGCGTGACCTGTCACTCTCAC
>Hymf5_1_AB373185_Japan
ATTGGCTCTTTTATGGCCTTTCTCTGTGCACTGTTTGTCCCGACATAAGC
GTGTCTTTGTCGGGTGGGGGTTTGCCAGGTTCTCTTGCGAGAGGGTGGCA
ATCAAAGCTGGGCTCCTCTACCGTCCTCGCCCCGTATCACGTTTTTAACA
CACTTCTCTTTTTTTTTCTTAAGTGTCGAAAAATTGAAAAGTGTACAACT
TCTAACGGTGGACCCCTCGGCTCGTGCATCGATGAAGAACGCAGCAAACT
GCGATACGTAGTGTGAATTGCAGAATTCAGTGAATCATCGAGTCTTTGAA
CGCAAATGGCGCTTCTGGTCTCACCAGGAGCACGTCTGTCTGAGAGTTTG
CTTTACTGTGTACCGCCAGCTCGCTGGTTCGAGTACGATGTGAGGTGTTG
TCTTTGGACGGTTGCCGTCCTGGACATCCCTTGAAGTGATGCGTCCCTCC
TGACTGTAGGAGCAAGCACACTCGAGCTGTGCGTGCTGTTGCGGCCGACC
CGGGACGGTGTGCGTGACCTGTCACTCTCAC
>Hymf5_2_AB373185_Japan
ATTGGCTCTTTTATGGCCTTTCTCTGTGCACTGTTTGTCCCGACATAAGC
GTGTCTTTGTCGGGTGGGGGTTTGCCAGGTTCTCTTGCGAGAGGGTGGCA
ATCAAAGCTGGGCTCCTCTACCGTCCTCGCCCCGTATCACGTTTTTAACA
CACTTCTCTTTTTTTTTCTTAAGTGTCGAAAAATTGAAAAGTGTACAACT
TCTAACGGTGGACCCCTCGGCTCGTGCATCGATGAAGAACGCAGCAAACT
GCGATACGTAGTGTGAATTGCAGAATTCAGTGAATCATCGAGTCTTTGAA
CGCAAATGGCGCTTCTGGTCTCACCAGGAGCACGTCTGTCTGAGAGTTTG
CTTTACTGTGTACCGCCAGCTCGCTGGTTCGAGTACGATGTGAGGTGTTG
TCTTTGGACGGTTGCCGTCCTGGACATCCCTTGAAGTGATGCGTCCCTCC
TGACTGTAGGAGCAAGCACACTCGAGCTGTGCGTGCTGTTGCGGCCGACC
CGGGACGGTGTGCGTGACCTGTCACTCTCAC
>Hymf5_3_AB373185_Japan
ATTGGCTCTTTTATGGCCTTTCTCTGTGCACTGTTTGTCCCGACATAAGC
GTGTCTTTGTCGGGTGGGGGTTTGCCAGGTTCTCTTGCGAGAGGGTGGCA
ATCAAAGCTGGGCTCCTCTACCGTCCTCGCCCCGTATCACGTTTTTAACA
CACTTCTCTTTTTTTTTCTTAAGTGTCGAAAAATTGAAAAGTGTACAACT
TCTAACGGTGGACCCCTCGGCTCGTGCATCGATGAAGAACGCAGCAAACT
GCGATACGTAGTGTGAATTGCAGAATTCAGTGAATCATCGAGTCTTTGAA
CGCAAATGGCGCTTCTGGTCTCACCAGGAGCACGTCTGTCTGAGAGTTTG
CTTTACTGTGTACCGCCAGCTCGCTGGTTCGAGTACGATGTGAGGTGTTG
TCTTTGGACGGTTGCCGTCCTGGACATCCCTTGAAGTGATGCGTCCCTCC
TGACTGTAGGAGCAAGCACACTCGAGCTGTGCGTGCTGTTGCGGCCGACC
CGGGACGGTGTGCGTGACCTGTCACTCTCAC
>Hymf5_4_AB373185_Japan
ATTGGCTCTTTTATGGCCTTTCTCTGTGCACTGTTTGTCCCGACATAAGC
GTGTCTTTGTCGGGTGGGGGTTTGCCAGGTTCTCTTGCGAGAGGGTGGCA
ATCAAAGCTGGGCTCCTCTACCGTCCTCGCCCCGTATCACGTTTTTAACA
CACTTCTCTTTTTTTTTCTTAAGTGTCGAAAAATTGAAAAGTGTACAACT
TCTAACGGTGGACCCCTCGGCTCGTGCATCGATGAAGAACGCAGCAAACT
GCGATACGTAGTGTGAATTGCAGAATTCAGTGAATCATCGAGTCTTTGAA
CGCAAATGGCGCTTCTGGTCTCACCAGGAGCACGTCTGTCTGAGAGTTTG
CTTTACTGTGTACCGCCAGCTCGCTGGTTCGAGTACGATGTGAGGTGTTG
TCTTTGGACGGTTGCCGTCCTGGACATCCCTTGAAGTGATGCGTCCCTCC
TGACTGTAGGAGCAAGCACACTCGAGCTGTGCGTGCTGTTGCGGCCGACC
CGGGACGGTGTGCGTGACCTGTCACTCTCAC
>Hymf5_5_AB373185_Japan
ATTGGCTCTTTTATGGCCTTTCTCTGTGCACTGTTTGTCCCGACATAAGC
GTGTCTTTGTCGGGTGGGGGTTTGCCAGGTTCTCTTGCGAGAGGGTGGCA
ATCAAAGCTGGGCTCCTCTACCGTCCTCGCCCCGTATCACGTTTTTAACA
CACTTCTCTTTTTTTTTCTTAAGTGTCGAAAAATTGAAAAGTGTACAACT
TCTAACGGTGGACCCCTCGGCTCGTGCATCGATGAAGAACGCAGCAAACT
GCGATACGTAGTGTGAATTGCAGAATTCAGTGAATCATCGAGTCTTTGAA
CGCAAATGGCGCTTCTGGTCTCACCAGGAGCACGTCTGTCTGAGAGTTTG
CTTTACTGTGTACCGCCAGCTCGCTGGTTCGAGTACGATGTGAGGTGTTG
TCTTTGGACGGTTGCCGTCCTGGACATCCCTTGAAGTGATGCGTCCCTCC
TGACTGTAGGAGCAAGCACACTCGAGCTGTGCGTGCTGTTGCGGCCGACC
CGGGACGGTGTGCGTGACCTGTCACTCTCAC
>Hymf6_10_AB373177_Japan
ATTGGCTCTTTTATGGCCTTTCTCTGTGCACTGTTTGTCCCGACAAAAGC
GTGTCTTTGTCGGGTGGGGGTTTGCCAGGTTCTCTTGCGAGAGGGTGGCA
ATCAAAGCTGGGCTCCTCTACCGTCCTCGCCCCGTATCACGTTTTTAACA
CACTTCTCTTTTTTTTTCTAAGTGTCGAAAAATTGAAAAGTGTACAACTT
CTAACGGTGGACCCCTCGGCTCGTGCATCGATGAAGAACGCAGCAAACTG
CGATACGTAGTGTGAATTGCAGAATTCAGTGAATCATCGAGTCTTTGAAC
GCAAATGGCGCTTCTGGTCTCACCAGGAGCACGTCTGTCTGAGAGTTTGC
TTTACTGTGTACCGCCAGCTCGCTGGTTCGAGTACGATGTGAGGTGTTGT
CTTTGGACGGTTGCCGTCCTGGACGTCCCTTGAAGTGATGCGTCCCTCCT
GACTGTAGGAGCAAGCACACTCGAGCTGTGTGTGCTGTTGCGGCCGACCC
GGGACGGTGTGCGTGACCTGTCACTCTCAC
>Hymf6_11_AB373177_Japan
ATTGGCTCTTTTATGGCCTTTCTCTGTGCACTGTTTGTCCCGACAAAAGC
GTGTCTTTGTCGGGTGGGGGTTTGCCAGGTTCTCTTGCGAGAGGGTGGCA
ATCAAAGCTGGGCTCCTCTACCGTCCTCGCCCCGTATCACGTTTTTAACA
CACTTCTCTTTTTTTTTCTAAGTGTCGAAAAATTGAAAAGTGTACAACTT
CTAACGGTGGACCCCTCGGCTCGTGCATCGATGAAGAACGCAGCAAACTG
CGATACGTAGTGTGAATTGCAGAATTCAGTGAATCATCGAGTCTTTGAAC
GCAAATGGCGCTTCTGGTCTCACCAGGAGCACGTCTGTCTGAGAGTTTGC
TTTACTGTGTACCGCCAGCTCGCTGGTTCGAGTACGATGTGAGGTGTTGT
CTTTGGACGGTTGCCGTCCTGGACGTCCCTTGAAGTGATGCGTCCCTCCT
GACTGTAGGAGCAAGCACACTCGAGCTGTGTGTGCTGTTGCGGCCGACCC
GGGACGGTGTGCGTGACCTGTCACTCTCAC
>Hymf6_12_AB373177_Japan
ATTGGCTCTTTTATGGCCTTTCTCTGTGCACTGTTTGTCCCGACAAAAGC
GTGTCTTTGTCGGGTGGGGGTTTGCCAGGTTCTCTTGCGAGAGGGTGGCA
ATCAAAGCTGGGCTCCTCTACCGTCCTCGCCCCGTATCACGTTTTTAACA
CACTTCTCTTTTTTTTTCTAAGTGTCGAAAAATTGAAAAGTGTACAACTT
CTAACGGTGGACCCCTCGGCTCGTGCATCGATGAAGAACGCAGCAAACTG
CGATACGTAGTGTGAATTGCAGAATTCAGTGAATCATCGAGTCTTTGAAC
GCAAATGGCGCTTCTGGTCTCACCAGGAGCACGTCTGTCTGAGAGTTTGC
TTTACTGTGTACCGCCAGCTCGCTGGTTCGAGTACGATGTGAGGTGTTGT
CTTTGGACGGTTGCCGTCCTGGACGTCCCTTGAAGTGATGCGTCCCTCCT
GACTGTAGGAGCAAGCACACTCGAGCTGTGTGTGCTGTTGCGGCCGACCC
GGGACGGTGTGCGTGACCTGTCACTCTCAC
>Hymf6_13_AB373177_Japan
ATTGGCTCTTTTATGGCCTTTCTCTGTGCACTGTTTGTCCCGACAAAAGC
GTGTCTTTGTCGGGTGGGGGTTTGCCAGGTTCTCTTGCGAGAGGGTGGCA
ATCAAAGCTGGGCTCCTCTACCGTCCTCGCCCCGTATCACGTTTTTAACA
CACTTCTCTTTTTTTTTCTAAGTGTCGAAAAATTGAAAAGTGTACAACTT
CTAACGGTGGACCCCTCGGCTCGTGCATCGATGAAGAACGCAGCAAACTG
CGATACGTAGTGTGAATTGCAGAATTCAGTGAATCATCGAGTCTTTGAAC
GCAAATGGCGCTTCTGGTCTCACCAGGAGCACGTCTGTCTGAGAGTTTGC
TTTACTGTGTACCGCCAGCTCGCTGGTTCGAGTACGATGTGAGGTGTTGT
CTTTGGACGGTTGCCGTCCTGGACGTCCCTTGAAGTGATGCGTCCCTCCT
GACTGTAGGAGCAAGCACACTCGAGCTGTGTGTGCTGTTGCGGCCGACCC
GGGACGGTGTGCGTGACCTGTCACTCTCAC
>Hymf6_14_AB373177_Japan
ATTGGCTCTTTTATGGCCTTTCTCTGTGCACTGTTTGTCCCGACAAAAGC
GTGTCTTTGTCGGGTGGGGGTTTGCCAGGTTCTCTTGCGAGAGGGTGGCA
ATCAAAGCTGGGCTCCTCTACCGTCCTCGCCCCGTATCACGTTTTTAACA
CACTTCTCTTTTTTTTTCTAAGTGTCGAAAAATTGAAAAGTGTACAACTT
CTAACGGTGGACCCCTCGGCTCGTGCATCGATGAAGAACGCAGCAAACTG
CGATACGTAGTGTGAATTGCAGAATTCAGTGAATCATCGAGTCTTTGAAC
GCAAATGGCGCTTCTGGTCTCACCAGGAGCACGTCTGTCTGAGAGTTTGC
TTTACTGTGTACCGCCAGCTCGCTGGTTCGAGTACGATGTGAGGTGTTGT
CTTTGGACGGTTGCCGTCCTGGACGTCCCTTGAAGTGATGCGTCCCTCCT
GACTGTAGGAGCAAGCACACTCGAGCTGTGTGTGCTGTTGCGGCCGACCC
GGGACGGTGTGCGTGACCTGTCACTCTCAC
>Hymf6_15_AB373177_Japan
ATTGGCTCTTTTATGGCCTTTCTCTGTGCACTGTTTGTCCCGACAAAAGC
GTGTCTTTGTCGGGTGGGGGTTTGCCAGGTTCTCTTGCGAGAGGGTGGCA
ATCAAAGCTGGGCTCCTCTACCGTCCTCGCCCCGTATCACGTTTTTAACA
CACTTCTCTTTTTTTTTCTAAGTGTCGAAAAATTGAAAAGTGTACAACTT
CTAACGGTGGACCCCTCGGCTCGTGCATCGATGAAGAACGCAGCAAACTG
CGATACGTAGTGTGAATTGCAGAATTCAGTGAATCATCGAGTCTTTGAAC
GCAAATGGCGCTTCTGGTCTCACCAGGAGCACGTCTGTCTGAGAGTTTGC
TTTACTGTGTACCGCCAGCTCGCTGGTTCGAGTACGATGTGAGGTGTTGT
CTTTGGACGGTTGCCGTCCTGGACGTCCCTTGAAGTGATGCGTCCCTCCT
GACTGTAGGAGCAAGCACACTCGAGCTGTGTGTGCTGTTGCGGCCGACCC
GGGACGGTGTGCGTGACCTGTCACTCTCAC
>Hymf6_16_AB373177_Japan
ATTGGCTCTTTTATGGCCTTTCTCTGTGCACTGTTTGTCCCGACAAAAGC
GTGTCTTTGTCGGGTGGGGGTTTGCCAGGTTCTCTTGCGAGAGGGTGGCA
ATCAAAGCTGGGCTCCTCTACCGTCCTCGCCCCGTATCACGTTTTTAACA
CACTTCTCTTTTTTTTTCTAAGTGTCGAAAAATTGAAAAGTGTACAACTT
CTAACGGTGGACCCCTCGGCTCGTGCATCGATGAAGAACGCAGCAAACTG
CGATACGTAGTGTGAATTGCAGAATTCAGTGAATCATCGAGTCTTTGAAC
GCAAATGGCGCTTCTGGTCTCACCAGGAGCACGTCTGTCTGAGAGTTTGC
TTTACTGTGTACCGCCAGCTCGCTGGTTCGAGTACGATGTGAGGTGTTGT
CTTTGGACGGTTGCCGTCCTGGACGTCCCTTGAAGTGATGCGTCCCTCCT
GACTGTAGGAGCAAGCACACTCGAGCTGTGTGTGCTGTTGCGGCCGACCC
GGGACGGTGTGCGTGACCTGTCACTCTCAC
>Hymf6_17_AB373177_Japan
ATTGGCTCTTTTATGGCCTTTCTCTGTGCACTGTTTGTCCCGACAAAAGC
GTGTCTTTGTCGGGTGGGGGTTTGCCAGGTTCTCTTGCGAGAGGGTGGCA
ATCAAAGCTGGGCTCCTCTACCGTCCTCGCCCCGTATCACGTTTTTAACA
CACTTCTCTTTTTTTTTCTAAGTGTCGAAAAATTGAAAAGTGTACAACTT
CTAACGGTGGACCCCTCGGCTCGTGCATCGATGAAGAACGCAGCAAACTG
CGATACGTAGTGTGAATTGCAGAATTCAGTGAATCATCGAGTCTTTGAAC
GCAAATGGCGCTTCTGGTCTCACCAGGAGCACGTCTGTCTGAGAGTTTGC
TTTACTGTGTACCGCCAGCTCGCTGGTTCGAGTACGATGTGAGGTGTTGT
CTTTGGACGGTTGCCGTCCTGGACGTCCCTTGAAGTGATGCGTCCCTCCT
GACTGTAGGAGCAAGCACACTCGAGCTGTGTGTGCTGTTGCGGCCGACCC
GGGACGGTGTGCGTGACCTGTCACTCTCAC
>Hymf6_18_AB373177_Japan
ATTGGCTCTTTTATGGCCTTTCTCTGTGCACTGTTTGTCCCGACAAAAGC
GTGTCTTTGTCGGGTGGGGGTTTGCCAGGTTCTCTTGCGAGAGGGTGGCA
ATCAAAGCTGGGCTCCTCTACCGTCCTCGCCCCGTATCACGTTTTTAACA
CACTTCTCTTTTTTTTTCTAAGTGTCGAAAAATTGAAAAGTGTACAACTT
CTAACGGTGGACCCCTCGGCTCGTGCATCGATGAAGAACGCAGCAAACTG
CGATACGTAGTGTGAATTGCAGAATTCAGTGAATCATCGAGTCTTTGAAC
GCAAATGGCGCTTCTGGTCTCACCAGGAGCACGTCTGTCTGAGAGTTTGC
TTTACTGTGTACCGCCAGCTCGCTGGTTCGAGTACGATGTGAGGTGTTGT
CTTTGGACGGTTGCCGTCCTGGACGTCCCTTGAAGTGATGCGTCCCTCCT
GACTGTAGGAGCAAGCACACTCGAGCTGTGTGTGCTGTTGCGGCCGACCC
GGGACGGTGTGCGTGACCTGTCACTCTCAC
>Hymf6_19_AB373177_Japan
ATTGGCTCTTTTATGGCCTTTCTCTGTGCACTGTTTGTCCCGACAAAAGC
GTGTCTTTGTCGGGTGGGGGTTTGCCAGGTTCTCTTGCGAGAGGGTGGCA
ATCAAAGCTGGGCTCCTCTACCGTCCTCGCCCCGTATCACGTTTTTAACA
CACTTCTCTTTTTTTTTCTAAGTGTCGAAAAATTGAAAAGTGTACAACTT
CTAACGGTGGACCCCTCGGCTCGTGCATCGATGAAGAACGCAGCAAACTG
CGATACGTAGTGTGAATTGCAGAATTCAGTGAATCATCGAGTCTTTGAAC
GCAAATGGCGCTTCTGGTCTCACCAGGAGCACGTCTGTCTGAGAGTTTGC
TTTACTGTGTACCGCCAGCTCGCTGGTTCGAGTACGATGTGAGGTGTTGT
CTTTGGACGGTTGCCGTCCTGGACGTCCCTTGAAGTGATGCGTCCCTCCT
GACTGTAGGAGCAAGCACACTCGAGCTGTGTGTGCTGTTGCGGCCGACCC
GGGACGGTGTGCGTGACCTGTCACTCTCAC
>Hymf6_1_AB373177_Japan
ATTGGCTCTTTTATGGCCTTTCTCTGTGCACTGTTTGTCCCGACAAAAGC
GTGTCTTTGTCGGGTGGGGGTTTGCCAGGTTCTCTTGCGAGAGGGTGGCA
ATCAAAGCTGGGCTCCTCTACCGTCCTCGCCCCGTATCACGTTTTTAACA
CACTTCTCTTTTTTTTTCTAAGTGTCGAAAAATTGAAAAGTGTACAACTT
CTAACGGTGGACCCCTCGGCTCGTGCATCGATGAAGAACGCAGCAAACTG
CGATACGTAGTGTGAATTGCAGAATTCAGTGAATCATCGAGTCTTTGAAC
GCAAATGGCGCTTCTGGTCTCACCAGGAGCACGTCTGTCTGAGAGTTTGC
TTTACTGTGTACCGCCAGCTCGCTGGTTCGAGTACGATGTGAGGTGTTGT
CTTTGGACGGTTGCCGTCCTGGACGTCCCTTGAAGTGATGCGTCCCTCCT
GACTGTAGGAGCAAGCACACTCGAGCTGTGTGTGCTGTTGCGGCCGACCC
GGGACGGTGTGCGTGACCTGTCACTCTCAC
>Hymf6_20_AB373177_Japan
ATTGGCTCTTTTATGGCCTTTCTCTGTGCACTGTTTGTCCCGACAAAAGC
GTGTCTTTGTCGGGTGGGGGTTTGCCAGGTTCTCTTGCGAGAGGGTGGCA
ATCAAAGCTGGGCTCCTCTACCGTCCTCGCCCCGTATCACGTTTTTAACA
CACTTCTCTTTTTTTTTCTAAGTGTCGAAAAATTGAAAAGTGTACAACTT
CTAACGGTGGACCCCTCGGCTCGTGCATCGATGAAGAACGCAGCAAACTG
CGATACGTAGTGTGAATTGCAGAATTCAGTGAATCATCGAGTCTTTGAAC
GCAAATGGCGCTTCTGGTCTCACCAGGAGCACGTCTGTCTGAGAGTTTGC
TTTACTGTGTACCGCCAGCTCGCTGGTTCGAGTACGATGTGAGGTGTTGT
CTTTGGACGGTTGCCGTCCTGGACGTCCCTTGAAGTGATGCGTCCCTCCT
GACTGTAGGAGCAAGCACACTCGAGCTGTGTGTGCTGTTGCGGCCGACCC
GGGACGGTGTGCGTGACCTGTCACTCTCAC
>Hymf6_21_AB373177_Japan
ATTGGCTCTTTTATGGCCTTTCTCTGTGCACTGTTTGTCCCGACAAAAGC
GTGTCTTTGTCGGGTGGGGGTTTGCCAGGTTCTCTTGCGAGAGGGTGGCA
ATCAAAGCTGGGCTCCTCTACCGTCCTCGCCCCGTATCACGTTTTTAACA
CACTTCTCTTTTTTTTTCTAAGTGTCGAAAAATTGAAAAGTGTACAACTT
CTAACGGTGGACCCCTCGGCTCGTGCATCGATGAAGAACGCAGCAAACTG
CGATACGTAGTGTGAATTGCAGAATTCAGTGAATCATCGAGTCTTTGAAC
GCAAATGGCGCTTCTGGTCTCACCAGGAGCACGTCTGTCTGAGAGTTTGC
TTTACTGTGTACCGCCAGCTCGCTGGTTCGAGTACGATGTGAGGTGTTGT
CTTTGGACGGTTGCCGTCCTGGACGTCCCTTGAAGTGATGCGTCCCTCCT
GACTGTAGGAGCAAGCACACTCGAGCTGTGTGTGCTGTTGCGGCCGACCC
GGGACGGTGTGCGTGACCTGTCACTCTCAC
>Hymf6_22_AB373177_Japan
ATTGGCTCTTTTATGGCCTTTCTCTGTGCACTGTTTGTCCCGACAAAAGC
GTGTCTTTGTCGGGTGGGGGTTTGCCAGGTTCTCTTGCGAGAGGGTGGCA
ATCAAAGCTGGGCTCCTCTACCGTCCTCGCCCCGTATCACGTTTTTAACA
CACTTCTCTTTTTTTTTCTAAGTGTCGAAAAATTGAAAAGTGTACAACTT
CTAACGGTGGACCCCTCGGCTCGTGCATCGATGAAGAACGCAGCAAACTG
CGATACGTAGTGTGAATTGCAGAATTCAGTGAATCATCGAGTCTTTGAAC
GCAAATGGCGCTTCTGGTCTCACCAGGAGCACGTCTGTCTGAGAGTTTGC
TTTACTGTGTACCGCCAGCTCGCTGGTTCGAGTACGATGTGAGGTGTTGT
CTTTGGACGGTTGCCGTCCTGGACGTCCCTTGAAGTGATGCGTCCCTCCT
GACTGTAGGAGCAAGCACACTCGAGCTGTGTGTGCTGTTGCGGCCGACCC
GGGACGGTGTGCGTGACCTGTCACTCTCAC
>Hymf6_23_AB373177_Japan
ATTGGCTCTTTTATGGCCTTTCTCTGTGCACTGTTTGTCCCGACAAAAGC
GTGTCTTTGTCGGGTGGGGGTTTGCCAGGTTCTCTTGCGAGAGGGTGGCA
ATCAAAGCTGGGCTCCTCTACCGTCCTCGCCCCGTATCACGTTTTTAACA
CACTTCTCTTTTTTTTTCTAAGTGTCGAAAAATTGAAAAGTGTACAACTT
CTAACGGTGGACCCCTCGGCTCGTGCATCGATGAAGAACGCAGCAAACTG
CGATACGTAGTGTGAATTGCAGAATTCAGTGAATCATCGAGTCTTTGAAC
GCAAATGGCGCTTCTGGTCTCACCAGGAGCACGTCTGTCTGAGAGTTTGC
TTTACTGTGTACCGCCAGCTCGCTGGTTCGAGTACGATGTGAGGTGTTGT
CTTTGGACGGTTGCCGTCCTGGACGTCCCTTGAAGTGATGCGTCCCTCCT
GACTGTAGGAGCAAGCACACTCGAGCTGTGTGTGCTGTTGCGGCCGACCC
GGGACGGTGTGCGTGACCTGTCACTCTCAC
>Hymf6_24_AB373177_Japan
ATTGGCTCTTTTATGGCCTTTCTCTGTGCACTGTTTGTCCCGACAAAAGC
GTGTCTTTGTCGGGTGGGGGTTTGCCAGGTTCTCTTGCGAGAGGGTGGCA
ATCAAAGCTGGGCTCCTCTACCGTCCTCGCCCCGTATCACGTTTTTAACA
CACTTCTCTTTTTTTTTCTAAGTGTCGAAAAATTGAAAAGTGTACAACTT
CTAACGGTGGACCCCTCGGCTCGTGCATCGATGAAGAACGCAGCAAACTG
CGATACGTAGTGTGAATTGCAGAATTCAGTGAATCATCGAGTCTTTGAAC
GCAAATGGCGCTTCTGGTCTCACCAGGAGCACGTCTGTCTGAGAGTTTGC
TTTACTGTGTACCGCCAGCTCGCTGGTTCGAGTACGATGTGAGGTGTTGT
CTTTGGACGGTTGCCGTCCTGGACGTCCCTTGAAGTGATGCGTCCCTCCT
GACTGTAGGAGCAAGCACACTCGAGCTGTGTGTGCTGTTGCGGCCGACCC
GGGACGGTGTGCGTGACCTGTCACTCTCAC
>Hymf6_25_AB373177_Japan
ATTGGCTCTTTTATGGCCTTTCTCTGTGCACTGTTTGTCCCGACAAAAGC
GTGTCTTTGTCGGGTGGGGGTTTGCCAGGTTCTCTTGCGAGAGGGTGGCA
ATCAAAGCTGGGCTCCTCTACCGTCCTCGCCCCGTATCACGTTTTTAACA
CACTTCTCTTTTTTTTTCTAAGTGTCGAAAAATTGAAAAGTGTACAACTT
CTAACGGTGGACCCCTCGGCTCGTGCATCGATGAAGAACGCAGCAAACTG
CGATACGTAGTGTGAATTGCAGAATTCAGTGAATCATCGAGTCTTTGAAC
GCAAATGGCGCTTCTGGTCTCACCAGGAGCACGTCTGTCTGAGAGTTTGC
TTTACTGTGTACCGCCAGCTCGCTGGTTCGAGTACGATGTGAGGTGTTGT
CTTTGGACGGTTGCCGTCCTGGACGTCCCTTGAAGTGATGCGTCCCTCCT
GACTGTAGGAGCAAGCACACTCGAGCTGTGTGTGCTGTTGCGGCCGACCC
GGGACGGTGTGCGTGACCTGTCACTCTCAC
>Hymf6_26_AB373177_Japan
ATTGGCTCTTTTATGGCCTTTCTCTGTGCACTGTTTGTCCCGACAAAAGC
GTGTCTTTGTCGGGTGGGGGTTTGCCAGGTTCTCTTGCGAGAGGGTGGCA
ATCAAAGCTGGGCTCCTCTACCGTCCTCGCCCCGTATCACGTTTTTAACA
CACTTCTCTTTTTTTTTCTAAGTGTCGAAAAATTGAAAAGTGTACAACTT
CTAACGGTGGACCCCTCGGCTCGTGCATCGATGAAGAACGCAGCAAACTG
CGATACGTAGTGTGAATTGCAGAATTCAGTGAATCATCGAGTCTTTGAAC
GCAAATGGCGCTTCTGGTCTCACCAGGAGCACGTCTGTCTGAGAGTTTGC
TTTACTGTGTACCGCCAGCTCGCTGGTTCGAGTACGATGTGAGGTGTTGT
CTTTGGACGGTTGCCGTCCTGGACGTCCCTTGAAGTGATGCGTCCCTCCT
GACTGTAGGAGCAAGCACACTCGAGCTGTGTGTGCTGTTGCGGCCGACCC
GGGACGGTGTGCGTGACCTGTCACTCTCAC
>Hymf6_27_AB373177_Japan
ATTGGCTCTTTTATGGCCTTTCTCTGTGCACTGTTTGTCCCGACAAAAGC
GTGTCTTTGTCGGGTGGGGGTTTGCCAGGTTCTCTTGCGAGAGGGTGGCA
ATCAAAGCTGGGCTCCTCTACCGTCCTCGCCCCGTATCACGTTTTTAACA
CACTTCTCTTTTTTTTTCTAAGTGTCGAAAAATTGAAAAGTGTACAACTT
CTAACGGTGGACCCCTCGGCTCGTGCATCGATGAAGAACGCAGCAAACTG
CGATACGTAGTGTGAATTGCAGAATTCAGTGAATCATCGAGTCTTTGAAC
GCAAATGGCGCTTCTGGTCTCACCAGGAGCACGTCTGTCTGAGAGTTTGC
TTTACTGTGTACCGCCAGCTCGCTGGTTCGAGTACGATGTGAGGTGTTGT
CTTTGGACGGTTGCCGTCCTGGACGTCCCTTGAAGTGATGCGTCCCTCCT
GACTGTAGGAGCAAGCACACTCGAGCTGTGTGTGCTGTTGCGGCCGACCC
GGGACGGTGTGCGTGACCTGTCACTCTCAC
>Hymf6_28_AB373177_Japan
ATTGGCTCTTTTATGGCCTTTCTCTGTGCACTGTTTGTCCCGACAAAAGC
GTGTCTTTGTCGGGTGGGGGTTTGCCAGGTTCTCTTGCGAGAGGGTGGCA
ATCAAAGCTGGGCTCCTCTACCGTCCTCGCCCCGTATCACGTTTTTAACA
CACTTCTCTTTTTTTTTCTAAGTGTCGAAAAATTGAAAAGTGTACAACTT
CTAACGGTGGACCCCTCGGCTCGTGCATCGATGAAGAACGCAGCAAACTG
CGATACGTAGTGTGAATTGCAGAATTCAGTGAATCATCGAGTCTTTGAAC
GCAAATGGCGCTTCTGGTCTCACCAGGAGCACGTCTGTCTGAGAGTTTGC
TTTACTGTGTACCGCCAGCTCGCTGGTTCGAGTACGATGTGAGGTGTTGT
CTTTGGACGGTTGCCGTCCTGGACGTCCCTTGAAGTGATGCGTCCCTCCT
GACTGTAGGAGCAAGCACACTCGAGCTGTGTGTGCTGTTGCGGCCGACCC
GGGACGGTGTGCGTGACCTGTCACTCTCAC
>Hymf6_29_AB373177_Japan
ATTGGCTCTTTTATGGCCTTTCTCTGTGCACTGTTTGTCCCGACAAAAGC
GTGTCTTTGTCGGGTGGGGGTTTGCCAGGTTCTCTTGCGAGAGGGTGGCA
ATCAAAGCTGGGCTCCTCTACCGTCCTCGCCCCGTATCACGTTTTTAACA
CACTTCTCTTTTTTTTTCTAAGTGTCGAAAAATTGAAAAGTGTACAACTT
CTAACGGTGGACCCCTCGGCTCGTGCATCGATGAAGAACGCAGCAAACTG
CGATACGTAGTGTGAATTGCAGAATTCAGTGAATCATCGAGTCTTTGAAC
GCAAATGGCGCTTCTGGTCTCACCAGGAGCACGTCTGTCTGAGAGTTTGC
TTTACTGTGTACCGCCAGCTCGCTGGTTCGAGTACGATGTGAGGTGTTGT
CTTTGGACGGTTGCCGTCCTGGACGTCCCTTGAAGTGATGCGTCCCTCCT
GACTGTAGGAGCAAGCACACTCGAGCTGTGTGTGCTGTTGCGGCCGACCC
GGGACGGTGTGCGTGACCTGTCACTCTCAC
>Hymf6_2_AB373177_Japan
ATTGGCTCTTTTATGGCCTTTCTCTGTGCACTGTTTGTCCCGACAAAAGC
GTGTCTTTGTCGGGTGGGGGTTTGCCAGGTTCTCTTGCGAGAGGGTGGCA
ATCAAAGCTGGGCTCCTCTACCGTCCTCGCCCCGTATCACGTTTTTAACA
CACTTCTCTTTTTTTTTCTAAGTGTCGAAAAATTGAAAAGTGTACAACTT
CTAACGGTGGACCCCTCGGCTCGTGCATCGATGAAGAACGCAGCAAACTG
CGATACGTAGTGTGAATTGCAGAATTCAGTGAATCATCGAGTCTTTGAAC
GCAAATGGCGCTTCTGGTCTCACCAGGAGCACGTCTGTCTGAGAGTTTGC
TTTACTGTGTACCGCCAGCTCGCTGGTTCGAGTACGATGTGAGGTGTTGT
CTTTGGACGGTTGCCGTCCTGGACGTCCCTTGAAGTGATGCGTCCCTCCT
GACTGTAGGAGCAAGCACACTCGAGCTGTGTGTGCTGTTGCGGCCGACCC
GGGACGGTGTGCGTGACCTGTCACTCTCAC
>Hymf6_30_AB373177_Japan
ATTGGCTCTTTTATGGCCTTTCTCTGTGCACTGTTTGTCCCGACAAAAGC
GTGTCTTTGTCGGGTGGGGGTTTGCCAGGTTCTCTTGCGAGAGGGTGGCA
ATCAAAGCTGGGCTCCTCTACCGTCCTCGCCCCGTATCACGTTTTTAACA
CACTTCTCTTTTTTTTTCTAAGTGTCGAAAAATTGAAAAGTGTACAACTT
CTAACGGTGGACCCCTCGGCTCGTGCATCGATGAAGAACGCAGCAAACTG
CGATACGTAGTGTGAATTGCAGAATTCAGTGAATCATCGAGTCTTTGAAC
GCAAATGGCGCTTCTGGTCTCACCAGGAGCACGTCTGTCTGAGAGTTTGC
TTTACTGTGTACCGCCAGCTCGCTGGTTCGAGTACGATGTGAGGTGTTGT
CTTTGGACGGTTGCCGTCCTGGACGTCCCTTGAAGTGATGCGTCCCTCCT
GACTGTAGGAGCAAGCACACTCGAGCTGTGTGTGCTGTTGCGGCCGACCC
GGGACGGTGTGCGTGACCTGTCACTCTCAC
>Hymf6_31_AB373177_Japan
ATTGGCTCTTTTATGGCCTTTCTCTGTGCACTGTTTGTCCCGACAAAAGC
GTGTCTTTGTCGGGTGGGGGTTTGCCAGGTTCTCTTGCGAGAGGGTGGCA
ATCAAAGCTGGGCTCCTCTACCGTCCTCGCCCCGTATCACGTTTTTAACA
CACTTCTCTTTTTTTTTCTAAGTGTCGAAAAATTGAAAAGTGTACAACTT
CTAACGGTGGACCCCTCGGCTCGTGCATCGATGAAGAACGCAGCAAACTG
CGATACGTAGTGTGAATTGCAGAATTCAGTGAATCATCGAGTCTTTGAAC
GCAAATGGCGCTTCTGGTCTCACCAGGAGCACGTCTGTCTGAGAGTTTGC
TTTACTGTGTACCGCCAGCTCGCTGGTTCGAGTACGATGTGAGGTGTTGT
CTTTGGACGGTTGCCGTCCTGGACGTCCCTTGAAGTGATGCGTCCCTCCT
GACTGTAGGAGCAAGCACACTCGAGCTGTGTGTGCTGTTGCGGCCGACCC
GGGACGGTGTGCGTGACCTGTCACTCTCAC
>Hymf6_32_AB373177_Japan
ATTGGCTCTTTTATGGCCTTTCTCTGTGCACTGTTTGTCCCGACAAAAGC
GTGTCTTTGTCGGGTGGGGGTTTGCCAGGTTCTCTTGCGAGAGGGTGGCA
ATCAAAGCTGGGCTCCTCTACCGTCCTCGCCCCGTATCACGTTTTTAACA
CACTTCTCTTTTTTTTTCTAAGTGTCGAAAAATTGAAAAGTGTACAACTT
CTAACGGTGGACCCCTCGGCTCGTGCATCGATGAAGAACGCAGCAAACTG
CGATACGTAGTGTGAATTGCAGAATTCAGTGAATCATCGAGTCTTTGAAC
GCAAATGGCGCTTCTGGTCTCACCAGGAGCACGTCTGTCTGAGAGTTTGC
TTTACTGTGTACCGCCAGCTCGCTGGTTCGAGTACGATGTGAGGTGTTGT
CTTTGGACGGTTGCCGTCCTGGACGTCCCTTGAAGTGATGCGTCCCTCCT
GACTGTAGGAGCAAGCACACTCGAGCTGTGTGTGCTGTTGCGGCCGACCC
GGGACGGTGTGCGTGACCTGTCACTCTCAC
>Hymf6_33_AB373177_Japan
ATTGGCTCTTTTATGGCCTTTCTCTGTGCACTGTTTGTCCCGACAAAAGC
GTGTCTTTGTCGGGTGGGGGTTTGCCAGGTTCTCTTGCGAGAGGGTGGCA
ATCAAAGCTGGGCTCCTCTACCGTCCTCGCCCCGTATCACGTTTTTAACA
CACTTCTCTTTTTTTTTCTAAGTGTCGAAAAATTGAAAAGTGTACAACTT
CTAACGGTGGACCCCTCGGCTCGTGCATCGATGAAGAACGCAGCAAACTG
CGATACGTAGTGTGAATTGCAGAATTCAGTGAATCATCGAGTCTTTGAAC
GCAAATGGCGCTTCTGGTCTCACCAGGAGCACGTCTGTCTGAGAGTTTGC
TTTACTGTGTACCGCCAGCTCGCTGGTTCGAGTACGATGTGAGGTGTTGT
CTTTGGACGGTTGCCGTCCTGGACGTCCCTTGAAGTGATGCGTCCCTCCT
GACTGTAGGAGCAAGCACACTCGAGCTGTGTGTGCTGTTGCGGCCGACCC
GGGACGGTGTGCGTGACCTGTCACTCTCAC
>Hymf6_34_AB373177_Japan
ATTGGCTCTTTTATGGCCTTTCTCTGTGCACTGTTTGTCCCGACAAAAGC
GTGTCTTTGTCGGGTGGGGGTTTGCCAGGTTCTCTTGCGAGAGGGTGGCA
ATCAAAGCTGGGCTCCTCTACCGTCCTCGCCCCGTATCACGTTTTTAACA
CACTTCTCTTTTTTTTTCTAAGTGTCGAAAAATTGAAAAGTGTACAACTT
CTAACGGTGGACCCCTCGGCTCGTGCATCGATGAAGAACGCAGCAAACTG
CGATACGTAGTGTGAATTGCAGAATTCAGTGAATCATCGAGTCTTTGAAC
GCAAATGGCGCTTCTGGTCTCACCAGGAGCACGTCTGTCTGAGAGTTTGC
TTTACTGTGTACCGCCAGCTCGCTGGTTCGAGTACGATGTGAGGTGTTGT
CTTTGGACGGTTGCCGTCCTGGACGTCCCTTGAAGTGATGCGTCCCTCCT
GACTGTAGGAGCAAGCACACTCGAGCTGTGTGTGCTGTTGCGGCCGACCC
GGGACGGTGTGCGTGACCTGTCACTCTCAC
>Hymf6_35_AB373177_Japan
ATTGGCTCTTTTATGGCCTTTCTCTGTGCACTGTTTGTCCCGACAAAAGC
GTGTCTTTGTCGGGTGGGGGTTTGCCAGGTTCTCTTGCGAGAGGGTGGCA
ATCAAAGCTGGGCTCCTCTACCGTCCTCGCCCCGTATCACGTTTTTAACA
CACTTCTCTTTTTTTTTCTAAGTGTCGAAAAATTGAAAAGTGTACAACTT
CTAACGGTGGACCCCTCGGCTCGTGCATCGATGAAGAACGCAGCAAACTG
CGATACGTAGTGTGAATTGCAGAATTCAGTGAATCATCGAGTCTTTGAAC
GCAAATGGCGCTTCTGGTCTCACCAGGAGCACGTCTGTCTGAGAGTTTGC
TTTACTGTGTACCGCCAGCTCGCTGGTTCGAGTACGATGTGAGGTGTTGT
CTTTGGACGGTTGCCGTCCTGGACGTCCCTTGAAGTGATGCGTCCCTCCT
GACTGTAGGAGCAAGCACACTCGAGCTGTGTGTGCTGTTGCGGCCGACCC
GGGACGGTGTGCGTGACCTGTCACTCTCAC
>Hymf6_36_AB373177_Japan
ATTGGCTCTTTTATGGCCTTTCTCTGTGCACTGTTTGTCCCGACAAAAGC
GTGTCTTTGTCGGGTGGGGGTTTGCCAGGTTCTCTTGCGAGAGGGTGGCA
ATCAAAGCTGGGCTCCTCTACCGTCCTCGCCCCGTATCACGTTTTTAACA
CACTTCTCTTTTTTTTTCTAAGTGTCGAAAAATTGAAAAGTGTACAACTT
CTAACGGTGGACCCCTCGGCTCGTGCATCGATGAAGAACGCAGCAAACTG
CGATACGTAGTGTGAATTGCAGAATTCAGTGAATCATCGAGTCTTTGAAC
GCAAATGGCGCTTCTGGTCTCACCAGGAGCACGTCTGTCTGAGAGTTTGC
TTTACTGTGTACCGCCAGCTCGCTGGTTCGAGTACGATGTGAGGTGTTGT
CTTTGGACGGTTGCCGTCCTGGACGTCCCTTGAAGTGATGCGTCCCTCCT
GACTGTAGGAGCAAGCACACTCGAGCTGTGTGTGCTGTTGCGGCCGACCC
GGGACGGTGTGCGTGACCTGTCACTCTCAC
>Hymf6_37_AB373177_Japan
ATTGGCTCTTTTATGGCCTTTCTCTGTGCACTGTTTGTCCCGACAAAAGC
GTGTCTTTGTCGGGTGGGGGTTTGCCAGGTTCTCTTGCGAGAGGGTGGCA
ATCAAAGCTGGGCTCCTCTACCGTCCTCGCCCCGTATCACGTTTTTAACA
CACTTCTCTTTTTTTTTCTAAGTGTCGAAAAATTGAAAAGTGTACAACTT
CTAACGGTGGACCCCTCGGCTCGTGCATCGATGAAGAACGCAGCAAACTG
CGATACGTAGTGTGAATTGCAGAATTCAGTGAATCATCGAGTCTTTGAAC
GCAAATGGCGCTTCTGGTCTCACCAGGAGCACGTCTGTCTGAGAGTTTGC
TTTACTGTGTACCGCCAGCTCGCTGGTTCGAGTACGATGTGAGGTGTTGT
CTTTGGACGGTTGCCGTCCTGGACGTCCCTTGAAGTGATGCGTCCCTCCT
GACTGTAGGAGCAAGCACACTCGAGCTGTGTGTGCTGTTGCGGCCGACCC
GGGACGGTGTGCGTGACCTGTCACTCTCAC
>Hymf6_38_AB373177_Japan
ATTGGCTCTTTTATGGCCTTTCTCTGTGCACTGTTTGTCCCGACAAAAGC
GTGTCTTTGTCGGGTGGGGGTTTGCCAGGTTCTCTTGCGAGAGGGTGGCA
ATCAAAGCTGGGCTCCTCTACCGTCCTCGCCCCGTATCACGTTTTTAACA
CACTTCTCTTTTTTTTTCTAAGTGTCGAAAAATTGAAAAGTGTACAACTT
CTAACGGTGGACCCCTCGGCTCGTGCATCGATGAAGAACGCAGCAAACTG
CGATACGTAGTGTGAATTGCAGAATTCAGTGAATCATCGAGTCTTTGAAC
GCAAATGGCGCTTCTGGTCTCACCAGGAGCACGTCTGTCTGAGAGTTTGC
TTTACTGTGTACCGCCAGCTCGCTGGTTCGAGTACGATGTGAGGTGTTGT
CTTTGGACGGTTGCCGTCCTGGACGTCCCTTGAAGTGATGCGTCCCTCCT
GACTGTAGGAGCAAGCACACTCGAGCTGTGTGTGCTGTTGCGGCCGACCC
GGGACGGTGTGCGTGACCTGTCACTCTCAC
>Hymf6_39_AB373177_Japan
ATTGGCTCTTTTATGGCCTTTCTCTGTGCACTGTTTGTCCCGACAAAAGC
GTGTCTTTGTCGGGTGGGGGTTTGCCAGGTTCTCTTGCGAGAGGGTGGCA
ATCAAAGCTGGGCTCCTCTACCGTCCTCGCCCCGTATCACGTTTTTAACA
CACTTCTCTTTTTTTTTCTAAGTGTCGAAAAATTGAAAAGTGTACAACTT
CTAACGGTGGACCCCTCGGCTCGTGCATCGATGAAGAACGCAGCAAACTG
CGATACGTAGTGTGAATTGCAGAATTCAGTGAATCATCGAGTCTTTGAAC
GCAAATGGCGCTTCTGGTCTCACCAGGAGCACGTCTGTCTGAGAGTTTGC
TTTACTGTGTACCGCCAGCTCGCTGGTTCGAGTACGATGTGAGGTGTTGT
CTTTGGACGGTTGCCGTCCTGGACGTCCCTTGAAGTGATGCGTCCCTCCT
GACTGTAGGAGCAAGCACACTCGAGCTGTGTGTGCTGTTGCGGCCGACCC
GGGACGGTGTGCGTGACCTGTCACTCTCAC
>Hymf6_3_AB373177_Japan
ATTGGCTCTTTTATGGCCTTTCTCTGTGCACTGTTTGTCCCGACAAAAGC
GTGTCTTTGTCGGGTGGGGGTTTGCCAGGTTCTCTTGCGAGAGGGTGGCA
ATCAAAGCTGGGCTCCTCTACCGTCCTCGCCCCGTATCACGTTTTTAACA
CACTTCTCTTTTTTTTTCTAAGTGTCGAAAAATTGAAAAGTGTACAACTT
CTAACGGTGGACCCCTCGGCTCGTGCATCGATGAAGAACGCAGCAAACTG
CGATACGTAGTGTGAATTGCAGAATTCAGTGAATCATCGAGTCTTTGAAC
GCAAATGGCGCTTCTGGTCTCACCAGGAGCACGTCTGTCTGAGAGTTTGC
TTTACTGTGTACCGCCAGCTCGCTGGTTCGAGTACGATGTGAGGTGTTGT
CTTTGGACGGTTGCCGTCCTGGACGTCCCTTGAAGTGATGCGTCCCTCCT
GACTGTAGGAGCAAGCACACTCGAGCTGTGTGTGCTGTTGCGGCCGACCC
GGGACGGTGTGCGTGACCTGTCACTCTCAC
>Hymf6_40_AB373177_Japan
ATTGGCTCTTTTATGGCCTTTCTCTGTGCACTGTTTGTCCCGACAAAAGC
GTGTCTTTGTCGGGTGGGGGTTTGCCAGGTTCTCTTGCGAGAGGGTGGCA
ATCAAAGCTGGGCTCCTCTACCGTCCTCGCCCCGTATCACGTTTTTAACA
CACTTCTCTTTTTTTTTCTAAGTGTCGAAAAATTGAAAAGTGTACAACTT
CTAACGGTGGACCCCTCGGCTCGTGCATCGATGAAGAACGCAGCAAACTG
CGATACGTAGTGTGAATTGCAGAATTCAGTGAATCATCGAGTCTTTGAAC
GCAAATGGCGCTTCTGGTCTCACCAGGAGCACGTCTGTCTGAGAGTTTGC
TTTACTGTGTACCGCCAGCTCGCTGGTTCGAGTACGATGTGAGGTGTTGT
CTTTGGACGGTTGCCGTCCTGGACGTCCCTTGAAGTGATGCGTCCCTCCT
GACTGTAGGAGCAAGCACACTCGAGCTGTGTGTGCTGTTGCGGCCGACCC
GGGACGGTGTGCGTGACCTGTCACTCTCAC
>Hymf6_41_AB373177_Japan
ATTGGCTCTTTTATGGCCTTTCTCTGTGCACTGTTTGTCCCGACAAAAGC
GTGTCTTTGTCGGGTGGGGGTTTGCCAGGTTCTCTTGCGAGAGGGTGGCA
ATCAAAGCTGGGCTCCTCTACCGTCCTCGCCCCGTATCACGTTTTTAACA
CACTTCTCTTTTTTTTTCTAAGTGTCGAAAAATTGAAAAGTGTACAACTT
CTAACGGTGGACCCCTCGGCTCGTGCATCGATGAAGAACGCAGCAAACTG
CGATACGTAGTGTGAATTGCAGAATTCAGTGAATCATCGAGTCTTTGAAC
GCAAATGGCGCTTCTGGTCTCACCAGGAGCACGTCTGTCTGAGAGTTTGC
TTTACTGTGTACCGCCAGCTCGCTGGTTCGAGTACGATGTGAGGTGTTGT
CTTTGGACGGTTGCCGTCCTGGACGTCCCTTGAAGTGATGCGTCCCTCCT
GACTGTAGGAGCAAGCACACTCGAGCTGTGTGTGCTGTTGCGGCCGACCC
GGGACGGTGTGCGTGACCTGTCACTCTCAC
>Hymf6_42_AB373177_Japan
ATTGGCTCTTTTATGGCCTTTCTCTGTGCACTGTTTGTCCCGACAAAAGC
GTGTCTTTGTCGGGTGGGGGTTTGCCAGGTTCTCTTGCGAGAGGGTGGCA
ATCAAAGCTGGGCTCCTCTACCGTCCTCGCCCCGTATCACGTTTTTAACA
CACTTCTCTTTTTTTTTCTAAGTGTCGAAAAATTGAAAAGTGTACAACTT
CTAACGGTGGACCCCTCGGCTCGTGCATCGATGAAGAACGCAGCAAACTG
CGATACGTAGTGTGAATTGCAGAATTCAGTGAATCATCGAGTCTTTGAAC
GCAAATGGCGCTTCTGGTCTCACCAGGAGCACGTCTGTCTGAGAGTTTGC
TTTACTGTGTACCGCCAGCTCGCTGGTTCGAGTACGATGTGAGGTGTTGT
CTTTGGACGGTTGCCGTCCTGGACGTCCCTTGAAGTGATGCGTCCCTCCT
GACTGTAGGAGCAAGCACACTCGAGCTGTGTGTGCTGTTGCGGCCGACCC
GGGACGGTGTGCGTGACCTGTCACTCTCAC
>Hymf6_43_AB373177_Japan
ATTGGCTCTTTTATGGCCTTTCTCTGTGCACTGTTTGTCCCGACAAAAGC
GTGTCTTTGTCGGGTGGGGGTTTGCCAGGTTCTCTTGCGAGAGGGTGGCA
ATCAAAGCTGGGCTCCTCTACCGTCCTCGCCCCGTATCACGTTTTTAACA
CACTTCTCTTTTTTTTTCTAAGTGTCGAAAAATTGAAAAGTGTACAACTT
CTAACGGTGGACCCCTCGGCTCGTGCATCGATGAAGAACGCAGCAAACTG
CGATACGTAGTGTGAATTGCAGAATTCAGTGAATCATCGAGTCTTTGAAC
GCAAATGGCGCTTCTGGTCTCACCAGGAGCACGTCTGTCTGAGAGTTTGC
TTTACTGTGTACCGCCAGCTCGCTGGTTCGAGTACGATGTGAGGTGTTGT
CTTTGGACGGTTGCCGTCCTGGACGTCCCTTGAAGTGATGCGTCCCTCCT
GACTGTAGGAGCAAGCACACTCGAGCTGTGTGTGCTGTTGCGGCCGACCC
GGGACGGTGTGCGTGACCTGTCACTCTCAC
>Hymf6_44_AB373177_Japan
ATTGGCTCTTTTATGGCCTTTCTCTGTGCACTGTTTGTCCCGACAAAAGC
GTGTCTTTGTCGGGTGGGGGTTTGCCAGGTTCTCTTGCGAGAGGGTGGCA
ATCAAAGCTGGGCTCCTCTACCGTCCTCGCCCCGTATCACGTTTTTAACA
CACTTCTCTTTTTTTTTCTAAGTGTCGAAAAATTGAAAAGTGTACAACTT
CTAACGGTGGACCCCTCGGCTCGTGCATCGATGAAGAACGCAGCAAACTG
CGATACGTAGTGTGAATTGCAGAATTCAGTGAATCATCGAGTCTTTGAAC
GCAAATGGCGCTTCTGGTCTCACCAGGAGCACGTCTGTCTGAGAGTTTGC
TTTACTGTGTACCGCCAGCTCGCTGGTTCGAGTACGATGTGAGGTGTTGT
CTTTGGACGGTTGCCGTCCTGGACGTCCCTTGAAGTGATGCGTCCCTCCT
GACTGTAGGAGCAAGCACACTCGAGCTGTGTGTGCTGTTGCGGCCGACCC
GGGACGGTGTGCGTGACCTGTCACTCTCAC
>Hymf6_45_AB373177_Japan
ATTGGCTCTTTTATGGCCTTTCTCTGTGCACTGTTTGTCCCGACAAAAGC
GTGTCTTTGTCGGGTGGGGGTTTGCCAGGTTCTCTTGCGAGAGGGTGGCA
ATCAAAGCTGGGCTCCTCTACCGTCCTCGCCCCGTATCACGTTTTTAACA
CACTTCTCTTTTTTTTTCTAAGTGTCGAAAAATTGAAAAGTGTACAACTT
CTAACGGTGGACCCCTCGGCTCGTGCATCGATGAAGAACGCAGCAAACTG
CGATACGTAGTGTGAATTGCAGAATTCAGTGAATCATCGAGTCTTTGAAC
GCAAATGGCGCTTCTGGTCTCACCAGGAGCACGTCTGTCTGAGAGTTTGC
TTTACTGTGTACCGCCAGCTCGCTGGTTCGAGTACGATGTGAGGTGTTGT
CTTTGGACGGTTGCCGTCCTGGACGTCCCTTGAAGTGATGCGTCCCTCCT
GACTGTAGGAGCAAGCACACTCGAGCTGTGTGTGCTGTTGCGGCCGACCC
GGGACGGTGTGCGTGACCTGTCACTCTCAC
>Hymf6_46_AB373177_Japan
ATTGGCTCTTTTATGGCCTTTCTCTGTGCACTGTTTGTCCCGACAAAAGC
GTGTCTTTGTCGGGTGGGGGTTTGCCAGGTTCTCTTGCGAGAGGGTGGCA
ATCAAAGCTGGGCTCCTCTACCGTCCTCGCCCCGTATCACGTTTTTAACA
CACTTCTCTTTTTTTTTCTAAGTGTCGAAAAATTGAAAAGTGTACAACTT
CTAACGGTGGACCCCTCGGCTCGTGCATCGATGAAGAACGCAGCAAACTG
CGATACGTAGTGTGAATTGCAGAATTCAGTGAATCATCGAGTCTTTGAAC
GCAAATGGCGCTTCTGGTCTCACCAGGAGCACGTCTGTCTGAGAGTTTGC
TTTACTGTGTACCGCCAGCTCGCTGGTTCGAGTACGATGTGAGGTGTTGT
CTTTGGACGGTTGCCGTCCTGGACGTCCCTTGAAGTGATGCGTCCCTCCT
GACTGTAGGAGCAAGCACACTCGAGCTGTGTGTGCTGTTGCGGCCGACCC
GGGACGGTGTGCGTGACCTGTCACTCTCAC
>Hymf6_47_AB373177_Japan
ATTGGCTCTTTTATGGCCTTTCTCTGTGCACTGTTTGTCCCGACAAAAGC
GTGTCTTTGTCGGGTGGGGGTTTGCCAGGTTCTCTTGCGAGAGGGTGGCA
ATCAAAGCTGGGCTCCTCTACCGTCCTCGCCCCGTATCACGTTTTTAACA
CACTTCTCTTTTTTTTTCTAAGTGTCGAAAAATTGAAAAGTGTACAACTT
CTAACGGTGGACCCCTCGGCTCGTGCATCGATGAAGAACGCAGCAAACTG
CGATACGTAGTGTGAATTGCAGAATTCAGTGAATCATCGAGTCTTTGAAC
GCAAATGGCGCTTCTGGTCTCACCAGGAGCACGTCTGTCTGAGAGTTTGC
TTTACTGTGTACCGCCAGCTCGCTGGTTCGAGTACGATGTGAGGTGTTGT
CTTTGGACGGTTGCCGTCCTGGACGTCCCTTGAAGTGATGCGTCCCTCCT
GACTGTAGGAGCAAGCACACTCGAGCTGTGTGTGCTGTTGCGGCCGACCC
GGGACGGTGTGCGTGACCTGTCACTCTCAC
>Hymf6_48_AB373177_Japan
ATTGGCTCTTTTATGGCCTTTCTCTGTGCACTGTTTGTCCCGACAAAAGC
GTGTCTTTGTCGGGTGGGGGTTTGCCAGGTTCTCTTGCGAGAGGGTGGCA
ATCAAAGCTGGGCTCCTCTACCGTCCTCGCCCCGTATCACGTTTTTAACA
CACTTCTCTTTTTTTTTCTAAGTGTCGAAAAATTGAAAAGTGTACAACTT
CTAACGGTGGACCCCTCGGCTCGTGCATCGATGAAGAACGCAGCAAACTG
CGATACGTAGTGTGAATTGCAGAATTCAGTGAATCATCGAGTCTTTGAAC
GCAAATGGCGCTTCTGGTCTCACCAGGAGCACGTCTGTCTGAGAGTTTGC
TTTACTGTGTACCGCCAGCTCGCTGGTTCGAGTACGATGTGAGGTGTTGT
CTTTGGACGGTTGCCGTCCTGGACGTCCCTTGAAGTGATGCGTCCCTCCT
GACTGTAGGAGCAAGCACACTCGAGCTGTGTGTGCTGTTGCGGCCGACCC
GGGACGGTGTGCGTGACCTGTCACTCTCAC
>Hymf6_4_AB373177_Japan
ATTGGCTCTTTTATGGCCTTTCTCTGTGCACTGTTTGTCCCGACAAAAGC
GTGTCTTTGTCGGGTGGGGGTTTGCCAGGTTCTCTTGCGAGAGGGTGGCA
ATCAAAGCTGGGCTCCTCTACCGTCCTCGCCCCGTATCACGTTTTTAACA
CACTTCTCTTTTTTTTTCTAAGTGTCGAAAAATTGAAAAGTGTACAACTT
CTAACGGTGGACCCCTCGGCTCGTGCATCGATGAAGAACGCAGCAAACTG
CGATACGTAGTGTGAATTGCAGAATTCAGTGAATCATCGAGTCTTTGAAC
GCAAATGGCGCTTCTGGTCTCACCAGGAGCACGTCTGTCTGAGAGTTTGC
TTTACTGTGTACCGCCAGCTCGCTGGTTCGAGTACGATGTGAGGTGTTGT
CTTTGGACGGTTGCCGTCCTGGACGTCCCTTGAAGTGATGCGTCCCTCCT
GACTGTAGGAGCAAGCACACTCGAGCTGTGTGTGCTGTTGCGGCCGACCC
GGGACGGTGTGCGTGACCTGTCACTCTCAC
>Hymf6_5_AB373177_Japan
ATTGGCTCTTTTATGGCCTTTCTCTGTGCACTGTTTGTCCCGACAAAAGC
GTGTCTTTGTCGGGTGGGGGTTTGCCAGGTTCTCTTGCGAGAGGGTGGCA
ATCAAAGCTGGGCTCCTCTACCGTCCTCGCCCCGTATCACGTTTTTAACA
CACTTCTCTTTTTTTTTCTAAGTGTCGAAAAATTGAAAAGTGTACAACTT
CTAACGGTGGACCCCTCGGCTCGTGCATCGATGAAGAACGCAGCAAACTG
CGATACGTAGTGTGAATTGCAGAATTCAGTGAATCATCGAGTCTTTGAAC
GCAAATGGCGCTTCTGGTCTCACCAGGAGCACGTCTGTCTGAGAGTTTGC
TTTACTGTGTACCGCCAGCTCGCTGGTTCGAGTACGATGTGAGGTGTTGT
CTTTGGACGGTTGCCGTCCTGGACGTCCCTTGAAGTGATGCGTCCCTCCT
GACTGTAGGAGCAAGCACACTCGAGCTGTGTGTGCTGTTGCGGCCGACCC
GGGACGGTGTGCGTGACCTGTCACTCTCAC
>Hymf6_6_AB373177_Japan
ATTGGCTCTTTTATGGCCTTTCTCTGTGCACTGTTTGTCCCGACAAAAGC
GTGTCTTTGTCGGGTGGGGGTTTGCCAGGTTCTCTTGCGAGAGGGTGGCA
ATCAAAGCTGGGCTCCTCTACCGTCCTCGCCCCGTATCACGTTTTTAACA
CACTTCTCTTTTTTTTTCTAAGTGTCGAAAAATTGAAAAGTGTACAACTT
CTAACGGTGGACCCCTCGGCTCGTGCATCGATGAAGAACGCAGCAAACTG
CGATACGTAGTGTGAATTGCAGAATTCAGTGAATCATCGAGTCTTTGAAC
GCAAATGGCGCTTCTGGTCTCACCAGGAGCACGTCTGTCTGAGAGTTTGC
TTTACTGTGTACCGCCAGCTCGCTGGTTCGAGTACGATGTGAGGTGTTGT
CTTTGGACGGTTGCCGTCCTGGACGTCCCTTGAAGTGATGCGTCCCTCCT
GACTGTAGGAGCAAGCACACTCGAGCTGTGTGTGCTGTTGCGGCCGACCC
GGGACGGTGTGCGTGACCTGTCACTCTCAC
>Hymf6_7_AB373177_Japan
ATTGGCTCTTTTATGGCCTTTCTCTGTGCACTGTTTGTCCCGACAAAAGC
GTGTCTTTGTCGGGTGGGGGTTTGCCAGGTTCTCTTGCGAGAGGGTGGCA
ATCAAAGCTGGGCTCCTCTACCGTCCTCGCCCCGTATCACGTTTTTAACA
CACTTCTCTTTTTTTTTCTAAGTGTCGAAAAATTGAAAAGTGTACAACTT
CTAACGGTGGACCCCTCGGCTCGTGCATCGATGAAGAACGCAGCAAACTG
CGATACGTAGTGTGAATTGCAGAATTCAGTGAATCATCGAGTCTTTGAAC
GCAAATGGCGCTTCTGGTCTCACCAGGAGCACGTCTGTCTGAGAGTTTGC
TTTACTGTGTACCGCCAGCTCGCTGGTTCGAGTACGATGTGAGGTGTTGT
CTTTGGACGGTTGCCGTCCTGGACGTCCCTTGAAGTGATGCGTCCCTCCT
GACTGTAGGAGCAAGCACACTCGAGCTGTGTGTGCTGTTGCGGCCGACCC
GGGACGGTGTGCGTGACCTGTCACTCTCAC
>Hymf6_8_AB373177_Japan
ATTGGCTCTTTTATGGCCTTTCTCTGTGCACTGTTTGTCCCGACAAAAGC
GTGTCTTTGTCGGGTGGGGGTTTGCCAGGTTCTCTTGCGAGAGGGTGGCA
ATCAAAGCTGGGCTCCTCTACCGTCCTCGCCCCGTATCACGTTTTTAACA
CACTTCTCTTTTTTTTTCTAAGTGTCGAAAAATTGAAAAGTGTACAACTT
CTAACGGTGGACCCCTCGGCTCGTGCATCGATGAAGAACGCAGCAAACTG
CGATACGTAGTGTGAATTGCAGAATTCAGTGAATCATCGAGTCTTTGAAC
GCAAATGGCGCTTCTGGTCTCACCAGGAGCACGTCTGTCTGAGAGTTTGC
TTTACTGTGTACCGCCAGCTCGCTGGTTCGAGTACGATGTGAGGTGTTGT
CTTTGGACGGTTGCCGTCCTGGACGTCCCTTGAAGTGATGCGTCCCTCCT
GACTGTAGGAGCAAGCACACTCGAGCTGTGTGTGCTGTTGCGGCCGACCC
GGGACGGTGTGCGTGACCTGTCACTCTCAC
>Hymf6_9_AB373177_Japan
ATTGGCTCTTTTATGGCCTTTCTCTGTGCACTGTTTGTCCCGACAAAAGC
GTGTCTTTGTCGGGTGGGGGTTTGCCAGGTTCTCTTGCGAGAGGGTGGCA
ATCAAAGCTGGGCTCCTCTACCGTCCTCGCCCCGTATCACGTTTTTAACA
CACTTCTCTTTTTTTTTCTAAGTGTCGAAAAATTGAAAAGTGTACAACTT
CTAACGGTGGACCCCTCGGCTCGTGCATCGATGAAGAACGCAGCAAACTG
CGATACGTAGTGTGAATTGCAGAATTCAGTGAATCATCGAGTCTTTGAAC
GCAAATGGCGCTTCTGGTCTCACCAGGAGCACGTCTGTCTGAGAGTTTGC
TTTACTGTGTACCGCCAGCTCGCTGGTTCGAGTACGATGTGAGGTGTTGT
CTTTGGACGGTTGCCGTCCTGGACGTCCCTTGAAGTGATGCGTCCCTCCT
GACTGTAGGAGCAAGCACACTCGAGCTGTGTGTGCTGTTGCGGCCGACCC
GGGACGGTGTGCGTGACCTGTCACTCTCAC
>Hymf8_100_AB373179_Japan
ATTGGCTCTTTTATGGCCTTTCTCTGTGCACTGTTTGTCCCGACAAAAGC
GTGTCTTTGTCGGGTGGGGGTTTGCCAGGTTCTCTTGCGAGAGGGTGGCA
ATCAAAGCTGGGCTCCTCTACCGTCCTCGCCCCGTATCACGTTTTTAACA
CACTTCTCTTTTTTTTTTCTAAGTGTCGAAAAATTGAAAAGTGTACAACT
TCTAACGGTGGACCCCTCGGCTCGTGCATCGATGAAGAACGCAGCAAACT
GCGATACGTAGTGTGAATTGCAGAATTCAGTGAATCATCGAGTCTTTGAA
CGCAAATGGCGCTTCTGGTCTCACCAGGAGCACGTCTGTCTGAGAGTTTG
CTTTACTGTGTACCGCCAGCTCGCTGGTTCGAGTACGATGTGAGGTGTTG
TCTTTGGACGGTTGCCGTCCTGGACATCCCTTGAAGTGATGCGTCCCTCC
TGACTGTAGGAGCAAGCACACTCGAGCTGTGCGTGCTGTTGCGGCCGACC
CGGGACGGTGTGCGTGACCTGTCACTCTCAC
>Hymf8_101_AB373179_Japan
ATTGGCTCTTTTATGGCCTTTCTCTGTGCACTGTTTGTCCCGACAAAAGC
GTGTCTTTGTCGGGTGGGGGTTTGCCAGGTTCTCTTGCGAGAGGGTGGCA
ATCAAAGCTGGGCTCCTCTACCGTCCTCGCCCCGTATCACGTTTTTAACA
CACTTCTCTTTTTTTTTTCTAAGTGTCGAAAAATTGAAAAGTGTACAACT
TCTAACGGTGGACCCCTCGGCTCGTGCATCGATGAAGAACGCAGCAAACT
GCGATACGTAGTGTGAATTGCAGAATTCAGTGAATCATCGAGTCTTTGAA
CGCAAATGGCGCTTCTGGTCTCACCAGGAGCACGTCTGTCTGAGAGTTTG
CTTTACTGTGTACCGCCAGCTCGCTGGTTCGAGTACGATGTGAGGTGTTG
TCTTTGGACGGTTGCCGTCCTGGACATCCCTTGAAGTGATGCGTCCCTCC
TGACTGTAGGAGCAAGCACACTCGAGCTGTGCGTGCTGTTGCGGCCGACC
CGGGACGGTGTGCGTGACCTGTCACTCTCAC
>Hymf8_102_AB373179_Japan
ATTGGCTCTTTTATGGCCTTTCTCTGTGCACTGTTTGTCCCGACAAAAGC
GTGTCTTTGTCGGGTGGGGGTTTGCCAGGTTCTCTTGCGAGAGGGTGGCA
ATCAAAGCTGGGCTCCTCTACCGTCCTCGCCCCGTATCACGTTTTTAACA
CACTTCTCTTTTTTTTTTCTAAGTGTCGAAAAATTGAAAAGTGTACAACT
TCTAACGGTGGACCCCTCGGCTCGTGCATCGATGAAGAACGCAGCAAACT
GCGATACGTAGTGTGAATTGCAGAATTCAGTGAATCATCGAGTCTTTGAA
CGCAAATGGCGCTTCTGGTCTCACCAGGAGCACGTCTGTCTGAGAGTTTG
CTTTACTGTGTACCGCCAGCTCGCTGGTTCGAGTACGATGTGAGGTGTTG
TCTTTGGACGGTTGCCGTCCTGGACATCCCTTGAAGTGATGCGTCCCTCC
TGACTGTAGGAGCAAGCACACTCGAGCTGTGCGTGCTGTTGCGGCCGACC
CGGGACGGTGTGCGTGACCTGTCACTCTCAC
>Hymf8_103_AB373179_Japan
ATTGGCTCTTTTATGGCCTTTCTCTGTGCACTGTTTGTCCCGACAAAAGC
GTGTCTTTGTCGGGTGGGGGTTTGCCAGGTTCTCTTGCGAGAGGGTGGCA
ATCAAAGCTGGGCTCCTCTACCGTCCTCGCCCCGTATCACGTTTTTAACA
CACTTCTCTTTTTTTTTTCTAAGTGTCGAAAAATTGAAAAGTGTACAACT
TCTAACGGTGGACCCCTCGGCTCGTGCATCGATGAAGAACGCAGCAAACT
GCGATACGTAGTGTGAATTGCAGAATTCAGTGAATCATCGAGTCTTTGAA
CGCAAATGGCGCTTCTGGTCTCACCAGGAGCACGTCTGTCTGAGAGTTTG
CTTTACTGTGTACCGCCAGCTCGCTGGTTCGAGTACGATGTGAGGTGTTG
TCTTTGGACGGTTGCCGTCCTGGACATCCCTTGAAGTGATGCGTCCCTCC
TGACTGTAGGAGCAAGCACACTCGAGCTGTGCGTGCTGTTGCGGCCGACC
CGGGACGGTGTGCGTGACCTGTCACTCTCAC
>Hymf8_104_AB373179_Japan
ATTGGCTCTTTTATGGCCTTTCTCTGTGCACTGTTTGTCCCGACAAAAGC
GTGTCTTTGTCGGGTGGGGGTTTGCCAGGTTCTCTTGCGAGAGGGTGGCA
ATCAAAGCTGGGCTCCTCTACCGTCCTCGCCCCGTATCACGTTTTTAACA
CACTTCTCTTTTTTTTTTCTAAGTGTCGAAAAATTGAAAAGTGTACAACT
TCTAACGGTGGACCCCTCGGCTCGTGCATCGATGAAGAACGCAGCAAACT
GCGATACGTAGTGTGAATTGCAGAATTCAGTGAATCATCGAGTCTTTGAA
CGCAAATGGCGCTTCTGGTCTCACCAGGAGCACGTCTGTCTGAGAGTTTG
CTTTACTGTGTACCGCCAGCTCGCTGGTTCGAGTACGATGTGAGGTGTTG
TCTTTGGACGGTTGCCGTCCTGGACATCCCTTGAAGTGATGCGTCCCTCC
TGACTGTAGGAGCAAGCACACTCGAGCTGTGCGTGCTGTTGCGGCCGACC
CGGGACGGTGTGCGTGACCTGTCACTCTCAC
>Hymf8_10_AB373179_Japan
ATTGGCTCTTTTATGGCCTTTCTCTGTGCACTGTTTGTCCCGACAAAAGC
GTGTCTTTGTCGGGTGGGGGTTTGCCAGGTTCTCTTGCGAGAGGGTGGCA
ATCAAAGCTGGGCTCCTCTACCGTCCTCGCCCCGTATCACGTTTTTAACA
CACTTCTCTTTTTTTTTTCTAAGTGTCGAAAAATTGAAAAGTGTACAACT
TCTAACGGTGGACCCCTCGGCTCGTGCATCGATGAAGAACGCAGCAAACT
GCGATACGTAGTGTGAATTGCAGAATTCAGTGAATCATCGAGTCTTTGAA
CGCAAATGGCGCTTCTGGTCTCACCAGGAGCACGTCTGTCTGAGAGTTTG
CTTTACTGTGTACCGCCAGCTCGCTGGTTCGAGTACGATGTGAGGTGTTG
TCTTTGGACGGTTGCCGTCCTGGACATCCCTTGAAGTGATGCGTCCCTCC
TGACTGTAGGAGCAAGCACACTCGAGCTGTGCGTGCTGTTGCGGCCGACC
CGGGACGGTGTGCGTGACCTGTCACTCTCAC
>Hymf8_11_AB373179_Japan
ATTGGCTCTTTTATGGCCTTTCTCTGTGCACTGTTTGTCCCGACAAAAGC
GTGTCTTTGTCGGGTGGGGGTTTGCCAGGTTCTCTTGCGAGAGGGTGGCA
ATCAAAGCTGGGCTCCTCTACCGTCCTCGCCCCGTATCACGTTTTTAACA
CACTTCTCTTTTTTTTTTCTAAGTGTCGAAAAATTGAAAAGTGTACAACT
TCTAACGGTGGACCCCTCGGCTCGTGCATCGATGAAGAACGCAGCAAACT
GCGATACGTAGTGTGAATTGCAGAATTCAGTGAATCATCGAGTCTTTGAA
CGCAAATGGCGCTTCTGGTCTCACCAGGAGCACGTCTGTCTGAGAGTTTG
CTTTACTGTGTACCGCCAGCTCGCTGGTTCGAGTACGATGTGAGGTGTTG
TCTTTGGACGGTTGCCGTCCTGGACATCCCTTGAAGTGATGCGTCCCTCC
TGACTGTAGGAGCAAGCACACTCGAGCTGTGCGTGCTGTTGCGGCCGACC
CGGGACGGTGTGCGTGACCTGTCACTCTCAC
>Hymf8_12_AB373179_Japan
ATTGGCTCTTTTATGGCCTTTCTCTGTGCACTGTTTGTCCCGACAAAAGC
GTGTCTTTGTCGGGTGGGGGTTTGCCAGGTTCTCTTGCGAGAGGGTGGCA
ATCAAAGCTGGGCTCCTCTACCGTCCTCGCCCCGTATCACGTTTTTAACA
CACTTCTCTTTTTTTTTTCTAAGTGTCGAAAAATTGAAAAGTGTACAACT
TCTAACGGTGGACCCCTCGGCTCGTGCATCGATGAAGAACGCAGCAAACT
GCGATACGTAGTGTGAATTGCAGAATTCAGTGAATCATCGAGTCTTTGAA
CGCAAATGGCGCTTCTGGTCTCACCAGGAGCACGTCTGTCTGAGAGTTTG
CTTTACTGTGTACCGCCAGCTCGCTGGTTCGAGTACGATGTGAGGTGTTG
TCTTTGGACGGTTGCCGTCCTGGACATCCCTTGAAGTGATGCGTCCCTCC
TGACTGTAGGAGCAAGCACACTCGAGCTGTGCGTGCTGTTGCGGCCGACC
CGGGACGGTGTGCGTGACCTGTCACTCTCAC
>Hymf8_13_AB373179_Japan
ATTGGCTCTTTTATGGCCTTTCTCTGTGCACTGTTTGTCCCGACAAAAGC
GTGTCTTTGTCGGGTGGGGGTTTGCCAGGTTCTCTTGCGAGAGGGTGGCA
ATCAAAGCTGGGCTCCTCTACCGTCCTCGCCCCGTATCACGTTTTTAACA
CACTTCTCTTTTTTTTTTCTAAGTGTCGAAAAATTGAAAAGTGTACAACT
TCTAACGGTGGACCCCTCGGCTCGTGCATCGATGAAGAACGCAGCAAACT
GCGATACGTAGTGTGAATTGCAGAATTCAGTGAATCATCGAGTCTTTGAA
CGCAAATGGCGCTTCTGGTCTCACCAGGAGCACGTCTGTCTGAGAGTTTG
CTTTACTGTGTACCGCCAGCTCGCTGGTTCGAGTACGATGTGAGGTGTTG
TCTTTGGACGGTTGCCGTCCTGGACATCCCTTGAAGTGATGCGTCCCTCC
TGACTGTAGGAGCAAGCACACTCGAGCTGTGCGTGCTGTTGCGGCCGACC
CGGGACGGTGTGCGTGACCTGTCACTCTCAC
>Hymf8_14_AB373179_Japan
ATTGGCTCTTTTATGGCCTTTCTCTGTGCACTGTTTGTCCCGACAAAAGC
GTGTCTTTGTCGGGTGGGGGTTTGCCAGGTTCTCTTGCGAGAGGGTGGCA
ATCAAAGCTGGGCTCCTCTACCGTCCTCGCCCCGTATCACGTTTTTAACA
CACTTCTCTTTTTTTTTTCTAAGTGTCGAAAAATTGAAAAGTGTACAACT
TCTAACGGTGGACCCCTCGGCTCGTGCATCGATGAAGAACGCAGCAAACT
GCGATACGTAGTGTGAATTGCAGAATTCAGTGAATCATCGAGTCTTTGAA
CGCAAATGGCGCTTCTGGTCTCACCAGGAGCACGTCTGTCTGAGAGTTTG
CTTTACTGTGTACCGCCAGCTCGCTGGTTCGAGTACGATGTGAGGTGTTG
TCTTTGGACGGTTGCCGTCCTGGACATCCCTTGAAGTGATGCGTCCCTCC
TGACTGTAGGAGCAAGCACACTCGAGCTGTGCGTGCTGTTGCGGCCGACC
CGGGACGGTGTGCGTGACCTGTCACTCTCAC
>Hymf8_15_AB373179_Japan
ATTGGCTCTTTTATGGCCTTTCTCTGTGCACTGTTTGTCCCGACAAAAGC
GTGTCTTTGTCGGGTGGGGGTTTGCCAGGTTCTCTTGCGAGAGGGTGGCA
ATCAAAGCTGGGCTCCTCTACCGTCCTCGCCCCGTATCACGTTTTTAACA
CACTTCTCTTTTTTTTTTCTAAGTGTCGAAAAATTGAAAAGTGTACAACT
TCTAACGGTGGACCCCTCGGCTCGTGCATCGATGAAGAACGCAGCAAACT
GCGATACGTAGTGTGAATTGCAGAATTCAGTGAATCATCGAGTCTTTGAA
CGCAAATGGCGCTTCTGGTCTCACCAGGAGCACGTCTGTCTGAGAGTTTG
CTTTACTGTGTACCGCCAGCTCGCTGGTTCGAGTACGATGTGAGGTGTTG
TCTTTGGACGGTTGCCGTCCTGGACATCCCTTGAAGTGATGCGTCCCTCC
TGACTGTAGGAGCAAGCACACTCGAGCTGTGCGTGCTGTTGCGGCCGACC
CGGGACGGTGTGCGTGACCTGTCACTCTCAC
>Hymf8_16_AB373179_Japan
ATTGGCTCTTTTATGGCCTTTCTCTGTGCACTGTTTGTCCCGACAAAAGC
GTGTCTTTGTCGGGTGGGGGTTTGCCAGGTTCTCTTGCGAGAGGGTGGCA
ATCAAAGCTGGGCTCCTCTACCGTCCTCGCCCCGTATCACGTTTTTAACA
CACTTCTCTTTTTTTTTTCTAAGTGTCGAAAAATTGAAAAGTGTACAACT
TCTAACGGTGGACCCCTCGGCTCGTGCATCGATGAAGAACGCAGCAAACT
GCGATACGTAGTGTGAATTGCAGAATTCAGTGAATCATCGAGTCTTTGAA
CGCAAATGGCGCTTCTGGTCTCACCAGGAGCACGTCTGTCTGAGAGTTTG
CTTTACTGTGTACCGCCAGCTCGCTGGTTCGAGTACGATGTGAGGTGTTG
TCTTTGGACGGTTGCCGTCCTGGACATCCCTTGAAGTGATGCGTCCCTCC
TGACTGTAGGAGCAAGCACACTCGAGCTGTGCGTGCTGTTGCGGCCGACC
CGGGACGGTGTGCGTGACCTGTCACTCTCAC
>Hymf8_17_AB373179_Japan
ATTGGCTCTTTTATGGCCTTTCTCTGTGCACTGTTTGTCCCGACAAAAGC
GTGTCTTTGTCGGGTGGGGGTTTGCCAGGTTCTCTTGCGAGAGGGTGGCA
ATCAAAGCTGGGCTCCTCTACCGTCCTCGCCCCGTATCACGTTTTTAACA
CACTTCTCTTTTTTTTTTCTAAGTGTCGAAAAATTGAAAAGTGTACAACT
TCTAACGGTGGACCCCTCGGCTCGTGCATCGATGAAGAACGCAGCAAACT
GCGATACGTAGTGTGAATTGCAGAATTCAGTGAATCATCGAGTCTTTGAA
CGCAAATGGCGCTTCTGGTCTCACCAGGAGCACGTCTGTCTGAGAGTTTG
CTTTACTGTGTACCGCCAGCTCGCTGGTTCGAGTACGATGTGAGGTGTTG
TCTTTGGACGGTTGCCGTCCTGGACATCCCTTGAAGTGATGCGTCCCTCC
TGACTGTAGGAGCAAGCACACTCGAGCTGTGCGTGCTGTTGCGGCCGACC
CGGGACGGTGTGCGTGACCTGTCACTCTCAC
>Hymf8_18_AB373179_Japan
ATTGGCTCTTTTATGGCCTTTCTCTGTGCACTGTTTGTCCCGACAAAAGC
GTGTCTTTGTCGGGTGGGGGTTTGCCAGGTTCTCTTGCGAGAGGGTGGCA
ATCAAAGCTGGGCTCCTCTACCGTCCTCGCCCCGTATCACGTTTTTAACA
CACTTCTCTTTTTTTTTTCTAAGTGTCGAAAAATTGAAAAGTGTACAACT
TCTAACGGTGGACCCCTCGGCTCGTGCATCGATGAAGAACGCAGCAAACT
GCGATACGTAGTGTGAATTGCAGAATTCAGTGAATCATCGAGTCTTTGAA
CGCAAATGGCGCTTCTGGTCTCACCAGGAGCACGTCTGTCTGAGAGTTTG
CTTTACTGTGTACCGCCAGCTCGCTGGTTCGAGTACGATGTGAGGTGTTG
TCTTTGGACGGTTGCCGTCCTGGACATCCCTTGAAGTGATGCGTCCCTCC
TGACTGTAGGAGCAAGCACACTCGAGCTGTGCGTGCTGTTGCGGCCGACC
CGGGACGGTGTGCGTGACCTGTCACTCTCAC
>Hymf8_19_AB373179_Japan
ATTGGCTCTTTTATGGCCTTTCTCTGTGCACTGTTTGTCCCGACAAAAGC
GTGTCTTTGTCGGGTGGGGGTTTGCCAGGTTCTCTTGCGAGAGGGTGGCA
ATCAAAGCTGGGCTCCTCTACCGTCCTCGCCCCGTATCACGTTTTTAACA
CACTTCTCTTTTTTTTTTCTAAGTGTCGAAAAATTGAAAAGTGTACAACT
TCTAACGGTGGACCCCTCGGCTCGTGCATCGATGAAGAACGCAGCAAACT
GCGATACGTAGTGTGAATTGCAGAATTCAGTGAATCATCGAGTCTTTGAA
CGCAAATGGCGCTTCTGGTCTCACCAGGAGCACGTCTGTCTGAGAGTTTG
CTTTACTGTGTACCGCCAGCTCGCTGGTTCGAGTACGATGTGAGGTGTTG
TCTTTGGACGGTTGCCGTCCTGGACATCCCTTGAAGTGATGCGTCCCTCC
TGACTGTAGGAGCAAGCACACTCGAGCTGTGCGTGCTGTTGCGGCCGACC
CGGGACGGTGTGCGTGACCTGTCACTCTCAC
>Hymf8_1_AB373179_Japan
ATTGGCTCTTTTATGGCCTTTCTCTGTGCACTGTTTGTCCCGACAAAAGC
GTGTCTTTGTCGGGTGGGGGTTTGCCAGGTTCTCTTGCGAGAGGGTGGCA
ATCAAAGCTGGGCTCCTCTACCGTCCTCGCCCCGTATCACGTTTTTAACA
CACTTCTCTTTTTTTTTTCTAAGTGTCGAAAAATTGAAAAGTGTACAACT
TCTAACGGTGGACCCCTCGGCTCGTGCATCGATGAAGAACGCAGCAAACT
GCGATACGTAGTGTGAATTGCAGAATTCAGTGAATCATCGAGTCTTTGAA
CGCAAATGGCGCTTCTGGTCTCACCAGGAGCACGTCTGTCTGAGAGTTTG
CTTTACTGTGTACCGCCAGCTCGCTGGTTCGAGTACGATGTGAGGTGTTG
TCTTTGGACGGTTGCCGTCCTGGACATCCCTTGAAGTGATGCGTCCCTCC
TGACTGTAGGAGCAAGCACACTCGAGCTGTGCGTGCTGTTGCGGCCGACC
CGGGACGGTGTGCGTGACCTGTCACTCTCAC
>Hymf8_20_AB373179_Japan
ATTGGCTCTTTTATGGCCTTTCTCTGTGCACTGTTTGTCCCGACAAAAGC
GTGTCTTTGTCGGGTGGGGGTTTGCCAGGTTCTCTTGCGAGAGGGTGGCA
ATCAAAGCTGGGCTCCTCTACCGTCCTCGCCCCGTATCACGTTTTTAACA
CACTTCTCTTTTTTTTTTCTAAGTGTCGAAAAATTGAAAAGTGTACAACT
TCTAACGGTGGACCCCTCGGCTCGTGCATCGATGAAGAACGCAGCAAACT
GCGATACGTAGTGTGAATTGCAGAATTCAGTGAATCATCGAGTCTTTGAA
CGCAAATGGCGCTTCTGGTCTCACCAGGAGCACGTCTGTCTGAGAGTTTG
CTTTACTGTGTACCGCCAGCTCGCTGGTTCGAGTACGATGTGAGGTGTTG
TCTTTGGACGGTTGCCGTCCTGGACATCCCTTGAAGTGATGCGTCCCTCC
TGACTGTAGGAGCAAGCACACTCGAGCTGTGCGTGCTGTTGCGGCCGACC
CGGGACGGTGTGCGTGACCTGTCACTCTCAC
>Hymf8_21_AB373179_Japan
ATTGGCTCTTTTATGGCCTTTCTCTGTGCACTGTTTGTCCCGACAAAAGC
GTGTCTTTGTCGGGTGGGGGTTTGCCAGGTTCTCTTGCGAGAGGGTGGCA
ATCAAAGCTGGGCTCCTCTACCGTCCTCGCCCCGTATCACGTTTTTAACA
CACTTCTCTTTTTTTTTTCTAAGTGTCGAAAAATTGAAAAGTGTACAACT
TCTAACGGTGGACCCCTCGGCTCGTGCATCGATGAAGAACGCAGCAAACT
GCGATACGTAGTGTGAATTGCAGAATTCAGTGAATCATCGAGTCTTTGAA
CGCAAATGGCGCTTCTGGTCTCACCAGGAGCACGTCTGTCTGAGAGTTTG
CTTTACTGTGTACCGCCAGCTCGCTGGTTCGAGTACGATGTGAGGTGTTG
TCTTTGGACGGTTGCCGTCCTGGACATCCCTTGAAGTGATGCGTCCCTCC
TGACTGTAGGAGCAAGCACACTCGAGCTGTGCGTGCTGTTGCGGCCGACC
CGGGACGGTGTGCGTGACCTGTCACTCTCAC
>Hymf8_22_AB373179_Japan
ATTGGCTCTTTTATGGCCTTTCTCTGTGCACTGTTTGTCCCGACAAAAGC
GTGTCTTTGTCGGGTGGGGGTTTGCCAGGTTCTCTTGCGAGAGGGTGGCA
ATCAAAGCTGGGCTCCTCTACCGTCCTCGCCCCGTATCACGTTTTTAACA
CACTTCTCTTTTTTTTTTCTAAGTGTCGAAAAATTGAAAAGTGTACAACT
TCTAACGGTGGACCCCTCGGCTCGTGCATCGATGAAGAACGCAGCAAACT
GCGATACGTAGTGTGAATTGCAGAATTCAGTGAATCATCGAGTCTTTGAA
CGCAAATGGCGCTTCTGGTCTCACCAGGAGCACGTCTGTCTGAGAGTTTG
CTTTACTGTGTACCGCCAGCTCGCTGGTTCGAGTACGATGTGAGGTGTTG
TCTTTGGACGGTTGCCGTCCTGGACATCCCTTGAAGTGATGCGTCCCTCC
TGACTGTAGGAGCAAGCACACTCGAGCTGTGCGTGCTGTTGCGGCCGACC
CGGGACGGTGTGCGTGACCTGTCACTCTCAC
>Hymf8_23_AB373179_Japan
ATTGGCTCTTTTATGGCCTTTCTCTGTGCACTGTTTGTCCCGACAAAAGC
GTGTCTTTGTCGGGTGGGGGTTTGCCAGGTTCTCTTGCGAGAGGGTGGCA
ATCAAAGCTGGGCTCCTCTACCGTCCTCGCCCCGTATCACGTTTTTAACA
CACTTCTCTTTTTTTTTTCTAAGTGTCGAAAAATTGAAAAGTGTACAACT
TCTAACGGTGGACCCCTCGGCTCGTGCATCGATGAAGAACGCAGCAAACT
GCGATACGTAGTGTGAATTGCAGAATTCAGTGAATCATCGAGTCTTTGAA
CGCAAATGGCGCTTCTGGTCTCACCAGGAGCACGTCTGTCTGAGAGTTTG
CTTTACTGTGTACCGCCAGCTCGCTGGTTCGAGTACGATGTGAGGTGTTG
TCTTTGGACGGTTGCCGTCCTGGACATCCCTTGAAGTGATGCGTCCCTCC
TGACTGTAGGAGCAAGCACACTCGAGCTGTGCGTGCTGTTGCGGCCGACC
CGGGACGGTGTGCGTGACCTGTCACTCTCAC
>Hymf8_24_AB373179_Japan
ATTGGCTCTTTTATGGCCTTTCTCTGTGCACTGTTTGTCCCGACAAAAGC
GTGTCTTTGTCGGGTGGGGGTTTGCCAGGTTCTCTTGCGAGAGGGTGGCA
ATCAAAGCTGGGCTCCTCTACCGTCCTCGCCCCGTATCACGTTTTTAACA
CACTTCTCTTTTTTTTTTCTAAGTGTCGAAAAATTGAAAAGTGTACAACT
TCTAACGGTGGACCCCTCGGCTCGTGCATCGATGAAGAACGCAGCAAACT
GCGATACGTAGTGTGAATTGCAGAATTCAGTGAATCATCGAGTCTTTGAA
CGCAAATGGCGCTTCTGGTCTCACCAGGAGCACGTCTGTCTGAGAGTTTG
CTTTACTGTGTACCGCCAGCTCGCTGGTTCGAGTACGATGTGAGGTGTTG
TCTTTGGACGGTTGCCGTCCTGGACATCCCTTGAAGTGATGCGTCCCTCC
TGACTGTAGGAGCAAGCACACTCGAGCTGTGCGTGCTGTTGCGGCCGACC
CGGGACGGTGTGCGTGACCTGTCACTCTCAC
>Hymf8_25_AB373179_Japan
ATTGGCTCTTTTATGGCCTTTCTCTGTGCACTGTTTGTCCCGACAAAAGC
GTGTCTTTGTCGGGTGGGGGTTTGCCAGGTTCTCTTGCGAGAGGGTGGCA
ATCAAAGCTGGGCTCCTCTACCGTCCTCGCCCCGTATCACGTTTTTAACA
CACTTCTCTTTTTTTTTTCTAAGTGTCGAAAAATTGAAAAGTGTACAACT
TCTAACGGTGGACCCCTCGGCTCGTGCATCGATGAAGAACGCAGCAAACT
GCGATACGTAGTGTGAATTGCAGAATTCAGTGAATCATCGAGTCTTTGAA
CGCAAATGGCGCTTCTGGTCTCACCAGGAGCACGTCTGTCTGAGAGTTTG
CTTTACTGTGTACCGCCAGCTCGCTGGTTCGAGTACGATGTGAGGTGTTG
TCTTTGGACGGTTGCCGTCCTGGACATCCCTTGAAGTGATGCGTCCCTCC
TGACTGTAGGAGCAAGCACACTCGAGCTGTGCGTGCTGTTGCGGCCGACC
CGGGACGGTGTGCGTGACCTGTCACTCTCAC
>Hymf8_26_AB373179_Japan
ATTGGCTCTTTTATGGCCTTTCTCTGTGCACTGTTTGTCCCGACAAAAGC
GTGTCTTTGTCGGGTGGGGGTTTGCCAGGTTCTCTTGCGAGAGGGTGGCA
ATCAAAGCTGGGCTCCTCTACCGTCCTCGCCCCGTATCACGTTTTTAACA
CACTTCTCTTTTTTTTTTCTAAGTGTCGAAAAATTGAAAAGTGTACAACT
TCTAACGGTGGACCCCTCGGCTCGTGCATCGATGAAGAACGCAGCAAACT
GCGATACGTAGTGTGAATTGCAGAATTCAGTGAATCATCGAGTCTTTGAA
CGCAAATGGCGCTTCTGGTCTCACCAGGAGCACGTCTGTCTGAGAGTTTG
CTTTACTGTGTACCGCCAGCTCGCTGGTTCGAGTACGATGTGAGGTGTTG
TCTTTGGACGGTTGCCGTCCTGGACATCCCTTGAAGTGATGCGTCCCTCC
TGACTGTAGGAGCAAGCACACTCGAGCTGTGCGTGCTGTTGCGGCCGACC
CGGGACGGTGTGCGTGACCTGTCACTCTCAC
>Hymf8_27_AB373179_Japan
ATTGGCTCTTTTATGGCCTTTCTCTGTGCACTGTTTGTCCCGACAAAAGC
GTGTCTTTGTCGGGTGGGGGTTTGCCAGGTTCTCTTGCGAGAGGGTGGCA
ATCAAAGCTGGGCTCCTCTACCGTCCTCGCCCCGTATCACGTTTTTAACA
CACTTCTCTTTTTTTTTTCTAAGTGTCGAAAAATTGAAAAGTGTACAACT
TCTAACGGTGGACCCCTCGGCTCGTGCATCGATGAAGAACGCAGCAAACT
GCGATACGTAGTGTGAATTGCAGAATTCAGTGAATCATCGAGTCTTTGAA
CGCAAATGGCGCTTCTGGTCTCACCAGGAGCACGTCTGTCTGAGAGTTTG
CTTTACTGTGTACCGCCAGCTCGCTGGTTCGAGTACGATGTGAGGTGTTG
TCTTTGGACGGTTGCCGTCCTGGACATCCCTTGAAGTGATGCGTCCCTCC
TGACTGTAGGAGCAAGCACACTCGAGCTGTGCGTGCTGTTGCGGCCGACC
CGGGACGGTGTGCGTGACCTGTCACTCTCAC
>Hymf8_28_AB373179_Japan
ATTGGCTCTTTTATGGCCTTTCTCTGTGCACTGTTTGTCCCGACAAAAGC
GTGTCTTTGTCGGGTGGGGGTTTGCCAGGTTCTCTTGCGAGAGGGTGGCA
ATCAAAGCTGGGCTCCTCTACCGTCCTCGCCCCGTATCACGTTTTTAACA
CACTTCTCTTTTTTTTTTCTAAGTGTCGAAAAATTGAAAAGTGTACAACT
TCTAACGGTGGACCCCTCGGCTCGTGCATCGATGAAGAACGCAGCAAACT
GCGATACGTAGTGTGAATTGCAGAATTCAGTGAATCATCGAGTCTTTGAA
CGCAAATGGCGCTTCTGGTCTCACCAGGAGCACGTCTGTCTGAGAGTTTG
CTTTACTGTGTACCGCCAGCTCGCTGGTTCGAGTACGATGTGAGGTGTTG
TCTTTGGACGGTTGCCGTCCTGGACATCCCTTGAAGTGATGCGTCCCTCC
TGACTGTAGGAGCAAGCACACTCGAGCTGTGCGTGCTGTTGCGGCCGACC
CGGGACGGTGTGCGTGACCTGTCACTCTCAC
>Hymf8_29_AB373179_Japan
ATTGGCTCTTTTATGGCCTTTCTCTGTGCACTGTTTGTCCCGACAAAAGC
GTGTCTTTGTCGGGTGGGGGTTTGCCAGGTTCTCTTGCGAGAGGGTGGCA
ATCAAAGCTGGGCTCCTCTACCGTCCTCGCCCCGTATCACGTTTTTAACA
CACTTCTCTTTTTTTTTTCTAAGTGTCGAAAAATTGAAAAGTGTACAACT
TCTAACGGTGGACCCCTCGGCTCGTGCATCGATGAAGAACGCAGCAAACT
GCGATACGTAGTGTGAATTGCAGAATTCAGTGAATCATCGAGTCTTTGAA
CGCAAATGGCGCTTCTGGTCTCACCAGGAGCACGTCTGTCTGAGAGTTTG
CTTTACTGTGTACCGCCAGCTCGCTGGTTCGAGTACGATGTGAGGTGTTG
TCTTTGGACGGTTGCCGTCCTGGACATCCCTTGAAGTGATGCGTCCCTCC
TGACTGTAGGAGCAAGCACACTCGAGCTGTGCGTGCTGTTGCGGCCGACC
CGGGACGGTGTGCGTGACCTGTCACTCTCAC
>Hymf8_2_AB373179_Japan
ATTGGCTCTTTTATGGCCTTTCTCTGTGCACTGTTTGTCCCGACAAAAGC
GTGTCTTTGTCGGGTGGGGGTTTGCCAGGTTCTCTTGCGAGAGGGTGGCA
ATCAAAGCTGGGCTCCTCTACCGTCCTCGCCCCGTATCACGTTTTTAACA
CACTTCTCTTTTTTTTTTCTAAGTGTCGAAAAATTGAAAAGTGTACAACT
TCTAACGGTGGACCCCTCGGCTCGTGCATCGATGAAGAACGCAGCAAACT
GCGATACGTAGTGTGAATTGCAGAATTCAGTGAATCATCGAGTCTTTGAA
CGCAAATGGCGCTTCTGGTCTCACCAGGAGCACGTCTGTCTGAGAGTTTG
CTTTACTGTGTACCGCCAGCTCGCTGGTTCGAGTACGATGTGAGGTGTTG
TCTTTGGACGGTTGCCGTCCTGGACATCCCTTGAAGTGATGCGTCCCTCC
TGACTGTAGGAGCAAGCACACTCGAGCTGTGCGTGCTGTTGCGGCCGACC
CGGGACGGTGTGCGTGACCTGTCACTCTCAC
>Hymf8_30_AB373179_Japan
ATTGGCTCTTTTATGGCCTTTCTCTGTGCACTGTTTGTCCCGACAAAAGC
GTGTCTTTGTCGGGTGGGGGTTTGCCAGGTTCTCTTGCGAGAGGGTGGCA
ATCAAAGCTGGGCTCCTCTACCGTCCTCGCCCCGTATCACGTTTTTAACA
CACTTCTCTTTTTTTTTTCTAAGTGTCGAAAAATTGAAAAGTGTACAACT
TCTAACGGTGGACCCCTCGGCTCGTGCATCGATGAAGAACGCAGCAAACT
GCGATACGTAGTGTGAATTGCAGAATTCAGTGAATCATCGAGTCTTTGAA
CGCAAATGGCGCTTCTGGTCTCACCAGGAGCACGTCTGTCTGAGAGTTTG
CTTTACTGTGTACCGCCAGCTCGCTGGTTCGAGTACGATGTGAGGTGTTG
TCTTTGGACGGTTGCCGTCCTGGACATCCCTTGAAGTGATGCGTCCCTCC
TGACTGTAGGAGCAAGCACACTCGAGCTGTGCGTGCTGTTGCGGCCGACC
CGGGACGGTGTGCGTGACCTGTCACTCTCAC
>Hymf8_31_AB373179_Japan
ATTGGCTCTTTTATGGCCTTTCTCTGTGCACTGTTTGTCCCGACAAAAGC
GTGTCTTTGTCGGGTGGGGGTTTGCCAGGTTCTCTTGCGAGAGGGTGGCA
ATCAAAGCTGGGCTCCTCTACCGTCCTCGCCCCGTATCACGTTTTTAACA
CACTTCTCTTTTTTTTTTCTAAGTGTCGAAAAATTGAAAAGTGTACAACT
TCTAACGGTGGACCCCTCGGCTCGTGCATCGATGAAGAACGCAGCAAACT
GCGATACGTAGTGTGAATTGCAGAATTCAGTGAATCATCGAGTCTTTGAA
CGCAAATGGCGCTTCTGGTCTCACCAGGAGCACGTCTGTCTGAGAGTTTG
CTTTACTGTGTACCGCCAGCTCGCTGGTTCGAGTACGATGTGAGGTGTTG
TCTTTGGACGGTTGCCGTCCTGGACATCCCTTGAAGTGATGCGTCCCTCC
TGACTGTAGGAGCAAGCACACTCGAGCTGTGCGTGCTGTTGCGGCCGACC
CGGGACGGTGTGCGTGACCTGTCACTCTCAC
>Hymf8_32_AB373179_Japan
ATTGGCTCTTTTATGGCCTTTCTCTGTGCACTGTTTGTCCCGACAAAAGC
GTGTCTTTGTCGGGTGGGGGTTTGCCAGGTTCTCTTGCGAGAGGGTGGCA
ATCAAAGCTGGGCTCCTCTACCGTCCTCGCCCCGTATCACGTTTTTAACA
CACTTCTCTTTTTTTTTTCTAAGTGTCGAAAAATTGAAAAGTGTACAACT
TCTAACGGTGGACCCCTCGGCTCGTGCATCGATGAAGAACGCAGCAAACT
GCGATACGTAGTGTGAATTGCAGAATTCAGTGAATCATCGAGTCTTTGAA
CGCAAATGGCGCTTCTGGTCTCACCAGGAGCACGTCTGTCTGAGAGTTTG
CTTTACTGTGTACCGCCAGCTCGCTGGTTCGAGTACGATGTGAGGTGTTG
TCTTTGGACGGTTGCCGTCCTGGACATCCCTTGAAGTGATGCGTCCCTCC
TGACTGTAGGAGCAAGCACACTCGAGCTGTGCGTGCTGTTGCGGCCGACC
CGGGACGGTGTGCGTGACCTGTCACTCTCAC
>Hymf8_33_AB373179_Japan
ATTGGCTCTTTTATGGCCTTTCTCTGTGCACTGTTTGTCCCGACAAAAGC
GTGTCTTTGTCGGGTGGGGGTTTGCCAGGTTCTCTTGCGAGAGGGTGGCA
ATCAAAGCTGGGCTCCTCTACCGTCCTCGCCCCGTATCACGTTTTTAACA
CACTTCTCTTTTTTTTTTCTAAGTGTCGAAAAATTGAAAAGTGTACAACT
TCTAACGGTGGACCCCTCGGCTCGTGCATCGATGAAGAACGCAGCAAACT
GCGATACGTAGTGTGAATTGCAGAATTCAGTGAATCATCGAGTCTTTGAA
CGCAAATGGCGCTTCTGGTCTCACCAGGAGCACGTCTGTCTGAGAGTTTG
CTTTACTGTGTACCGCCAGCTCGCTGGTTCGAGTACGATGTGAGGTGTTG
TCTTTGGACGGTTGCCGTCCTGGACATCCCTTGAAGTGATGCGTCCCTCC
TGACTGTAGGAGCAAGCACACTCGAGCTGTGCGTGCTGTTGCGGCCGACC
CGGGACGGTGTGCGTGACCTGTCACTCTCAC
>Hymf8_34_AB373179_Japan
ATTGGCTCTTTTATGGCCTTTCTCTGTGCACTGTTTGTCCCGACAAAAGC
GTGTCTTTGTCGGGTGGGGGTTTGCCAGGTTCTCTTGCGAGAGGGTGGCA
ATCAAAGCTGGGCTCCTCTACCGTCCTCGCCCCGTATCACGTTTTTAACA
CACTTCTCTTTTTTTTTTCTAAGTGTCGAAAAATTGAAAAGTGTACAACT
TCTAACGGTGGACCCCTCGGCTCGTGCATCGATGAAGAACGCAGCAAACT
GCGATACGTAGTGTGAATTGCAGAATTCAGTGAATCATCGAGTCTTTGAA
CGCAAATGGCGCTTCTGGTCTCACCAGGAGCACGTCTGTCTGAGAGTTTG
CTTTACTGTGTACCGCCAGCTCGCTGGTTCGAGTACGATGTGAGGTGTTG
TCTTTGGACGGTTGCCGTCCTGGACATCCCTTGAAGTGATGCGTCCCTCC
TGACTGTAGGAGCAAGCACACTCGAGCTGTGCGTGCTGTTGCGGCCGACC
CGGGACGGTGTGCGTGACCTGTCACTCTCAC
>Hymf8_35_AB373179_Japan
ATTGGCTCTTTTATGGCCTTTCTCTGTGCACTGTTTGTCCCGACAAAAGC
GTGTCTTTGTCGGGTGGGGGTTTGCCAGGTTCTCTTGCGAGAGGGTGGCA
ATCAAAGCTGGGCTCCTCTACCGTCCTCGCCCCGTATCACGTTTTTAACA
CACTTCTCTTTTTTTTTTCTAAGTGTCGAAAAATTGAAAAGTGTACAACT
TCTAACGGTGGACCCCTCGGCTCGTGCATCGATGAAGAACGCAGCAAACT
GCGATACGTAGTGTGAATTGCAGAATTCAGTGAATCATCGAGTCTTTGAA
CGCAAATGGCGCTTCTGGTCTCACCAGGAGCACGTCTGTCTGAGAGTTTG
CTTTACTGTGTACCGCCAGCTCGCTGGTTCGAGTACGATGTGAGGTGTTG
TCTTTGGACGGTTGCCGTCCTGGACATCCCTTGAAGTGATGCGTCCCTCC
TGACTGTAGGAGCAAGCACACTCGAGCTGTGCGTGCTGTTGCGGCCGACC
CGGGACGGTGTGCGTGACCTGTCACTCTCAC
>Hymf8_36_AB373179_Japan
ATTGGCTCTTTTATGGCCTTTCTCTGTGCACTGTTTGTCCCGACAAAAGC
GTGTCTTTGTCGGGTGGGGGTTTGCCAGGTTCTCTTGCGAGAGGGTGGCA
ATCAAAGCTGGGCTCCTCTACCGTCCTCGCCCCGTATCACGTTTTTAACA
CACTTCTCTTTTTTTTTTCTAAGTGTCGAAAAATTGAAAAGTGTACAACT
TCTAACGGTGGACCCCTCGGCTCGTGCATCGATGAAGAACGCAGCAAACT
GCGATACGTAGTGTGAATTGCAGAATTCAGTGAATCATCGAGTCTTTGAA
CGCAAATGGCGCTTCTGGTCTCACCAGGAGCACGTCTGTCTGAGAGTTTG
CTTTACTGTGTACCGCCAGCTCGCTGGTTCGAGTACGATGTGAGGTGTTG
TCTTTGGACGGTTGCCGTCCTGGACATCCCTTGAAGTGATGCGTCCCTCC
TGACTGTAGGAGCAAGCACACTCGAGCTGTGCGTGCTGTTGCGGCCGACC
CGGGACGGTGTGCGTGACCTGTCACTCTCAC
>Hymf8_37_AB373179_Japan
ATTGGCTCTTTTATGGCCTTTCTCTGTGCACTGTTTGTCCCGACAAAAGC
GTGTCTTTGTCGGGTGGGGGTTTGCCAGGTTCTCTTGCGAGAGGGTGGCA
ATCAAAGCTGGGCTCCTCTACCGTCCTCGCCCCGTATCACGTTTTTAACA
CACTTCTCTTTTTTTTTTCTAAGTGTCGAAAAATTGAAAAGTGTACAACT
TCTAACGGTGGACCCCTCGGCTCGTGCATCGATGAAGAACGCAGCAAACT
GCGATACGTAGTGTGAATTGCAGAATTCAGTGAATCATCGAGTCTTTGAA
CGCAAATGGCGCTTCTGGTCTCACCAGGAGCACGTCTGTCTGAGAGTTTG
CTTTACTGTGTACCGCCAGCTCGCTGGTTCGAGTACGATGTGAGGTGTTG
TCTTTGGACGGTTGCCGTCCTGGACATCCCTTGAAGTGATGCGTCCCTCC
TGACTGTAGGAGCAAGCACACTCGAGCTGTGCGTGCTGTTGCGGCCGACC
CGGGACGGTGTGCGTGACCTGTCACTCTCAC
>Hymf8_38_AB373179_Japan
ATTGGCTCTTTTATGGCCTTTCTCTGTGCACTGTTTGTCCCGACAAAAGC
GTGTCTTTGTCGGGTGGGGGTTTGCCAGGTTCTCTTGCGAGAGGGTGGCA
ATCAAAGCTGGGCTCCTCTACCGTCCTCGCCCCGTATCACGTTTTTAACA
CACTTCTCTTTTTTTTTTCTAAGTGTCGAAAAATTGAAAAGTGTACAACT
TCTAACGGTGGACCCCTCGGCTCGTGCATCGATGAAGAACGCAGCAAACT
GCGATACGTAGTGTGAATTGCAGAATTCAGTGAATCATCGAGTCTTTGAA
CGCAAATGGCGCTTCTGGTCTCACCAGGAGCACGTCTGTCTGAGAGTTTG
CTTTACTGTGTACCGCCAGCTCGCTGGTTCGAGTACGATGTGAGGTGTTG
TCTTTGGACGGTTGCCGTCCTGGACATCCCTTGAAGTGATGCGTCCCTCC
TGACTGTAGGAGCAAGCACACTCGAGCTGTGCGTGCTGTTGCGGCCGACC
CGGGACGGTGTGCGTGACCTGTCACTCTCAC
>Hymf8_39_AB373179_Japan
ATTGGCTCTTTTATGGCCTTTCTCTGTGCACTGTTTGTCCCGACAAAAGC
GTGTCTTTGTCGGGTGGGGGTTTGCCAGGTTCTCTTGCGAGAGGGTGGCA
ATCAAAGCTGGGCTCCTCTACCGTCCTCGCCCCGTATCACGTTTTTAACA
CACTTCTCTTTTTTTTTTCTAAGTGTCGAAAAATTGAAAAGTGTACAACT
TCTAACGGTGGACCCCTCGGCTCGTGCATCGATGAAGAACGCAGCAAACT
GCGATACGTAGTGTGAATTGCAGAATTCAGTGAATCATCGAGTCTTTGAA
CGCAAATGGCGCTTCTGGTCTCACCAGGAGCACGTCTGTCTGAGAGTTTG
CTTTACTGTGTACCGCCAGCTCGCTGGTTCGAGTACGATGTGAGGTGTTG
TCTTTGGACGGTTGCCGTCCTGGACATCCCTTGAAGTGATGCGTCCCTCC
TGACTGTAGGAGCAAGCACACTCGAGCTGTGCGTGCTGTTGCGGCCGACC
CGGGACGGTGTGCGTGACCTGTCACTCTCAC
>Hymf8_3_AB373179_Japan
ATTGGCTCTTTTATGGCCTTTCTCTGTGCACTGTTTGTCCCGACAAAAGC
GTGTCTTTGTCGGGTGGGGGTTTGCCAGGTTCTCTTGCGAGAGGGTGGCA
ATCAAAGCTGGGCTCCTCTACCGTCCTCGCCCCGTATCACGTTTTTAACA
CACTTCTCTTTTTTTTTTCTAAGTGTCGAAAAATTGAAAAGTGTACAACT
TCTAACGGTGGACCCCTCGGCTCGTGCATCGATGAAGAACGCAGCAAACT
GCGATACGTAGTGTGAATTGCAGAATTCAGTGAATCATCGAGTCTTTGAA
CGCAAATGGCGCTTCTGGTCTCACCAGGAGCACGTCTGTCTGAGAGTTTG
CTTTACTGTGTACCGCCAGCTCGCTGGTTCGAGTACGATGTGAGGTGTTG
TCTTTGGACGGTTGCCGTCCTGGACATCCCTTGAAGTGATGCGTCCCTCC
TGACTGTAGGAGCAAGCACACTCGAGCTGTGCGTGCTGTTGCGGCCGACC
CGGGACGGTGTGCGTGACCTGTCACTCTCAC
>Hymf8_40_AB373179_Japan
ATTGGCTCTTTTATGGCCTTTCTCTGTGCACTGTTTGTCCCGACAAAAGC
GTGTCTTTGTCGGGTGGGGGTTTGCCAGGTTCTCTTGCGAGAGGGTGGCA
ATCAAAGCTGGGCTCCTCTACCGTCCTCGCCCCGTATCACGTTTTTAACA
CACTTCTCTTTTTTTTTTCTAAGTGTCGAAAAATTGAAAAGTGTACAACT
TCTAACGGTGGACCCCTCGGCTCGTGCATCGATGAAGAACGCAGCAAACT
GCGATACGTAGTGTGAATTGCAGAATTCAGTGAATCATCGAGTCTTTGAA
CGCAAATGGCGCTTCTGGTCTCACCAGGAGCACGTCTGTCTGAGAGTTTG
CTTTACTGTGTACCGCCAGCTCGCTGGTTCGAGTACGATGTGAGGTGTTG
TCTTTGGACGGTTGCCGTCCTGGACATCCCTTGAAGTGATGCGTCCCTCC
TGACTGTAGGAGCAAGCACACTCGAGCTGTGCGTGCTGTTGCGGCCGACC
CGGGACGGTGTGCGTGACCTGTCACTCTCAC
>Hymf8_41_AB373179_Japan
ATTGGCTCTTTTATGGCCTTTCTCTGTGCACTGTTTGTCCCGACAAAAGC
GTGTCTTTGTCGGGTGGGGGTTTGCCAGGTTCTCTTGCGAGAGGGTGGCA
ATCAAAGCTGGGCTCCTCTACCGTCCTCGCCCCGTATCACGTTTTTAACA
CACTTCTCTTTTTTTTTTCTAAGTGTCGAAAAATTGAAAAGTGTACAACT
TCTAACGGTGGACCCCTCGGCTCGTGCATCGATGAAGAACGCAGCAAACT
GCGATACGTAGTGTGAATTGCAGAATTCAGTGAATCATCGAGTCTTTGAA
CGCAAATGGCGCTTCTGGTCTCACCAGGAGCACGTCTGTCTGAGAGTTTG
CTTTACTGTGTACCGCCAGCTCGCTGGTTCGAGTACGATGTGAGGTGTTG
TCTTTGGACGGTTGCCGTCCTGGACATCCCTTGAAGTGATGCGTCCCTCC
TGACTGTAGGAGCAAGCACACTCGAGCTGTGCGTGCTGTTGCGGCCGACC
CGGGACGGTGTGCGTGACCTGTCACTCTCAC
>Hymf8_42_AB373179_Japan
ATTGGCTCTTTTATGGCCTTTCTCTGTGCACTGTTTGTCCCGACAAAAGC
GTGTCTTTGTCGGGTGGGGGTTTGCCAGGTTCTCTTGCGAGAGGGTGGCA
ATCAAAGCTGGGCTCCTCTACCGTCCTCGCCCCGTATCACGTTTTTAACA
CACTTCTCTTTTTTTTTTCTAAGTGTCGAAAAATTGAAAAGTGTACAACT
TCTAACGGTGGACCCCTCGGCTCGTGCATCGATGAAGAACGCAGCAAACT
GCGATACGTAGTGTGAATTGCAGAATTCAGTGAATCATCGAGTCTTTGAA
CGCAAATGGCGCTTCTGGTCTCACCAGGAGCACGTCTGTCTGAGAGTTTG
CTTTACTGTGTACCGCCAGCTCGCTGGTTCGAGTACGATGTGAGGTGTTG
TCTTTGGACGGTTGCCGTCCTGGACATCCCTTGAAGTGATGCGTCCCTCC
TGACTGTAGGAGCAAGCACACTCGAGCTGTGCGTGCTGTTGCGGCCGACC
CGGGACGGTGTGCGTGACCTGTCACTCTCAC
>Hymf8_43_AB373179_Japan
ATTGGCTCTTTTATGGCCTTTCTCTGTGCACTGTTTGTCCCGACAAAAGC
GTGTCTTTGTCGGGTGGGGGTTTGCCAGGTTCTCTTGCGAGAGGGTGGCA
ATCAAAGCTGGGCTCCTCTACCGTCCTCGCCCCGTATCACGTTTTTAACA
CACTTCTCTTTTTTTTTTCTAAGTGTCGAAAAATTGAAAAGTGTACAACT
TCTAACGGTGGACCCCTCGGCTCGTGCATCGATGAAGAACGCAGCAAACT
GCGATACGTAGTGTGAATTGCAGAATTCAGTGAATCATCGAGTCTTTGAA
CGCAAATGGCGCTTCTGGTCTCACCAGGAGCACGTCTGTCTGAGAGTTTG
CTTTACTGTGTACCGCCAGCTCGCTGGTTCGAGTACGATGTGAGGTGTTG
TCTTTGGACGGTTGCCGTCCTGGACATCCCTTGAAGTGATGCGTCCCTCC
TGACTGTAGGAGCAAGCACACTCGAGCTGTGCGTGCTGTTGCGGCCGACC
CGGGACGGTGTGCGTGACCTGTCACTCTCAC
>Hymf8_44_AB373179_Japan
ATTGGCTCTTTTATGGCCTTTCTCTGTGCACTGTTTGTCCCGACAAAAGC
GTGTCTTTGTCGGGTGGGGGTTTGCCAGGTTCTCTTGCGAGAGGGTGGCA
ATCAAAGCTGGGCTCCTCTACCGTCCTCGCCCCGTATCACGTTTTTAACA
CACTTCTCTTTTTTTTTTCTAAGTGTCGAAAAATTGAAAAGTGTACAACT
TCTAACGGTGGACCCCTCGGCTCGTGCATCGATGAAGAACGCAGCAAACT
GCGATACGTAGTGTGAATTGCAGAATTCAGTGAATCATCGAGTCTTTGAA
CGCAAATGGCGCTTCTGGTCTCACCAGGAGCACGTCTGTCTGAGAGTTTG
CTTTACTGTGTACCGCCAGCTCGCTGGTTCGAGTACGATGTGAGGTGTTG
TCTTTGGACGGTTGCCGTCCTGGACATCCCTTGAAGTGATGCGTCCCTCC
TGACTGTAGGAGCAAGCACACTCGAGCTGTGCGTGCTGTTGCGGCCGACC
CGGGACGGTGTGCGTGACCTGTCACTCTCAC
>Hymf8_45_AB373179_Japan
ATTGGCTCTTTTATGGCCTTTCTCTGTGCACTGTTTGTCCCGACAAAAGC
GTGTCTTTGTCGGGTGGGGGTTTGCCAGGTTCTCTTGCGAGAGGGTGGCA
ATCAAAGCTGGGCTCCTCTACCGTCCTCGCCCCGTATCACGTTTTTAACA
CACTTCTCTTTTTTTTTTCTAAGTGTCGAAAAATTGAAAAGTGTACAACT
TCTAACGGTGGACCCCTCGGCTCGTGCATCGATGAAGAACGCAGCAAACT
GCGATACGTAGTGTGAATTGCAGAATTCAGTGAATCATCGAGTCTTTGAA
CGCAAATGGCGCTTCTGGTCTCACCAGGAGCACGTCTGTCTGAGAGTTTG
CTTTACTGTGTACCGCCAGCTCGCTGGTTCGAGTACGATGTGAGGTGTTG
TCTTTGGACGGTTGCCGTCCTGGACATCCCTTGAAGTGATGCGTCCCTCC
TGACTGTAGGAGCAAGCACACTCGAGCTGTGCGTGCTGTTGCGGCCGACC
CGGGACGGTGTGCGTGACCTGTCACTCTCAC
>Hymf8_46_AB373179_Japan
ATTGGCTCTTTTATGGCCTTTCTCTGTGCACTGTTTGTCCCGACAAAAGC
GTGTCTTTGTCGGGTGGGGGTTTGCCAGGTTCTCTTGCGAGAGGGTGGCA
ATCAAAGCTGGGCTCCTCTACCGTCCTCGCCCCGTATCACGTTTTTAACA
CACTTCTCTTTTTTTTTTCTAAGTGTCGAAAAATTGAAAAGTGTACAACT
TCTAACGGTGGACCCCTCGGCTCGTGCATCGATGAAGAACGCAGCAAACT
GCGATACGTAGTGTGAATTGCAGAATTCAGTGAATCATCGAGTCTTTGAA
CGCAAATGGCGCTTCTGGTCTCACCAGGAGCACGTCTGTCTGAGAGTTTG
CTTTACTGTGTACCGCCAGCTCGCTGGTTCGAGTACGATGTGAGGTGTTG
TCTTTGGACGGTTGCCGTCCTGGACATCCCTTGAAGTGATGCGTCCCTCC
TGACTGTAGGAGCAAGCACACTCGAGCTGTGCGTGCTGTTGCGGCCGACC
CGGGACGGTGTGCGTGACCTGTCACTCTCAC
>Hymf8_47_AB373179_Japan
ATTGGCTCTTTTATGGCCTTTCTCTGTGCACTGTTTGTCCCGACAAAAGC
GTGTCTTTGTCGGGTGGGGGTTTGCCAGGTTCTCTTGCGAGAGGGTGGCA
ATCAAAGCTGGGCTCCTCTACCGTCCTCGCCCCGTATCACGTTTTTAACA
CACTTCTCTTTTTTTTTTCTAAGTGTCGAAAAATTGAAAAGTGTACAACT
TCTAACGGTGGACCCCTCGGCTCGTGCATCGATGAAGAACGCAGCAAACT
GCGATACGTAGTGTGAATTGCAGAATTCAGTGAATCATCGAGTCTTTGAA
CGCAAATGGCGCTTCTGGTCTCACCAGGAGCACGTCTGTCTGAGAGTTTG
CTTTACTGTGTACCGCCAGCTCGCTGGTTCGAGTACGATGTGAGGTGTTG
TCTTTGGACGGTTGCCGTCCTGGACATCCCTTGAAGTGATGCGTCCCTCC
TGACTGTAGGAGCAAGCACACTCGAGCTGTGCGTGCTGTTGCGGCCGACC
CGGGACGGTGTGCGTGACCTGTCACTCTCAC
>Hymf8_48_AB373179_Japan
ATTGGCTCTTTTATGGCCTTTCTCTGTGCACTGTTTGTCCCGACAAAAGC
GTGTCTTTGTCGGGTGGGGGTTTGCCAGGTTCTCTTGCGAGAGGGTGGCA
ATCAAAGCTGGGCTCCTCTACCGTCCTCGCCCCGTATCACGTTTTTAACA
CACTTCTCTTTTTTTTTTCTAAGTGTCGAAAAATTGAAAAGTGTACAACT
TCTAACGGTGGACCCCTCGGCTCGTGCATCGATGAAGAACGCAGCAAACT
GCGATACGTAGTGTGAATTGCAGAATTCAGTGAATCATCGAGTCTTTGAA
CGCAAATGGCGCTTCTGGTCTCACCAGGAGCACGTCTGTCTGAGAGTTTG
CTTTACTGTGTACCGCCAGCTCGCTGGTTCGAGTACGATGTGAGGTGTTG
TCTTTGGACGGTTGCCGTCCTGGACATCCCTTGAAGTGATGCGTCCCTCC
TGACTGTAGGAGCAAGCACACTCGAGCTGTGCGTGCTGTTGCGGCCGACC
CGGGACGGTGTGCGTGACCTGTCACTCTCAC
>Hymf8_49_AB373179_Japan
ATTGGCTCTTTTATGGCCTTTCTCTGTGCACTGTTTGTCCCGACAAAAGC
GTGTCTTTGTCGGGTGGGGGTTTGCCAGGTTCTCTTGCGAGAGGGTGGCA
ATCAAAGCTGGGCTCCTCTACCGTCCTCGCCCCGTATCACGTTTTTAACA
CACTTCTCTTTTTTTTTTCTAAGTGTCGAAAAATTGAAAAGTGTACAACT
TCTAACGGTGGACCCCTCGGCTCGTGCATCGATGAAGAACGCAGCAAACT
GCGATACGTAGTGTGAATTGCAGAATTCAGTGAATCATCGAGTCTTTGAA
CGCAAATGGCGCTTCTGGTCTCACCAGGAGCACGTCTGTCTGAGAGTTTG
CTTTACTGTGTACCGCCAGCTCGCTGGTTCGAGTACGATGTGAGGTGTTG
TCTTTGGACGGTTGCCGTCCTGGACATCCCTTGAAGTGATGCGTCCCTCC
TGACTGTAGGAGCAAGCACACTCGAGCTGTGCGTGCTGTTGCGGCCGACC
CGGGACGGTGTGCGTGACCTGTCACTCTCAC
>Hymf8_4_AB373179_Japan
ATTGGCTCTTTTATGGCCTTTCTCTGTGCACTGTTTGTCCCGACAAAAGC
GTGTCTTTGTCGGGTGGGGGTTTGCCAGGTTCTCTTGCGAGAGGGTGGCA
ATCAAAGCTGGGCTCCTCTACCGTCCTCGCCCCGTATCACGTTTTTAACA
CACTTCTCTTTTTTTTTTCTAAGTGTCGAAAAATTGAAAAGTGTACAACT
TCTAACGGTGGACCCCTCGGCTCGTGCATCGATGAAGAACGCAGCAAACT
GCGATACGTAGTGTGAATTGCAGAATTCAGTGAATCATCGAGTCTTTGAA
CGCAAATGGCGCTTCTGGTCTCACCAGGAGCACGTCTGTCTGAGAGTTTG
CTTTACTGTGTACCGCCAGCTCGCTGGTTCGAGTACGATGTGAGGTGTTG
TCTTTGGACGGTTGCCGTCCTGGACATCCCTTGAAGTGATGCGTCCCTCC
TGACTGTAGGAGCAAGCACACTCGAGCTGTGCGTGCTGTTGCGGCCGACC
CGGGACGGTGTGCGTGACCTGTCACTCTCAC
>Hymf8_50_AB373179_Japan
ATTGGCTCTTTTATGGCCTTTCTCTGTGCACTGTTTGTCCCGACAAAAGC
GTGTCTTTGTCGGGTGGGGGTTTGCCAGGTTCTCTTGCGAGAGGGTGGCA
ATCAAAGCTGGGCTCCTCTACCGTCCTCGCCCCGTATCACGTTTTTAACA
CACTTCTCTTTTTTTTTTCTAAGTGTCGAAAAATTGAAAAGTGTACAACT
TCTAACGGTGGACCCCTCGGCTCGTGCATCGATGAAGAACGCAGCAAACT
GCGATACGTAGTGTGAATTGCAGAATTCAGTGAATCATCGAGTCTTTGAA
CGCAAATGGCGCTTCTGGTCTCACCAGGAGCACGTCTGTCTGAGAGTTTG
CTTTACTGTGTACCGCCAGCTCGCTGGTTCGAGTACGATGTGAGGTGTTG
TCTTTGGACGGTTGCCGTCCTGGACATCCCTTGAAGTGATGCGTCCCTCC
TGACTGTAGGAGCAAGCACACTCGAGCTGTGCGTGCTGTTGCGGCCGACC
CGGGACGGTGTGCGTGACCTGTCACTCTCAC
>Hymf8_51_AB373179_Japan
ATTGGCTCTTTTATGGCCTTTCTCTGTGCACTGTTTGTCCCGACAAAAGC
GTGTCTTTGTCGGGTGGGGGTTTGCCAGGTTCTCTTGCGAGAGGGTGGCA
ATCAAAGCTGGGCTCCTCTACCGTCCTCGCCCCGTATCACGTTTTTAACA
CACTTCTCTTTTTTTTTTCTAAGTGTCGAAAAATTGAAAAGTGTACAACT
TCTAACGGTGGACCCCTCGGCTCGTGCATCGATGAAGAACGCAGCAAACT
GCGATACGTAGTGTGAATTGCAGAATTCAGTGAATCATCGAGTCTTTGAA
CGCAAATGGCGCTTCTGGTCTCACCAGGAGCACGTCTGTCTGAGAGTTTG
CTTTACTGTGTACCGCCAGCTCGCTGGTTCGAGTACGATGTGAGGTGTTG
TCTTTGGACGGTTGCCGTCCTGGACATCCCTTGAAGTGATGCGTCCCTCC
TGACTGTAGGAGCAAGCACACTCGAGCTGTGCGTGCTGTTGCGGCCGACC
CGGGACGGTGTGCGTGACCTGTCACTCTCAC
>Hymf8_52_AB373179_Japan
ATTGGCTCTTTTATGGCCTTTCTCTGTGCACTGTTTGTCCCGACAAAAGC
GTGTCTTTGTCGGGTGGGGGTTTGCCAGGTTCTCTTGCGAGAGGGTGGCA
ATCAAAGCTGGGCTCCTCTACCGTCCTCGCCCCGTATCACGTTTTTAACA
CACTTCTCTTTTTTTTTTCTAAGTGTCGAAAAATTGAAAAGTGTACAACT
TCTAACGGTGGACCCCTCGGCTCGTGCATCGATGAAGAACGCAGCAAACT
GCGATACGTAGTGTGAATTGCAGAATTCAGTGAATCATCGAGTCTTTGAA
CGCAAATGGCGCTTCTGGTCTCACCAGGAGCACGTCTGTCTGAGAGTTTG
CTTTACTGTGTACCGCCAGCTCGCTGGTTCGAGTACGATGTGAGGTGTTG
TCTTTGGACGGTTGCCGTCCTGGACATCCCTTGAAGTGATGCGTCCCTCC
TGACTGTAGGAGCAAGCACACTCGAGCTGTGCGTGCTGTTGCGGCCGACC
CGGGACGGTGTGCGTGACCTGTCACTCTCAC
>Hymf8_53_AB373179_Japan
ATTGGCTCTTTTATGGCCTTTCTCTGTGCACTGTTTGTCCCGACAAAAGC
GTGTCTTTGTCGGGTGGGGGTTTGCCAGGTTCTCTTGCGAGAGGGTGGCA
ATCAAAGCTGGGCTCCTCTACCGTCCTCGCCCCGTATCACGTTTTTAACA
CACTTCTCTTTTTTTTTTCTAAGTGTCGAAAAATTGAAAAGTGTACAACT
TCTAACGGTGGACCCCTCGGCTCGTGCATCGATGAAGAACGCAGCAAACT
GCGATACGTAGTGTGAATTGCAGAATTCAGTGAATCATCGAGTCTTTGAA
CGCAAATGGCGCTTCTGGTCTCACCAGGAGCACGTCTGTCTGAGAGTTTG
CTTTACTGTGTACCGCCAGCTCGCTGGTTCGAGTACGATGTGAGGTGTTG
TCTTTGGACGGTTGCCGTCCTGGACATCCCTTGAAGTGATGCGTCCCTCC
TGACTGTAGGAGCAAGCACACTCGAGCTGTGCGTGCTGTTGCGGCCGACC
CGGGACGGTGTGCGTGACCTGTCACTCTCAC
>Hymf8_54_AB373179_Japan
ATTGGCTCTTTTATGGCCTTTCTCTGTGCACTGTTTGTCCCGACAAAAGC
GTGTCTTTGTCGGGTGGGGGTTTGCCAGGTTCTCTTGCGAGAGGGTGGCA
ATCAAAGCTGGGCTCCTCTACCGTCCTCGCCCCGTATCACGTTTTTAACA
CACTTCTCTTTTTTTTTTCTAAGTGTCGAAAAATTGAAAAGTGTACAACT
TCTAACGGTGGACCCCTCGGCTCGTGCATCGATGAAGAACGCAGCAAACT
GCGATACGTAGTGTGAATTGCAGAATTCAGTGAATCATCGAGTCTTTGAA
CGCAAATGGCGCTTCTGGTCTCACCAGGAGCACGTCTGTCTGAGAGTTTG
CTTTACTGTGTACCGCCAGCTCGCTGGTTCGAGTACGATGTGAGGTGTTG
TCTTTGGACGGTTGCCGTCCTGGACATCCCTTGAAGTGATGCGTCCCTCC
TGACTGTAGGAGCAAGCACACTCGAGCTGTGCGTGCTGTTGCGGCCGACC
CGGGACGGTGTGCGTGACCTGTCACTCTCAC
>Hymf8_55_AB373179_Japan
ATTGGCTCTTTTATGGCCTTTCTCTGTGCACTGTTTGTCCCGACAAAAGC
GTGTCTTTGTCGGGTGGGGGTTTGCCAGGTTCTCTTGCGAGAGGGTGGCA
ATCAAAGCTGGGCTCCTCTACCGTCCTCGCCCCGTATCACGTTTTTAACA
CACTTCTCTTTTTTTTTTCTAAGTGTCGAAAAATTGAAAAGTGTACAACT
TCTAACGGTGGACCCCTCGGCTCGTGCATCGATGAAGAACGCAGCAAACT
GCGATACGTAGTGTGAATTGCAGAATTCAGTGAATCATCGAGTCTTTGAA
CGCAAATGGCGCTTCTGGTCTCACCAGGAGCACGTCTGTCTGAGAGTTTG
CTTTACTGTGTACCGCCAGCTCGCTGGTTCGAGTACGATGTGAGGTGTTG
TCTTTGGACGGTTGCCGTCCTGGACATCCCTTGAAGTGATGCGTCCCTCC
TGACTGTAGGAGCAAGCACACTCGAGCTGTGCGTGCTGTTGCGGCCGACC
CGGGACGGTGTGCGTGACCTGTCACTCTCAC
>Hymf8_56_AB373179_Japan
ATTGGCTCTTTTATGGCCTTTCTCTGTGCACTGTTTGTCCCGACAAAAGC
GTGTCTTTGTCGGGTGGGGGTTTGCCAGGTTCTCTTGCGAGAGGGTGGCA
ATCAAAGCTGGGCTCCTCTACCGTCCTCGCCCCGTATCACGTTTTTAACA
CACTTCTCTTTTTTTTTTCTAAGTGTCGAAAAATTGAAAAGTGTACAACT
TCTAACGGTGGACCCCTCGGCTCGTGCATCGATGAAGAACGCAGCAAACT
GCGATACGTAGTGTGAATTGCAGAATTCAGTGAATCATCGAGTCTTTGAA
CGCAAATGGCGCTTCTGGTCTCACCAGGAGCACGTCTGTCTGAGAGTTTG
CTTTACTGTGTACCGCCAGCTCGCTGGTTCGAGTACGATGTGAGGTGTTG
TCTTTGGACGGTTGCCGTCCTGGACATCCCTTGAAGTGATGCGTCCCTCC
TGACTGTAGGAGCAAGCACACTCGAGCTGTGCGTGCTGTTGCGGCCGACC
CGGGACGGTGTGCGTGACCTGTCACTCTCAC
>Hymf8_57_AB373179_Japan
ATTGGCTCTTTTATGGCCTTTCTCTGTGCACTGTTTGTCCCGACAAAAGC
GTGTCTTTGTCGGGTGGGGGTTTGCCAGGTTCTCTTGCGAGAGGGTGGCA
ATCAAAGCTGGGCTCCTCTACCGTCCTCGCCCCGTATCACGTTTTTAACA
CACTTCTCTTTTTTTTTTCTAAGTGTCGAAAAATTGAAAAGTGTACAACT
TCTAACGGTGGACCCCTCGGCTCGTGCATCGATGAAGAACGCAGCAAACT
GCGATACGTAGTGTGAATTGCAGAATTCAGTGAATCATCGAGTCTTTGAA
CGCAAATGGCGCTTCTGGTCTCACCAGGAGCACGTCTGTCTGAGAGTTTG
CTTTACTGTGTACCGCCAGCTCGCTGGTTCGAGTACGATGTGAGGTGTTG
TCTTTGGACGGTTGCCGTCCTGGACATCCCTTGAAGTGATGCGTCCCTCC
TGACTGTAGGAGCAAGCACACTCGAGCTGTGCGTGCTGTTGCGGCCGACC
CGGGACGGTGTGCGTGACCTGTCACTCTCAC
>Hymf8_58_AB373179_Japan
ATTGGCTCTTTTATGGCCTTTCTCTGTGCACTGTTTGTCCCGACAAAAGC
GTGTCTTTGTCGGGTGGGGGTTTGCCAGGTTCTCTTGCGAGAGGGTGGCA
ATCAAAGCTGGGCTCCTCTACCGTCCTCGCCCCGTATCACGTTTTTAACA
CACTTCTCTTTTTTTTTTCTAAGTGTCGAAAAATTGAAAAGTGTACAACT
TCTAACGGTGGACCCCTCGGCTCGTGCATCGATGAAGAACGCAGCAAACT
GCGATACGTAGTGTGAATTGCAGAATTCAGTGAATCATCGAGTCTTTGAA
CGCAAATGGCGCTTCTGGTCTCACCAGGAGCACGTCTGTCTGAGAGTTTG
CTTTACTGTGTACCGCCAGCTCGCTGGTTCGAGTACGATGTGAGGTGTTG
TCTTTGGACGGTTGCCGTCCTGGACATCCCTTGAAGTGATGCGTCCCTCC
TGACTGTAGGAGCAAGCACACTCGAGCTGTGCGTGCTGTTGCGGCCGACC
CGGGACGGTGTGCGTGACCTGTCACTCTCAC
>Hymf8_59_AB373179_Japan
ATTGGCTCTTTTATGGCCTTTCTCTGTGCACTGTTTGTCCCGACAAAAGC
GTGTCTTTGTCGGGTGGGGGTTTGCCAGGTTCTCTTGCGAGAGGGTGGCA
ATCAAAGCTGGGCTCCTCTACCGTCCTCGCCCCGTATCACGTTTTTAACA
CACTTCTCTTTTTTTTTTCTAAGTGTCGAAAAATTGAAAAGTGTACAACT
TCTAACGGTGGACCCCTCGGCTCGTGCATCGATGAAGAACGCAGCAAACT
GCGATACGTAGTGTGAATTGCAGAATTCAGTGAATCATCGAGTCTTTGAA
CGCAAATGGCGCTTCTGGTCTCACCAGGAGCACGTCTGTCTGAGAGTTTG
CTTTACTGTGTACCGCCAGCTCGCTGGTTCGAGTACGATGTGAGGTGTTG
TCTTTGGACGGTTGCCGTCCTGGACATCCCTTGAAGTGATGCGTCCCTCC
TGACTGTAGGAGCAAGCACACTCGAGCTGTGCGTGCTGTTGCGGCCGACC
CGGGACGGTGTGCGTGACCTGTCACTCTCAC
>Hymf8_5_AB373179_Japan
ATTGGCTCTTTTATGGCCTTTCTCTGTGCACTGTTTGTCCCGACAAAAGC
GTGTCTTTGTCGGGTGGGGGTTTGCCAGGTTCTCTTGCGAGAGGGTGGCA
ATCAAAGCTGGGCTCCTCTACCGTCCTCGCCCCGTATCACGTTTTTAACA
CACTTCTCTTTTTTTTTTCTAAGTGTCGAAAAATTGAAAAGTGTACAACT
TCTAACGGTGGACCCCTCGGCTCGTGCATCGATGAAGAACGCAGCAAACT
GCGATACGTAGTGTGAATTGCAGAATTCAGTGAATCATCGAGTCTTTGAA
CGCAAATGGCGCTTCTGGTCTCACCAGGAGCACGTCTGTCTGAGAGTTTG
CTTTACTGTGTACCGCCAGCTCGCTGGTTCGAGTACGATGTGAGGTGTTG
TCTTTGGACGGTTGCCGTCCTGGACATCCCTTGAAGTGATGCGTCCCTCC
TGACTGTAGGAGCAAGCACACTCGAGCTGTGCGTGCTGTTGCGGCCGACC
CGGGACGGTGTGCGTGACCTGTCACTCTCAC
>Hymf8_60_AB373179_Japan
ATTGGCTCTTTTATGGCCTTTCTCTGTGCACTGTTTGTCCCGACAAAAGC
GTGTCTTTGTCGGGTGGGGGTTTGCCAGGTTCTCTTGCGAGAGGGTGGCA
ATCAAAGCTGGGCTCCTCTACCGTCCTCGCCCCGTATCACGTTTTTAACA
CACTTCTCTTTTTTTTTTCTAAGTGTCGAAAAATTGAAAAGTGTACAACT
TCTAACGGTGGACCCCTCGGCTCGTGCATCGATGAAGAACGCAGCAAACT
GCGATACGTAGTGTGAATTGCAGAATTCAGTGAATCATCGAGTCTTTGAA
CGCAAATGGCGCTTCTGGTCTCACCAGGAGCACGTCTGTCTGAGAGTTTG
CTTTACTGTGTACCGCCAGCTCGCTGGTTCGAGTACGATGTGAGGTGTTG
TCTTTGGACGGTTGCCGTCCTGGACATCCCTTGAAGTGATGCGTCCCTCC
TGACTGTAGGAGCAAGCACACTCGAGCTGTGCGTGCTGTTGCGGCCGACC
CGGGACGGTGTGCGTGACCTGTCACTCTCAC
>Hymf8_61_AB373179_Japan
ATTGGCTCTTTTATGGCCTTTCTCTGTGCACTGTTTGTCCCGACAAAAGC
GTGTCTTTGTCGGGTGGGGGTTTGCCAGGTTCTCTTGCGAGAGGGTGGCA
ATCAAAGCTGGGCTCCTCTACCGTCCTCGCCCCGTATCACGTTTTTAACA
CACTTCTCTTTTTTTTTTCTAAGTGTCGAAAAATTGAAAAGTGTACAACT
TCTAACGGTGGACCCCTCGGCTCGTGCATCGATGAAGAACGCAGCAAACT
GCGATACGTAGTGTGAATTGCAGAATTCAGTGAATCATCGAGTCTTTGAA
CGCAAATGGCGCTTCTGGTCTCACCAGGAGCACGTCTGTCTGAGAGTTTG
CTTTACTGTGTACCGCCAGCTCGCTGGTTCGAGTACGATGTGAGGTGTTG
TCTTTGGACGGTTGCCGTCCTGGACATCCCTTGAAGTGATGCGTCCCTCC
TGACTGTAGGAGCAAGCACACTCGAGCTGTGCGTGCTGTTGCGGCCGACC
CGGGACGGTGTGCGTGACCTGTCACTCTCAC
>Hymf8_62_AB373179_Japan
ATTGGCTCTTTTATGGCCTTTCTCTGTGCACTGTTTGTCCCGACAAAAGC
GTGTCTTTGTCGGGTGGGGGTTTGCCAGGTTCTCTTGCGAGAGGGTGGCA
ATCAAAGCTGGGCTCCTCTACCGTCCTCGCCCCGTATCACGTTTTTAACA
CACTTCTCTTTTTTTTTTCTAAGTGTCGAAAAATTGAAAAGTGTACAACT
TCTAACGGTGGACCCCTCGGCTCGTGCATCGATGAAGAACGCAGCAAACT
GCGATACGTAGTGTGAATTGCAGAATTCAGTGAATCATCGAGTCTTTGAA
CGCAAATGGCGCTTCTGGTCTCACCAGGAGCACGTCTGTCTGAGAGTTTG
CTTTACTGTGTACCGCCAGCTCGCTGGTTCGAGTACGATGTGAGGTGTTG
TCTTTGGACGGTTGCCGTCCTGGACATCCCTTGAAGTGATGCGTCCCTCC
TGACTGTAGGAGCAAGCACACTCGAGCTGTGCGTGCTGTTGCGGCCGACC
CGGGACGGTGTGCGTGACCTGTCACTCTCAC
>Hymf8_63_AB373179_Japan
ATTGGCTCTTTTATGGCCTTTCTCTGTGCACTGTTTGTCCCGACAAAAGC
GTGTCTTTGTCGGGTGGGGGTTTGCCAGGTTCTCTTGCGAGAGGGTGGCA
ATCAAAGCTGGGCTCCTCTACCGTCCTCGCCCCGTATCACGTTTTTAACA
CACTTCTCTTTTTTTTTTCTAAGTGTCGAAAAATTGAAAAGTGTACAACT
TCTAACGGTGGACCCCTCGGCTCGTGCATCGATGAAGAACGCAGCAAACT
GCGATACGTAGTGTGAATTGCAGAATTCAGTGAATCATCGAGTCTTTGAA
CGCAAATGGCGCTTCTGGTCTCACCAGGAGCACGTCTGTCTGAGAGTTTG
CTTTACTGTGTACCGCCAGCTCGCTGGTTCGAGTACGATGTGAGGTGTTG
TCTTTGGACGGTTGCCGTCCTGGACATCCCTTGAAGTGATGCGTCCCTCC
TGACTGTAGGAGCAAGCACACTCGAGCTGTGCGTGCTGTTGCGGCCGACC
CGGGACGGTGTGCGTGACCTGTCACTCTCAC
>Hymf8_64_AB373179_Japan
ATTGGCTCTTTTATGGCCTTTCTCTGTGCACTGTTTGTCCCGACAAAAGC
GTGTCTTTGTCGGGTGGGGGTTTGCCAGGTTCTCTTGCGAGAGGGTGGCA
ATCAAAGCTGGGCTCCTCTACCGTCCTCGCCCCGTATCACGTTTTTAACA
CACTTCTCTTTTTTTTTTCTAAGTGTCGAAAAATTGAAAAGTGTACAACT
TCTAACGGTGGACCCCTCGGCTCGTGCATCGATGAAGAACGCAGCAAACT
GCGATACGTAGTGTGAATTGCAGAATTCAGTGAATCATCGAGTCTTTGAA
CGCAAATGGCGCTTCTGGTCTCACCAGGAGCACGTCTGTCTGAGAGTTTG
CTTTACTGTGTACCGCCAGCTCGCTGGTTCGAGTACGATGTGAGGTGTTG
TCTTTGGACGGTTGCCGTCCTGGACATCCCTTGAAGTGATGCGTCCCTCC
TGACTGTAGGAGCAAGCACACTCGAGCTGTGCGTGCTGTTGCGGCCGACC
CGGGACGGTGTGCGTGACCTGTCACTCTCAC
>Hymf8_65_AB373179_Japan
ATTGGCTCTTTTATGGCCTTTCTCTGTGCACTGTTTGTCCCGACAAAAGC
GTGTCTTTGTCGGGTGGGGGTTTGCCAGGTTCTCTTGCGAGAGGGTGGCA
ATCAAAGCTGGGCTCCTCTACCGTCCTCGCCCCGTATCACGTTTTTAACA
CACTTCTCTTTTTTTTTTCTAAGTGTCGAAAAATTGAAAAGTGTACAACT
TCTAACGGTGGACCCCTCGGCTCGTGCATCGATGAAGAACGCAGCAAACT
GCGATACGTAGTGTGAATTGCAGAATTCAGTGAATCATCGAGTCTTTGAA
CGCAAATGGCGCTTCTGGTCTCACCAGGAGCACGTCTGTCTGAGAGTTTG
CTTTACTGTGTACCGCCAGCTCGCTGGTTCGAGTACGATGTGAGGTGTTG
TCTTTGGACGGTTGCCGTCCTGGACATCCCTTGAAGTGATGCGTCCCTCC
TGACTGTAGGAGCAAGCACACTCGAGCTGTGCGTGCTGTTGCGGCCGACC
CGGGACGGTGTGCGTGACCTGTCACTCTCAC
>Hymf8_66_AB373179_Japan
ATTGGCTCTTTTATGGCCTTTCTCTGTGCACTGTTTGTCCCGACAAAAGC
GTGTCTTTGTCGGGTGGGGGTTTGCCAGGTTCTCTTGCGAGAGGGTGGCA
ATCAAAGCTGGGCTCCTCTACCGTCCTCGCCCCGTATCACGTTTTTAACA
CACTTCTCTTTTTTTTTTCTAAGTGTCGAAAAATTGAAAAGTGTACAACT
TCTAACGGTGGACCCCTCGGCTCGTGCATCGATGAAGAACGCAGCAAACT
GCGATACGTAGTGTGAATTGCAGAATTCAGTGAATCATCGAGTCTTTGAA
CGCAAATGGCGCTTCTGGTCTCACCAGGAGCACGTCTGTCTGAGAGTTTG
CTTTACTGTGTACCGCCAGCTCGCTGGTTCGAGTACGATGTGAGGTGTTG
TCTTTGGACGGTTGCCGTCCTGGACATCCCTTGAAGTGATGCGTCCCTCC
TGACTGTAGGAGCAAGCACACTCGAGCTGTGCGTGCTGTTGCGGCCGACC
CGGGACGGTGTGCGTGACCTGTCACTCTCAC
>Hymf8_67_AB373179_Japan
ATTGGCTCTTTTATGGCCTTTCTCTGTGCACTGTTTGTCCCGACAAAAGC
GTGTCTTTGTCGGGTGGGGGTTTGCCAGGTTCTCTTGCGAGAGGGTGGCA
ATCAAAGCTGGGCTCCTCTACCGTCCTCGCCCCGTATCACGTTTTTAACA
CACTTCTCTTTTTTTTTTCTAAGTGTCGAAAAATTGAAAAGTGTACAACT
TCTAACGGTGGACCCCTCGGCTCGTGCATCGATGAAGAACGCAGCAAACT
GCGATACGTAGTGTGAATTGCAGAATTCAGTGAATCATCGAGTCTTTGAA
CGCAAATGGCGCTTCTGGTCTCACCAGGAGCACGTCTGTCTGAGAGTTTG
CTTTACTGTGTACCGCCAGCTCGCTGGTTCGAGTACGATGTGAGGTGTTG
TCTTTGGACGGTTGCCGTCCTGGACATCCCTTGAAGTGATGCGTCCCTCC
TGACTGTAGGAGCAAGCACACTCGAGCTGTGCGTGCTGTTGCGGCCGACC
CGGGACGGTGTGCGTGACCTGTCACTCTCAC
>Hymf8_68_AB373179_Japan
ATTGGCTCTTTTATGGCCTTTCTCTGTGCACTGTTTGTCCCGACAAAAGC
GTGTCTTTGTCGGGTGGGGGTTTGCCAGGTTCTCTTGCGAGAGGGTGGCA
ATCAAAGCTGGGCTCCTCTACCGTCCTCGCCCCGTATCACGTTTTTAACA
CACTTCTCTTTTTTTTTTCTAAGTGTCGAAAAATTGAAAAGTGTACAACT
TCTAACGGTGGACCCCTCGGCTCGTGCATCGATGAAGAACGCAGCAAACT
GCGATACGTAGTGTGAATTGCAGAATTCAGTGAATCATCGAGTCTTTGAA
CGCAAATGGCGCTTCTGGTCTCACCAGGAGCACGTCTGTCTGAGAGTTTG
CTTTACTGTGTACCGCCAGCTCGCTGGTTCGAGTACGATGTGAGGTGTTG
TCTTTGGACGGTTGCCGTCCTGGACATCCCTTGAAGTGATGCGTCCCTCC
TGACTGTAGGAGCAAGCACACTCGAGCTGTGCGTGCTGTTGCGGCCGACC
CGGGACGGTGTGCGTGACCTGTCACTCTCAC
>Hymf8_69_AB373179_Japan
ATTGGCTCTTTTATGGCCTTTCTCTGTGCACTGTTTGTCCCGACAAAAGC
GTGTCTTTGTCGGGTGGGGGTTTGCCAGGTTCTCTTGCGAGAGGGTGGCA
ATCAAAGCTGGGCTCCTCTACCGTCCTCGCCCCGTATCACGTTTTTAACA
CACTTCTCTTTTTTTTTTCTAAGTGTCGAAAAATTGAAAAGTGTACAACT
TCTAACGGTGGACCCCTCGGCTCGTGCATCGATGAAGAACGCAGCAAACT
GCGATACGTAGTGTGAATTGCAGAATTCAGTGAATCATCGAGTCTTTGAA
CGCAAATGGCGCTTCTGGTCTCACCAGGAGCACGTCTGTCTGAGAGTTTG
CTTTACTGTGTACCGCCAGCTCGCTGGTTCGAGTACGATGTGAGGTGTTG
TCTTTGGACGGTTGCCGTCCTGGACATCCCTTGAAGTGATGCGTCCCTCC
TGACTGTAGGAGCAAGCACACTCGAGCTGTGCGTGCTGTTGCGGCCGACC
CGGGACGGTGTGCGTGACCTGTCACTCTCAC
>Hymf8_6_AB373179_Japan
ATTGGCTCTTTTATGGCCTTTCTCTGTGCACTGTTTGTCCCGACAAAAGC
GTGTCTTTGTCGGGTGGGGGTTTGCCAGGTTCTCTTGCGAGAGGGTGGCA
ATCAAAGCTGGGCTCCTCTACCGTCCTCGCCCCGTATCACGTTTTTAACA
CACTTCTCTTTTTTTTTTCTAAGTGTCGAAAAATTGAAAAGTGTACAACT
TCTAACGGTGGACCCCTCGGCTCGTGCATCGATGAAGAACGCAGCAAACT
GCGATACGTAGTGTGAATTGCAGAATTCAGTGAATCATCGAGTCTTTGAA
CGCAAATGGCGCTTCTGGTCTCACCAGGAGCACGTCTGTCTGAGAGTTTG
CTTTACTGTGTACCGCCAGCTCGCTGGTTCGAGTACGATGTGAGGTGTTG
TCTTTGGACGGTTGCCGTCCTGGACATCCCTTGAAGTGATGCGTCCCTCC
TGACTGTAGGAGCAAGCACACTCGAGCTGTGCGTGCTGTTGCGGCCGACC
CGGGACGGTGTGCGTGACCTGTCACTCTCAC
>Hymf8_70_AB373179_Japan
ATTGGCTCTTTTATGGCCTTTCTCTGTGCACTGTTTGTCCCGACAAAAGC
GTGTCTTTGTCGGGTGGGGGTTTGCCAGGTTCTCTTGCGAGAGGGTGGCA
ATCAAAGCTGGGCTCCTCTACCGTCCTCGCCCCGTATCACGTTTTTAACA
CACTTCTCTTTTTTTTTTCTAAGTGTCGAAAAATTGAAAAGTGTACAACT
TCTAACGGTGGACCCCTCGGCTCGTGCATCGATGAAGAACGCAGCAAACT
GCGATACGTAGTGTGAATTGCAGAATTCAGTGAATCATCGAGTCTTTGAA
CGCAAATGGCGCTTCTGGTCTCACCAGGAGCACGTCTGTCTGAGAGTTTG
CTTTACTGTGTACCGCCAGCTCGCTGGTTCGAGTACGATGTGAGGTGTTG
TCTTTGGACGGTTGCCGTCCTGGACATCCCTTGAAGTGATGCGTCCCTCC
TGACTGTAGGAGCAAGCACACTCGAGCTGTGCGTGCTGTTGCGGCCGACC
CGGGACGGTGTGCGTGACCTGTCACTCTCAC
>Hymf8_71_AB373179_Japan
ATTGGCTCTTTTATGGCCTTTCTCTGTGCACTGTTTGTCCCGACAAAAGC
GTGTCTTTGTCGGGTGGGGGTTTGCCAGGTTCTCTTGCGAGAGGGTGGCA
ATCAAAGCTGGGCTCCTCTACCGTCCTCGCCCCGTATCACGTTTTTAACA
CACTTCTCTTTTTTTTTTCTAAGTGTCGAAAAATTGAAAAGTGTACAACT
TCTAACGGTGGACCCCTCGGCTCGTGCATCGATGAAGAACGCAGCAAACT
GCGATACGTAGTGTGAATTGCAGAATTCAGTGAATCATCGAGTCTTTGAA
CGCAAATGGCGCTTCTGGTCTCACCAGGAGCACGTCTGTCTGAGAGTTTG
CTTTACTGTGTACCGCCAGCTCGCTGGTTCGAGTACGATGTGAGGTGTTG
TCTTTGGACGGTTGCCGTCCTGGACATCCCTTGAAGTGATGCGTCCCTCC
TGACTGTAGGAGCAAGCACACTCGAGCTGTGCGTGCTGTTGCGGCCGACC
CGGGACGGTGTGCGTGACCTGTCACTCTCAC
>Hymf8_72_AB373179_Japan
ATTGGCTCTTTTATGGCCTTTCTCTGTGCACTGTTTGTCCCGACAAAAGC
GTGTCTTTGTCGGGTGGGGGTTTGCCAGGTTCTCTTGCGAGAGGGTGGCA
ATCAAAGCTGGGCTCCTCTACCGTCCTCGCCCCGTATCACGTTTTTAACA
CACTTCTCTTTTTTTTTTCTAAGTGTCGAAAAATTGAAAAGTGTACAACT
TCTAACGGTGGACCCCTCGGCTCGTGCATCGATGAAGAACGCAGCAAACT
GCGATACGTAGTGTGAATTGCAGAATTCAGTGAATCATCGAGTCTTTGAA
CGCAAATGGCGCTTCTGGTCTCACCAGGAGCACGTCTGTCTGAGAGTTTG
CTTTACTGTGTACCGCCAGCTCGCTGGTTCGAGTACGATGTGAGGTGTTG
TCTTTGGACGGTTGCCGTCCTGGACATCCCTTGAAGTGATGCGTCCCTCC
TGACTGTAGGAGCAAGCACACTCGAGCTGTGCGTGCTGTTGCGGCCGACC
CGGGACGGTGTGCGTGACCTGTCACTCTCAC
>Hymf8_73_AB373179_Japan
ATTGGCTCTTTTATGGCCTTTCTCTGTGCACTGTTTGTCCCGACAAAAGC
GTGTCTTTGTCGGGTGGGGGTTTGCCAGGTTCTCTTGCGAGAGGGTGGCA
ATCAAAGCTGGGCTCCTCTACCGTCCTCGCCCCGTATCACGTTTTTAACA
CACTTCTCTTTTTTTTTTCTAAGTGTCGAAAAATTGAAAAGTGTACAACT
TCTAACGGTGGACCCCTCGGCTCGTGCATCGATGAAGAACGCAGCAAACT
GCGATACGTAGTGTGAATTGCAGAATTCAGTGAATCATCGAGTCTTTGAA
CGCAAATGGCGCTTCTGGTCTCACCAGGAGCACGTCTGTCTGAGAGTTTG
CTTTACTGTGTACCGCCAGCTCGCTGGTTCGAGTACGATGTGAGGTGTTG
TCTTTGGACGGTTGCCGTCCTGGACATCCCTTGAAGTGATGCGTCCCTCC
TGACTGTAGGAGCAAGCACACTCGAGCTGTGCGTGCTGTTGCGGCCGACC
CGGGACGGTGTGCGTGACCTGTCACTCTCAC
>Hymf8_74_AB373179_Japan
ATTGGCTCTTTTATGGCCTTTCTCTGTGCACTGTTTGTCCCGACAAAAGC
GTGTCTTTGTCGGGTGGGGGTTTGCCAGGTTCTCTTGCGAGAGGGTGGCA
ATCAAAGCTGGGCTCCTCTACCGTCCTCGCCCCGTATCACGTTTTTAACA
CACTTCTCTTTTTTTTTTCTAAGTGTCGAAAAATTGAAAAGTGTACAACT
TCTAACGGTGGACCCCTCGGCTCGTGCATCGATGAAGAACGCAGCAAACT
GCGATACGTAGTGTGAATTGCAGAATTCAGTGAATCATCGAGTCTTTGAA
CGCAAATGGCGCTTCTGGTCTCACCAGGAGCACGTCTGTCTGAGAGTTTG
CTTTACTGTGTACCGCCAGCTCGCTGGTTCGAGTACGATGTGAGGTGTTG
TCTTTGGACGGTTGCCGTCCTGGACATCCCTTGAAGTGATGCGTCCCTCC
TGACTGTAGGAGCAAGCACACTCGAGCTGTGCGTGCTGTTGCGGCCGACC
CGGGACGGTGTGCGTGACCTGTCACTCTCAC
>Hymf8_75_AB373179_Japan
ATTGGCTCTTTTATGGCCTTTCTCTGTGCACTGTTTGTCCCGACAAAAGC
GTGTCTTTGTCGGGTGGGGGTTTGCCAGGTTCTCTTGCGAGAGGGTGGCA
ATCAAAGCTGGGCTCCTCTACCGTCCTCGCCCCGTATCACGTTTTTAACA
CACTTCTCTTTTTTTTTTCTAAGTGTCGAAAAATTGAAAAGTGTACAACT
TCTAACGGTGGACCCCTCGGCTCGTGCATCGATGAAGAACGCAGCAAACT
GCGATACGTAGTGTGAATTGCAGAATTCAGTGAATCATCGAGTCTTTGAA
CGCAAATGGCGCTTCTGGTCTCACCAGGAGCACGTCTGTCTGAGAGTTTG
CTTTACTGTGTACCGCCAGCTCGCTGGTTCGAGTACGATGTGAGGTGTTG
TCTTTGGACGGTTGCCGTCCTGGACATCCCTTGAAGTGATGCGTCCCTCC
TGACTGTAGGAGCAAGCACACTCGAGCTGTGCGTGCTGTTGCGGCCGACC
CGGGACGGTGTGCGTGACCTGTCACTCTCAC
>Hymf8_76_AB373179_Japan
ATTGGCTCTTTTATGGCCTTTCTCTGTGCACTGTTTGTCCCGACAAAAGC
GTGTCTTTGTCGGGTGGGGGTTTGCCAGGTTCTCTTGCGAGAGGGTGGCA
ATCAAAGCTGGGCTCCTCTACCGTCCTCGCCCCGTATCACGTTTTTAACA
CACTTCTCTTTTTTTTTTCTAAGTGTCGAAAAATTGAAAAGTGTACAACT
TCTAACGGTGGACCCCTCGGCTCGTGCATCGATGAAGAACGCAGCAAACT
GCGATACGTAGTGTGAATTGCAGAATTCAGTGAATCATCGAGTCTTTGAA
CGCAAATGGCGCTTCTGGTCTCACCAGGAGCACGTCTGTCTGAGAGTTTG
CTTTACTGTGTACCGCCAGCTCGCTGGTTCGAGTACGATGTGAGGTGTTG
TCTTTGGACGGTTGCCGTCCTGGACATCCCTTGAAGTGATGCGTCCCTCC
TGACTGTAGGAGCAAGCACACTCGAGCTGTGCGTGCTGTTGCGGCCGACC
CGGGACGGTGTGCGTGACCTGTCACTCTCAC
>Hymf8_77_AB373179_Japan
ATTGGCTCTTTTATGGCCTTTCTCTGTGCACTGTTTGTCCCGACAAAAGC
GTGTCTTTGTCGGGTGGGGGTTTGCCAGGTTCTCTTGCGAGAGGGTGGCA
ATCAAAGCTGGGCTCCTCTACCGTCCTCGCCCCGTATCACGTTTTTAACA
CACTTCTCTTTTTTTTTTCTAAGTGTCGAAAAATTGAAAAGTGTACAACT
TCTAACGGTGGACCCCTCGGCTCGTGCATCGATGAAGAACGCAGCAAACT
GCGATACGTAGTGTGAATTGCAGAATTCAGTGAATCATCGAGTCTTTGAA
CGCAAATGGCGCTTCTGGTCTCACCAGGAGCACGTCTGTCTGAGAGTTTG
CTTTACTGTGTACCGCCAGCTCGCTGGTTCGAGTACGATGTGAGGTGTTG
TCTTTGGACGGTTGCCGTCCTGGACATCCCTTGAAGTGATGCGTCCCTCC
TGACTGTAGGAGCAAGCACACTCGAGCTGTGCGTGCTGTTGCGGCCGACC
CGGGACGGTGTGCGTGACCTGTCACTCTCAC
>Hymf8_78_AB373179_Japan
ATTGGCTCTTTTATGGCCTTTCTCTGTGCACTGTTTGTCCCGACAAAAGC
GTGTCTTTGTCGGGTGGGGGTTTGCCAGGTTCTCTTGCGAGAGGGTGGCA
ATCAAAGCTGGGCTCCTCTACCGTCCTCGCCCCGTATCACGTTTTTAACA
CACTTCTCTTTTTTTTTTCTAAGTGTCGAAAAATTGAAAAGTGTACAACT
TCTAACGGTGGACCCCTCGGCTCGTGCATCGATGAAGAACGCAGCAAACT
GCGATACGTAGTGTGAATTGCAGAATTCAGTGAATCATCGAGTCTTTGAA
CGCAAATGGCGCTTCTGGTCTCACCAGGAGCACGTCTGTCTGAGAGTTTG
CTTTACTGTGTACCGCCAGCTCGCTGGTTCGAGTACGATGTGAGGTGTTG
TCTTTGGACGGTTGCCGTCCTGGACATCCCTTGAAGTGATGCGTCCCTCC
TGACTGTAGGAGCAAGCACACTCGAGCTGTGCGTGCTGTTGCGGCCGACC
CGGGACGGTGTGCGTGACCTGTCACTCTCAC
>Hymf8_79_AB373179_Japan
ATTGGCTCTTTTATGGCCTTTCTCTGTGCACTGTTTGTCCCGACAAAAGC
GTGTCTTTGTCGGGTGGGGGTTTGCCAGGTTCTCTTGCGAGAGGGTGGCA
ATCAAAGCTGGGCTCCTCTACCGTCCTCGCCCCGTATCACGTTTTTAACA
CACTTCTCTTTTTTTTTTCTAAGTGTCGAAAAATTGAAAAGTGTACAACT
TCTAACGGTGGACCCCTCGGCTCGTGCATCGATGAAGAACGCAGCAAACT
GCGATACGTAGTGTGAATTGCAGAATTCAGTGAATCATCGAGTCTTTGAA
CGCAAATGGCGCTTCTGGTCTCACCAGGAGCACGTCTGTCTGAGAGTTTG
CTTTACTGTGTACCGCCAGCTCGCTGGTTCGAGTACGATGTGAGGTGTTG
TCTTTGGACGGTTGCCGTCCTGGACATCCCTTGAAGTGATGCGTCCCTCC
TGACTGTAGGAGCAAGCACACTCGAGCTGTGCGTGCTGTTGCGGCCGACC
CGGGACGGTGTGCGTGACCTGTCACTCTCAC
>Hymf8_7_AB373179_Japan
ATTGGCTCTTTTATGGCCTTTCTCTGTGCACTGTTTGTCCCGACAAAAGC
GTGTCTTTGTCGGGTGGGGGTTTGCCAGGTTCTCTTGCGAGAGGGTGGCA
ATCAAAGCTGGGCTCCTCTACCGTCCTCGCCCCGTATCACGTTTTTAACA
CACTTCTCTTTTTTTTTTCTAAGTGTCGAAAAATTGAAAAGTGTACAACT
TCTAACGGTGGACCCCTCGGCTCGTGCATCGATGAAGAACGCAGCAAACT
GCGATACGTAGTGTGAATTGCAGAATTCAGTGAATCATCGAGTCTTTGAA
CGCAAATGGCGCTTCTGGTCTCACCAGGAGCACGTCTGTCTGAGAGTTTG
CTTTACTGTGTACCGCCAGCTCGCTGGTTCGAGTACGATGTGAGGTGTTG
TCTTTGGACGGTTGCCGTCCTGGACATCCCTTGAAGTGATGCGTCCCTCC
TGACTGTAGGAGCAAGCACACTCGAGCTGTGCGTGCTGTTGCGGCCGACC
CGGGACGGTGTGCGTGACCTGTCACTCTCAC
>Hymf8_80_AB373179_Japan
ATTGGCTCTTTTATGGCCTTTCTCTGTGCACTGTTTGTCCCGACAAAAGC
GTGTCTTTGTCGGGTGGGGGTTTGCCAGGTTCTCTTGCGAGAGGGTGGCA
ATCAAAGCTGGGCTCCTCTACCGTCCTCGCCCCGTATCACGTTTTTAACA
CACTTCTCTTTTTTTTTTCTAAGTGTCGAAAAATTGAAAAGTGTACAACT
TCTAACGGTGGACCCCTCGGCTCGTGCATCGATGAAGAACGCAGCAAACT
GCGATACGTAGTGTGAATTGCAGAATTCAGTGAATCATCGAGTCTTTGAA
CGCAAATGGCGCTTCTGGTCTCACCAGGAGCACGTCTGTCTGAGAGTTTG
CTTTACTGTGTACCGCCAGCTCGCTGGTTCGAGTACGATGTGAGGTGTTG
TCTTTGGACGGTTGCCGTCCTGGACATCCCTTGAAGTGATGCGTCCCTCC
TGACTGTAGGAGCAAGCACACTCGAGCTGTGCGTGCTGTTGCGGCCGACC
CGGGACGGTGTGCGTGACCTGTCACTCTCAC
>Hymf8_81_AB373179_Japan
ATTGGCTCTTTTATGGCCTTTCTCTGTGCACTGTTTGTCCCGACAAAAGC
GTGTCTTTGTCGGGTGGGGGTTTGCCAGGTTCTCTTGCGAGAGGGTGGCA
ATCAAAGCTGGGCTCCTCTACCGTCCTCGCCCCGTATCACGTTTTTAACA
CACTTCTCTTTTTTTTTTCTAAGTGTCGAAAAATTGAAAAGTGTACAACT
TCTAACGGTGGACCCCTCGGCTCGTGCATCGATGAAGAACGCAGCAAACT
GCGATACGTAGTGTGAATTGCAGAATTCAGTGAATCATCGAGTCTTTGAA
CGCAAATGGCGCTTCTGGTCTCACCAGGAGCACGTCTGTCTGAGAGTTTG
CTTTACTGTGTACCGCCAGCTCGCTGGTTCGAGTACGATGTGAGGTGTTG
TCTTTGGACGGTTGCCGTCCTGGACATCCCTTGAAGTGATGCGTCCCTCC
TGACTGTAGGAGCAAGCACACTCGAGCTGTGCGTGCTGTTGCGGCCGACC
CGGGACGGTGTGCGTGACCTGTCACTCTCAC
>Hymf8_82_AB373179_Japan
ATTGGCTCTTTTATGGCCTTTCTCTGTGCACTGTTTGTCCCGACAAAAGC
GTGTCTTTGTCGGGTGGGGGTTTGCCAGGTTCTCTTGCGAGAGGGTGGCA
ATCAAAGCTGGGCTCCTCTACCGTCCTCGCCCCGTATCACGTTTTTAACA
CACTTCTCTTTTTTTTTTCTAAGTGTCGAAAAATTGAAAAGTGTACAACT
TCTAACGGTGGACCCCTCGGCTCGTGCATCGATGAAGAACGCAGCAAACT
GCGATACGTAGTGTGAATTGCAGAATTCAGTGAATCATCGAGTCTTTGAA
CGCAAATGGCGCTTCTGGTCTCACCAGGAGCACGTCTGTCTGAGAGTTTG
CTTTACTGTGTACCGCCAGCTCGCTGGTTCGAGTACGATGTGAGGTGTTG
TCTTTGGACGGTTGCCGTCCTGGACATCCCTTGAAGTGATGCGTCCCTCC
TGACTGTAGGAGCAAGCACACTCGAGCTGTGCGTGCTGTTGCGGCCGACC
CGGGACGGTGTGCGTGACCTGTCACTCTCAC
>Hymf8_83_AB373179_Japan
ATTGGCTCTTTTATGGCCTTTCTCTGTGCACTGTTTGTCCCGACAAAAGC
GTGTCTTTGTCGGGTGGGGGTTTGCCAGGTTCTCTTGCGAGAGGGTGGCA
ATCAAAGCTGGGCTCCTCTACCGTCCTCGCCCCGTATCACGTTTTTAACA
CACTTCTCTTTTTTTTTTCTAAGTGTCGAAAAATTGAAAAGTGTACAACT
TCTAACGGTGGACCCCTCGGCTCGTGCATCGATGAAGAACGCAGCAAACT
GCGATACGTAGTGTGAATTGCAGAATTCAGTGAATCATCGAGTCTTTGAA
CGCAAATGGCGCTTCTGGTCTCACCAGGAGCACGTCTGTCTGAGAGTTTG
CTTTACTGTGTACCGCCAGCTCGCTGGTTCGAGTACGATGTGAGGTGTTG
TCTTTGGACGGTTGCCGTCCTGGACATCCCTTGAAGTGATGCGTCCCTCC
TGACTGTAGGAGCAAGCACACTCGAGCTGTGCGTGCTGTTGCGGCCGACC
CGGGACGGTGTGCGTGACCTGTCACTCTCAC
>Hymf8_84_AB373179_Japan
ATTGGCTCTTTTATGGCCTTTCTCTGTGCACTGTTTGTCCCGACAAAAGC
GTGTCTTTGTCGGGTGGGGGTTTGCCAGGTTCTCTTGCGAGAGGGTGGCA
ATCAAAGCTGGGCTCCTCTACCGTCCTCGCCCCGTATCACGTTTTTAACA
CACTTCTCTTTTTTTTTTCTAAGTGTCGAAAAATTGAAAAGTGTACAACT
TCTAACGGTGGACCCCTCGGCTCGTGCATCGATGAAGAACGCAGCAAACT
GCGATACGTAGTGTGAATTGCAGAATTCAGTGAATCATCGAGTCTTTGAA
CGCAAATGGCGCTTCTGGTCTCACCAGGAGCACGTCTGTCTGAGAGTTTG
CTTTACTGTGTACCGCCAGCTCGCTGGTTCGAGTACGATGTGAGGTGTTG
TCTTTGGACGGTTGCCGTCCTGGACATCCCTTGAAGTGATGCGTCCCTCC
TGACTGTAGGAGCAAGCACACTCGAGCTGTGCGTGCTGTTGCGGCCGACC
CGGGACGGTGTGCGTGACCTGTCACTCTCAC
>Hymf8_85_AB373179_Japan
ATTGGCTCTTTTATGGCCTTTCTCTGTGCACTGTTTGTCCCGACAAAAGC
GTGTCTTTGTCGGGTGGGGGTTTGCCAGGTTCTCTTGCGAGAGGGTGGCA
ATCAAAGCTGGGCTCCTCTACCGTCCTCGCCCCGTATCACGTTTTTAACA
CACTTCTCTTTTTTTTTTCTAAGTGTCGAAAAATTGAAAAGTGTACAACT
TCTAACGGTGGACCCCTCGGCTCGTGCATCGATGAAGAACGCAGCAAACT
GCGATACGTAGTGTGAATTGCAGAATTCAGTGAATCATCGAGTCTTTGAA
CGCAAATGGCGCTTCTGGTCTCACCAGGAGCACGTCTGTCTGAGAGTTTG
CTTTACTGTGTACCGCCAGCTCGCTGGTTCGAGTACGATGTGAGGTGTTG
TCTTTGGACGGTTGCCGTCCTGGACATCCCTTGAAGTGATGCGTCCCTCC
TGACTGTAGGAGCAAGCACACTCGAGCTGTGCGTGCTGTTGCGGCCGACC
CGGGACGGTGTGCGTGACCTGTCACTCTCAC
>Hymf8_86_AB373179_Japan
ATTGGCTCTTTTATGGCCTTTCTCTGTGCACTGTTTGTCCCGACAAAAGC
GTGTCTTTGTCGGGTGGGGGTTTGCCAGGTTCTCTTGCGAGAGGGTGGCA
ATCAAAGCTGGGCTCCTCTACCGTCCTCGCCCCGTATCACGTTTTTAACA
CACTTCTCTTTTTTTTTTCTAAGTGTCGAAAAATTGAAAAGTGTACAACT
TCTAACGGTGGACCCCTCGGCTCGTGCATCGATGAAGAACGCAGCAAACT
GCGATACGTAGTGTGAATTGCAGAATTCAGTGAATCATCGAGTCTTTGAA
CGCAAATGGCGCTTCTGGTCTCACCAGGAGCACGTCTGTCTGAGAGTTTG
CTTTACTGTGTACCGCCAGCTCGCTGGTTCGAGTACGATGTGAGGTGTTG
TCTTTGGACGGTTGCCGTCCTGGACATCCCTTGAAGTGATGCGTCCCTCC
TGACTGTAGGAGCAAGCACACTCGAGCTGTGCGTGCTGTTGCGGCCGACC
CGGGACGGTGTGCGTGACCTGTCACTCTCAC
>Hymf8_87_AB373179_Japan
ATTGGCTCTTTTATGGCCTTTCTCTGTGCACTGTTTGTCCCGACAAAAGC
GTGTCTTTGTCGGGTGGGGGTTTGCCAGGTTCTCTTGCGAGAGGGTGGCA
ATCAAAGCTGGGCTCCTCTACCGTCCTCGCCCCGTATCACGTTTTTAACA
CACTTCTCTTTTTTTTTTCTAAGTGTCGAAAAATTGAAAAGTGTACAACT
TCTAACGGTGGACCCCTCGGCTCGTGCATCGATGAAGAACGCAGCAAACT
GCGATACGTAGTGTGAATTGCAGAATTCAGTGAATCATCGAGTCTTTGAA
CGCAAATGGCGCTTCTGGTCTCACCAGGAGCACGTCTGTCTGAGAGTTTG
CTTTACTGTGTACCGCCAGCTCGCTGGTTCGAGTACGATGTGAGGTGTTG
TCTTTGGACGGTTGCCGTCCTGGACATCCCTTGAAGTGATGCGTCCCTCC
TGACTGTAGGAGCAAGCACACTCGAGCTGTGCGTGCTGTTGCGGCCGACC
CGGGACGGTGTGCGTGACCTGTCACTCTCAC
>Hymf8_88_AB373179_Japan
ATTGGCTCTTTTATGGCCTTTCTCTGTGCACTGTTTGTCCCGACAAAAGC
GTGTCTTTGTCGGGTGGGGGTTTGCCAGGTTCTCTTGCGAGAGGGTGGCA
ATCAAAGCTGGGCTCCTCTACCGTCCTCGCCCCGTATCACGTTTTTAACA
CACTTCTCTTTTTTTTTTCTAAGTGTCGAAAAATTGAAAAGTGTACAACT
TCTAACGGTGGACCCCTCGGCTCGTGCATCGATGAAGAACGCAGCAAACT
GCGATACGTAGTGTGAATTGCAGAATTCAGTGAATCATCGAGTCTTTGAA
CGCAAATGGCGCTTCTGGTCTCACCAGGAGCACGTCTGTCTGAGAGTTTG
CTTTACTGTGTACCGCCAGCTCGCTGGTTCGAGTACGATGTGAGGTGTTG
TCTTTGGACGGTTGCCGTCCTGGACATCCCTTGAAGTGATGCGTCCCTCC
TGACTGTAGGAGCAAGCACACTCGAGCTGTGCGTGCTGTTGCGGCCGACC
CGGGACGGTGTGCGTGACCTGTCACTCTCAC
>Hymf8_89_AB373179_Japan
ATTGGCTCTTTTATGGCCTTTCTCTGTGCACTGTTTGTCCCGACAAAAGC
GTGTCTTTGTCGGGTGGGGGTTTGCCAGGTTCTCTTGCGAGAGGGTGGCA
ATCAAAGCTGGGCTCCTCTACCGTCCTCGCCCCGTATCACGTTTTTAACA
CACTTCTCTTTTTTTTTTCTAAGTGTCGAAAAATTGAAAAGTGTACAACT
TCTAACGGTGGACCCCTCGGCTCGTGCATCGATGAAGAACGCAGCAAACT
GCGATACGTAGTGTGAATTGCAGAATTCAGTGAATCATCGAGTCTTTGAA
CGCAAATGGCGCTTCTGGTCTCACCAGGAGCACGTCTGTCTGAGAGTTTG
CTTTACTGTGTACCGCCAGCTCGCTGGTTCGAGTACGATGTGAGGTGTTG
TCTTTGGACGGTTGCCGTCCTGGACATCCCTTGAAGTGATGCGTCCCTCC
TGACTGTAGGAGCAAGCACACTCGAGCTGTGCGTGCTGTTGCGGCCGACC
CGGGACGGTGTGCGTGACCTGTCACTCTCAC
>Hymf8_8_AB373179_Japan
ATTGGCTCTTTTATGGCCTTTCTCTGTGCACTGTTTGTCCCGACAAAAGC
GTGTCTTTGTCGGGTGGGGGTTTGCCAGGTTCTCTTGCGAGAGGGTGGCA
ATCAAAGCTGGGCTCCTCTACCGTCCTCGCCCCGTATCACGTTTTTAACA
CACTTCTCTTTTTTTTTTCTAAGTGTCGAAAAATTGAAAAGTGTACAACT
TCTAACGGTGGACCCCTCGGCTCGTGCATCGATGAAGAACGCAGCAAACT
GCGATACGTAGTGTGAATTGCAGAATTCAGTGAATCATCGAGTCTTTGAA
CGCAAATGGCGCTTCTGGTCTCACCAGGAGCACGTCTGTCTGAGAGTTTG
CTTTACTGTGTACCGCCAGCTCGCTGGTTCGAGTACGATGTGAGGTGTTG
TCTTTGGACGGTTGCCGTCCTGGACATCCCTTGAAGTGATGCGTCCCTCC
TGACTGTAGGAGCAAGCACACTCGAGCTGTGCGTGCTGTTGCGGCCGACC
CGGGACGGTGTGCGTGACCTGTCACTCTCAC
>Hymf8_90_AB373179_Japan
ATTGGCTCTTTTATGGCCTTTCTCTGTGCACTGTTTGTCCCGACAAAAGC
GTGTCTTTGTCGGGTGGGGGTTTGCCAGGTTCTCTTGCGAGAGGGTGGCA
ATCAAAGCTGGGCTCCTCTACCGTCCTCGCCCCGTATCACGTTTTTAACA
CACTTCTCTTTTTTTTTTCTAAGTGTCGAAAAATTGAAAAGTGTACAACT
TCTAACGGTGGACCCCTCGGCTCGTGCATCGATGAAGAACGCAGCAAACT
GCGATACGTAGTGTGAATTGCAGAATTCAGTGAATCATCGAGTCTTTGAA
CGCAAATGGCGCTTCTGGTCTCACCAGGAGCACGTCTGTCTGAGAGTTTG
CTTTACTGTGTACCGCCAGCTCGCTGGTTCGAGTACGATGTGAGGTGTTG
TCTTTGGACGGTTGCCGTCCTGGACATCCCTTGAAGTGATGCGTCCCTCC
TGACTGTAGGAGCAAGCACACTCGAGCTGTGCGTGCTGTTGCGGCCGACC
CGGGACGGTGTGCGTGACCTGTCACTCTCAC
>Hymf8_91_AB373179_Japan
ATTGGCTCTTTTATGGCCTTTCTCTGTGCACTGTTTGTCCCGACAAAAGC
GTGTCTTTGTCGGGTGGGGGTTTGCCAGGTTCTCTTGCGAGAGGGTGGCA
ATCAAAGCTGGGCTCCTCTACCGTCCTCGCCCCGTATCACGTTTTTAACA
CACTTCTCTTTTTTTTTTCTAAGTGTCGAAAAATTGAAAAGTGTACAACT
TCTAACGGTGGACCCCTCGGCTCGTGCATCGATGAAGAACGCAGCAAACT
GCGATACGTAGTGTGAATTGCAGAATTCAGTGAATCATCGAGTCTTTGAA
CGCAAATGGCGCTTCTGGTCTCACCAGGAGCACGTCTGTCTGAGAGTTTG
CTTTACTGTGTACCGCCAGCTCGCTGGTTCGAGTACGATGTGAGGTGTTG
TCTTTGGACGGTTGCCGTCCTGGACATCCCTTGAAGTGATGCGTCCCTCC
TGACTGTAGGAGCAAGCACACTCGAGCTGTGCGTGCTGTTGCGGCCGACC
CGGGACGGTGTGCGTGACCTGTCACTCTCAC
>Hymf8_92_AB373179_Japan
ATTGGCTCTTTTATGGCCTTTCTCTGTGCACTGTTTGTCCCGACAAAAGC
GTGTCTTTGTCGGGTGGGGGTTTGCCAGGTTCTCTTGCGAGAGGGTGGCA
ATCAAAGCTGGGCTCCTCTACCGTCCTCGCCCCGTATCACGTTTTTAACA
CACTTCTCTTTTTTTTTTCTAAGTGTCGAAAAATTGAAAAGTGTACAACT
TCTAACGGTGGACCCCTCGGCTCGTGCATCGATGAAGAACGCAGCAAACT
GCGATACGTAGTGTGAATTGCAGAATTCAGTGAATCATCGAGTCTTTGAA
CGCAAATGGCGCTTCTGGTCTCACCAGGAGCACGTCTGTCTGAGAGTTTG
CTTTACTGTGTACCGCCAGCTCGCTGGTTCGAGTACGATGTGAGGTGTTG
TCTTTGGACGGTTGCCGTCCTGGACATCCCTTGAAGTGATGCGTCCCTCC
TGACTGTAGGAGCAAGCACACTCGAGCTGTGCGTGCTGTTGCGGCCGACC
CGGGACGGTGTGCGTGACCTGTCACTCTCAC
>Hymf8_93_AB373179_Japan
ATTGGCTCTTTTATGGCCTTTCTCTGTGCACTGTTTGTCCCGACAAAAGC
GTGTCTTTGTCGGGTGGGGGTTTGCCAGGTTCTCTTGCGAGAGGGTGGCA
ATCAAAGCTGGGCTCCTCTACCGTCCTCGCCCCGTATCACGTTTTTAACA
CACTTCTCTTTTTTTTTTCTAAGTGTCGAAAAATTGAAAAGTGTACAACT
TCTAACGGTGGACCCCTCGGCTCGTGCATCGATGAAGAACGCAGCAAACT
GCGATACGTAGTGTGAATTGCAGAATTCAGTGAATCATCGAGTCTTTGAA
CGCAAATGGCGCTTCTGGTCTCACCAGGAGCACGTCTGTCTGAGAGTTTG
CTTTACTGTGTACCGCCAGCTCGCTGGTTCGAGTACGATGTGAGGTGTTG
TCTTTGGACGGTTGCCGTCCTGGACATCCCTTGAAGTGATGCGTCCCTCC
TGACTGTAGGAGCAAGCACACTCGAGCTGTGCGTGCTGTTGCGGCCGACC
CGGGACGGTGTGCGTGACCTGTCACTCTCAC
>Hymf8_94_AB373179_Japan
ATTGGCTCTTTTATGGCCTTTCTCTGTGCACTGTTTGTCCCGACAAAAGC
GTGTCTTTGTCGGGTGGGGGTTTGCCAGGTTCTCTTGCGAGAGGGTGGCA
ATCAAAGCTGGGCTCCTCTACCGTCCTCGCCCCGTATCACGTTTTTAACA
CACTTCTCTTTTTTTTTTCTAAGTGTCGAAAAATTGAAAAGTGTACAACT
TCTAACGGTGGACCCCTCGGCTCGTGCATCGATGAAGAACGCAGCAAACT
GCGATACGTAGTGTGAATTGCAGAATTCAGTGAATCATCGAGTCTTTGAA
CGCAAATGGCGCTTCTGGTCTCACCAGGAGCACGTCTGTCTGAGAGTTTG
CTTTACTGTGTACCGCCAGCTCGCTGGTTCGAGTACGATGTGAGGTGTTG
TCTTTGGACGGTTGCCGTCCTGGACATCCCTTGAAGTGATGCGTCCCTCC
TGACTGTAGGAGCAAGCACACTCGAGCTGTGCGTGCTGTTGCGGCCGACC
CGGGACGGTGTGCGTGACCTGTCACTCTCAC
>Hymf8_95_AB373179_Japan
ATTGGCTCTTTTATGGCCTTTCTCTGTGCACTGTTTGTCCCGACAAAAGC
GTGTCTTTGTCGGGTGGGGGTTTGCCAGGTTCTCTTGCGAGAGGGTGGCA
ATCAAAGCTGGGCTCCTCTACCGTCCTCGCCCCGTATCACGTTTTTAACA
CACTTCTCTTTTTTTTTTCTAAGTGTCGAAAAATTGAAAAGTGTACAACT
TCTAACGGTGGACCCCTCGGCTCGTGCATCGATGAAGAACGCAGCAAACT
GCGATACGTAGTGTGAATTGCAGAATTCAGTGAATCATCGAGTCTTTGAA
CGCAAATGGCGCTTCTGGTCTCACCAGGAGCACGTCTGTCTGAGAGTTTG
CTTTACTGTGTACCGCCAGCTCGCTGGTTCGAGTACGATGTGAGGTGTTG
TCTTTGGACGGTTGCCGTCCTGGACATCCCTTGAAGTGATGCGTCCCTCC
TGACTGTAGGAGCAAGCACACTCGAGCTGTGCGTGCTGTTGCGGCCGACC
CGGGACGGTGTGCGTGACCTGTCACTCTCAC
>Hymf8_96_AB373179_Japan
ATTGGCTCTTTTATGGCCTTTCTCTGTGCACTGTTTGTCCCGACAAAAGC
GTGTCTTTGTCGGGTGGGGGTTTGCCAGGTTCTCTTGCGAGAGGGTGGCA
ATCAAAGCTGGGCTCCTCTACCGTCCTCGCCCCGTATCACGTTTTTAACA
CACTTCTCTTTTTTTTTTCTAAGTGTCGAAAAATTGAAAAGTGTACAACT
TCTAACGGTGGACCCCTCGGCTCGTGCATCGATGAAGAACGCAGCAAACT
GCGATACGTAGTGTGAATTGCAGAATTCAGTGAATCATCGAGTCTTTGAA
CGCAAATGGCGCTTCTGGTCTCACCAGGAGCACGTCTGTCTGAGAGTTTG
CTTTACTGTGTACCGCCAGCTCGCTGGTTCGAGTACGATGTGAGGTGTTG
TCTTTGGACGGTTGCCGTCCTGGACATCCCTTGAAGTGATGCGTCCCTCC
TGACTGTAGGAGCAAGCACACTCGAGCTGTGCGTGCTGTTGCGGCCGACC
CGGGACGGTGTGCGTGACCTGTCACTCTCAC
>Hymf8_97_AB373179_Japan
ATTGGCTCTTTTATGGCCTTTCTCTGTGCACTGTTTGTCCCGACAAAAGC
GTGTCTTTGTCGGGTGGGGGTTTGCCAGGTTCTCTTGCGAGAGGGTGGCA
ATCAAAGCTGGGCTCCTCTACCGTCCTCGCCCCGTATCACGTTTTTAACA
CACTTCTCTTTTTTTTTTCTAAGTGTCGAAAAATTGAAAAGTGTACAACT
TCTAACGGTGGACCCCTCGGCTCGTGCATCGATGAAGAACGCAGCAAACT
GCGATACGTAGTGTGAATTGCAGAATTCAGTGAATCATCGAGTCTTTGAA
CGCAAATGGCGCTTCTGGTCTCACCAGGAGCACGTCTGTCTGAGAGTTTG
CTTTACTGTGTACCGCCAGCTCGCTGGTTCGAGTACGATGTGAGGTGTTG
TCTTTGGACGGTTGCCGTCCTGGACATCCCTTGAAGTGATGCGTCCCTCC
TGACTGTAGGAGCAAGCACACTCGAGCTGTGCGTGCTGTTGCGGCCGACC
CGGGACGGTGTGCGTGACCTGTCACTCTCAC
>Hymf8_98_AB373179_Japan
ATTGGCTCTTTTATGGCCTTTCTCTGTGCACTGTTTGTCCCGACAAAAGC
GTGTCTTTGTCGGGTGGGGGTTTGCCAGGTTCTCTTGCGAGAGGGTGGCA
ATCAAAGCTGGGCTCCTCTACCGTCCTCGCCCCGTATCACGTTTTTAACA
CACTTCTCTTTTTTTTTTCTAAGTGTCGAAAAATTGAAAAGTGTACAACT
TCTAACGGTGGACCCCTCGGCTCGTGCATCGATGAAGAACGCAGCAAACT
GCGATACGTAGTGTGAATTGCAGAATTCAGTGAATCATCGAGTCTTTGAA
CGCAAATGGCGCTTCTGGTCTCACCAGGAGCACGTCTGTCTGAGAGTTTG
CTTTACTGTGTACCGCCAGCTCGCTGGTTCGAGTACGATGTGAGGTGTTG
TCTTTGGACGGTTGCCGTCCTGGACATCCCTTGAAGTGATGCGTCCCTCC
TGACTGTAGGAGCAAGCACACTCGAGCTGTGCGTGCTGTTGCGGCCGACC
CGGGACGGTGTGCGTGACCTGTCACTCTCAC
>Hymf8_99_AB373179_Japan
ATTGGCTCTTTTATGGCCTTTCTCTGTGCACTGTTTGTCCCGACAAAAGC
GTGTCTTTGTCGGGTGGGGGTTTGCCAGGTTCTCTTGCGAGAGGGTGGCA
ATCAAAGCTGGGCTCCTCTACCGTCCTCGCCCCGTATCACGTTTTTAACA
CACTTCTCTTTTTTTTTTCTAAGTGTCGAAAAATTGAAAAGTGTACAACT
TCTAACGGTGGACCCCTCGGCTCGTGCATCGATGAAGAACGCAGCAAACT
GCGATACGTAGTGTGAATTGCAGAATTCAGTGAATCATCGAGTCTTTGAA
CGCAAATGGCGCTTCTGGTCTCACCAGGAGCACGTCTGTCTGAGAGTTTG
CTTTACTGTGTACCGCCAGCTCGCTGGTTCGAGTACGATGTGAGGTGTTG
TCTTTGGACGGTTGCCGTCCTGGACATCCCTTGAAGTGATGCGTCCCTCC
TGACTGTAGGAGCAAGCACACTCGAGCTGTGCGTGCTGTTGCGGCCGACC
CGGGACGGTGTGCGTGACCTGTCACTCTCAC
>Hymf8_9_AB373179_Japan
ATTGGCTCTTTTATGGCCTTTCTCTGTGCACTGTTTGTCCCGACAAAAGC
GTGTCTTTGTCGGGTGGGGGTTTGCCAGGTTCTCTTGCGAGAGGGTGGCA
ATCAAAGCTGGGCTCCTCTACCGTCCTCGCCCCGTATCACGTTTTTAACA
CACTTCTCTTTTTTTTTTCTAAGTGTCGAAAAATTGAAAAGTGTACAACT
TCTAACGGTGGACCCCTCGGCTCGTGCATCGATGAAGAACGCAGCAAACT
GCGATACGTAGTGTGAATTGCAGAATTCAGTGAATCATCGAGTCTTTGAA
CGCAAATGGCGCTTCTGGTCTCACCAGGAGCACGTCTGTCTGAGAGTTTG
CTTTACTGTGTACCGCCAGCTCGCTGGTTCGAGTACGATGTGAGGTGTTG
TCTTTGGACGGTTGCCGTCCTGGACATCCCTTGAAGTGATGCGTCCCTCC
TGACTGTAGGAGCAAGCACACTCGAGCTGTGCGTGCTGTTGCGGCCGACC
CGGGACGGTGTGCGTGACCTGTCACTCTCAC
>Hymf9_1_AB373180_Japan
ATTGGCTCTTTTATGGCCTTTCTCTGTGCACTGTTTGTCCCGACAAAAGC
GTGTCTTTGTCGGGTGGGGGTTTGCCAGGTTCTCTTGCGAGAGGGTGGCA
ATCAAAGCTGGGCTCCTCTACCGTCCTCGCCCCGTATCACGTTTTTAACA
CACTTCTCTTTTTTTTTCTAAGTGTCGAAAAATTGAAAAGTGTACAACTT
CTAACGGTGGACCCCTCGGCTCGTGCATCGATGAAGAACGCAGCAAACTG
CGATACGTAGTGTGAATTGCAGAATTCAGTGAATCATCGAGTCTTTGAAC
GCAAATGGCGCTTCTGGTCTCACCAGGAGCACGTCTGTCTGAGAGTTTGC
TTTACTGTGTACTGCCAGCTCGCTGGTTCGAGTACGATGTGAGGTGTTGT
CTTTGGACGGTTGCCGTCCTGGACATCCCTTGAAGTGATGCGTCCCTCCT
GACTGTAGGAGCAAGCACACTCGAGCTGTGCGTGCTGTTGCGGCCGACCC
GGGACGGTGTGCGTGACCTGTCACTCTCAC
>Hymf9_2_AB373180_Japan
ATTGGCTCTTTTATGGCCTTTCTCTGTGCACTGTTTGTCCCGACAAAAGC
GTGTCTTTGTCGGGTGGGGGTTTGCCAGGTTCTCTTGCGAGAGGGTGGCA
ATCAAAGCTGGGCTCCTCTACCGTCCTCGCCCCGTATCACGTTTTTAACA
CACTTCTCTTTTTTTTTCTAAGTGTCGAAAAATTGAAAAGTGTACAACTT
CTAACGGTGGACCCCTCGGCTCGTGCATCGATGAAGAACGCAGCAAACTG
CGATACGTAGTGTGAATTGCAGAATTCAGTGAATCATCGAGTCTTTGAAC
GCAAATGGCGCTTCTGGTCTCACCAGGAGCACGTCTGTCTGAGAGTTTGC
TTTACTGTGTACTGCCAGCTCGCTGGTTCGAGTACGATGTGAGGTGTTGT
CTTTGGACGGTTGCCGTCCTGGACATCCCTTGAAGTGATGCGTCCCTCCT
GACTGTAGGAGCAAGCACACTCGAGCTGTGCGTGCTGTTGCGGCCGACCC
GGGACGGTGTGCGTGACCTGTCACTCTCAC
>Hymf9_3_AB373180_Japan
ATTGGCTCTTTTATGGCCTTTCTCTGTGCACTGTTTGTCCCGACAAAAGC
GTGTCTTTGTCGGGTGGGGGTTTGCCAGGTTCTCTTGCGAGAGGGTGGCA
ATCAAAGCTGGGCTCCTCTACCGTCCTCGCCCCGTATCACGTTTTTAACA
CACTTCTCTTTTTTTTTCTAAGTGTCGAAAAATTGAAAAGTGTACAACTT
CTAACGGTGGACCCCTCGGCTCGTGCATCGATGAAGAACGCAGCAAACTG
CGATACGTAGTGTGAATTGCAGAATTCAGTGAATCATCGAGTCTTTGAAC
GCAAATGGCGCTTCTGGTCTCACCAGGAGCACGTCTGTCTGAGAGTTTGC
TTTACTGTGTACTGCCAGCTCGCTGGTTCGAGTACGATGTGAGGTGTTGT
CTTTGGACGGTTGCCGTCCTGGACATCCCTTGAAGTGATGCGTCCCTCCT
GACTGTAGGAGCAAGCACACTCGAGCTGTGCGTGCTGTTGCGGCCGACCC
GGGACGGTGTGCGTGACCTGTCACTCTCAC
>Hyms1_1_AB373166_Japan
ATTGGCTCTCGTTTGGCCTTTCTCTGTGCACTGTCTGGCCCGACGGAGCA
CGTCTCCGTCGAGCGGGGGTTTGCCAGGTTCTCCTCCTCGGAGAGGGTGG
CAATCAAAGCTGGGCTCCTTTTCCTCCCTCGCCCCGTATAACTTTTTTTC
CAACAAAACCTTTGTTTTTTTTCTAAGTATTGAAAAATTAAAAATGTACA
ACTTCTAACGGTGGACCCCTCGGCTCGTGCATCGATGAAGAACGCAGCAA
ACTGCGATACGTAGTGTGAATTGCAGAATTCAGTGAATCATCGAGTCTTT
GAACGCAAATGGCGCTTCTGGTCTCACCAGGAGCACGTCTGTCTGAGAGT
TTGCTTTACTGTGTACCGCCAGCTCGCTGGTCGCGTACGTTGTGAGGAGT
TGTCTCCGAGCGGCTCGCCGTTCTGGACATCCCTTGAAGTGAGGCGTCCC
TCCTGACTGCAGGAGCAAGCACACCCGTGTTGTGCGTGTTCTTGCGGCCG
ATGGGGACGGTGTGCGTGACCTGTCACTCTCAC
>Hyms1_2_AB373166_Japan
ATTGGCTCTCGTTTGGCCTTTCTCTGTGCACTGTCTGGCCCGACGGAGCA
CGTCTCCGTCGAGCGGGGGTTTGCCAGGTTCTCCTCCTCGGAGAGGGTGG
CAATCAAAGCTGGGCTCCTTTTCCTCCCTCGCCCCGTATAACTTTTTTTC
CAACAAAACCTTTGTTTTTTTTCTAAGTATTGAAAAATTAAAAATGTACA
ACTTCTAACGGTGGACCCCTCGGCTCGTGCATCGATGAAGAACGCAGCAA
ACTGCGATACGTAGTGTGAATTGCAGAATTCAGTGAATCATCGAGTCTTT
GAACGCAAATGGCGCTTCTGGTCTCACCAGGAGCACGTCTGTCTGAGAGT
TTGCTTTACTGTGTACCGCCAGCTCGCTGGTCGCGTACGTTGTGAGGAGT
TGTCTCCGAGCGGCTCGCCGTTCTGGACATCCCTTGAAGTGAGGCGTCCC
TCCTGACTGCAGGAGCAAGCACACCCGTGTTGTGCGTGTTCTTGCGGCCG
ATGGGGACGGTGTGCGTGACCTGTCACTCTCAC
>Hyms2_10_AB373167_Japan
ATTGGCTCTCGTTTGGCCTTTCTCTGTGCACTGTCTGGCCCGACGGAGCA
CGTCTCCGTCGAGCGGGGGTTTGCCAGGTTCTCCTCCTCGGAGAGGGTGG
CAATCAAAGCTGGGCTCCTTTTCCTCCCTCGCCCCGTATAACTTTTTTTC
CAACAAAACCTTTGTTTTTTTTCTAAGTATTGAAAAATTAAAAATGTACA
ACTTCTAACGGTGGACCCCTCGGCTCGTGCATCGATGAAGAACGCAGCAA
ACTGCGATACGTAGTGTGAATTGCAGAATTCAGTGAATCATCGAGTCTTT
GAACGCAAATGGCGCTTCTGGTCTCACCAGGAGCACGTCTGTCTGAGAGT
TTGCTTTACTGTGTACCGCCAGCTCGCTGGTCGCGTACGTTGTGAGGAGT
TGTCTCCGAGCGGCTCGCCGTTCTGGACATCCCTTGAAGTGAGGCGTCCC
TCCTGACTGCAGGAGCAAGCACACCCGTGTTGTGCGTGTTCTTGCGGCCG
ACGGGGACGGTGTGCGTGACCTGTCACTCTCAC
>Hyms2_11_AB373167_Japan
ATTGGCTCTCGTTTGGCCTTTCTCTGTGCACTGTCTGGCCCGACGGAGCA
CGTCTCCGTCGAGCGGGGGTTTGCCAGGTTCTCCTCCTCGGAGAGGGTGG
CAATCAAAGCTGGGCTCCTTTTCCTCCCTCGCCCCGTATAACTTTTTTTC
CAACAAAACCTTTGTTTTTTTTCTAAGTATTGAAAAATTAAAAATGTACA
ACTTCTAACGGTGGACCCCTCGGCTCGTGCATCGATGAAGAACGCAGCAA
ACTGCGATACGTAGTGTGAATTGCAGAATTCAGTGAATCATCGAGTCTTT
GAACGCAAATGGCGCTTCTGGTCTCACCAGGAGCACGTCTGTCTGAGAGT
TTGCTTTACTGTGTACCGCCAGCTCGCTGGTCGCGTACGTTGTGAGGAGT
TGTCTCCGAGCGGCTCGCCGTTCTGGACATCCCTTGAAGTGAGGCGTCCC
TCCTGACTGCAGGAGCAAGCACACCCGTGTTGTGCGTGTTCTTGCGGCCG
ACGGGGACGGTGTGCGTGACCTGTCACTCTCAC
>Hyms2_12_AB373167_Japan
ATTGGCTCTCGTTTGGCCTTTCTCTGTGCACTGTCTGGCCCGACGGAGCA
CGTCTCCGTCGAGCGGGGGTTTGCCAGGTTCTCCTCCTCGGAGAGGGTGG
CAATCAAAGCTGGGCTCCTTTTCCTCCCTCGCCCCGTATAACTTTTTTTC
CAACAAAACCTTTGTTTTTTTTCTAAGTATTGAAAAATTAAAAATGTACA
ACTTCTAACGGTGGACCCCTCGGCTCGTGCATCGATGAAGAACGCAGCAA
ACTGCGATACGTAGTGTGAATTGCAGAATTCAGTGAATCATCGAGTCTTT
GAACGCAAATGGCGCTTCTGGTCTCACCAGGAGCACGTCTGTCTGAGAGT
TTGCTTTACTGTGTACCGCCAGCTCGCTGGTCGCGTACGTTGTGAGGAGT
TGTCTCCGAGCGGCTCGCCGTTCTGGACATCCCTTGAAGTGAGGCGTCCC
TCCTGACTGCAGGAGCAAGCACACCCGTGTTGTGCGTGTTCTTGCGGCCG
ACGGGGACGGTGTGCGTGACCTGTCACTCTCAC
>Hyms2_13_AB373167_Japan
ATTGGCTCTCGTTTGGCCTTTCTCTGTGCACTGTCTGGCCCGACGGAGCA
CGTCTCCGTCGAGCGGGGGTTTGCCAGGTTCTCCTCCTCGGAGAGGGTGG
CAATCAAAGCTGGGCTCCTTTTCCTCCCTCGCCCCGTATAACTTTTTTTC
CAACAAAACCTTTGTTTTTTTTCTAAGTATTGAAAAATTAAAAATGTACA
ACTTCTAACGGTGGACCCCTCGGCTCGTGCATCGATGAAGAACGCAGCAA
ACTGCGATACGTAGTGTGAATTGCAGAATTCAGTGAATCATCGAGTCTTT
GAACGCAAATGGCGCTTCTGGTCTCACCAGGAGCACGTCTGTCTGAGAGT
TTGCTTTACTGTGTACCGCCAGCTCGCTGGTCGCGTACGTTGTGAGGAGT
TGTCTCCGAGCGGCTCGCCGTTCTGGACATCCCTTGAAGTGAGGCGTCCC
TCCTGACTGCAGGAGCAAGCACACCCGTGTTGTGCGTGTTCTTGCGGCCG
ACGGGGACGGTGTGCGTGACCTGTCACTCTCAC
>Hyms2_14_AB373167_Japan
ATTGGCTCTCGTTTGGCCTTTCTCTGTGCACTGTCTGGCCCGACGGAGCA
CGTCTCCGTCGAGCGGGGGTTTGCCAGGTTCTCCTCCTCGGAGAGGGTGG
CAATCAAAGCTGGGCTCCTTTTCCTCCCTCGCCCCGTATAACTTTTTTTC
CAACAAAACCTTTGTTTTTTTTCTAAGTATTGAAAAATTAAAAATGTACA
ACTTCTAACGGTGGACCCCTCGGCTCGTGCATCGATGAAGAACGCAGCAA
ACTGCGATACGTAGTGTGAATTGCAGAATTCAGTGAATCATCGAGTCTTT
GAACGCAAATGGCGCTTCTGGTCTCACCAGGAGCACGTCTGTCTGAGAGT
TTGCTTTACTGTGTACCGCCAGCTCGCTGGTCGCGTACGTTGTGAGGAGT
TGTCTCCGAGCGGCTCGCCGTTCTGGACATCCCTTGAAGTGAGGCGTCCC
TCCTGACTGCAGGAGCAAGCACACCCGTGTTGTGCGTGTTCTTGCGGCCG
ACGGGGACGGTGTGCGTGACCTGTCACTCTCAC
>Hyms2_15_AB373167_Japan
ATTGGCTCTCGTTTGGCCTTTCTCTGTGCACTGTCTGGCCCGACGGAGCA
CGTCTCCGTCGAGCGGGGGTTTGCCAGGTTCTCCTCCTCGGAGAGGGTGG
CAATCAAAGCTGGGCTCCTTTTCCTCCCTCGCCCCGTATAACTTTTTTTC
CAACAAAACCTTTGTTTTTTTTCTAAGTATTGAAAAATTAAAAATGTACA
ACTTCTAACGGTGGACCCCTCGGCTCGTGCATCGATGAAGAACGCAGCAA
ACTGCGATACGTAGTGTGAATTGCAGAATTCAGTGAATCATCGAGTCTTT
GAACGCAAATGGCGCTTCTGGTCTCACCAGGAGCACGTCTGTCTGAGAGT
TTGCTTTACTGTGTACCGCCAGCTCGCTGGTCGCGTACGTTGTGAGGAGT
TGTCTCCGAGCGGCTCGCCGTTCTGGACATCCCTTGAAGTGAGGCGTCCC
TCCTGACTGCAGGAGCAAGCACACCCGTGTTGTGCGTGTTCTTGCGGCCG
ACGGGGACGGTGTGCGTGACCTGTCACTCTCAC
>Hyms2_1_AB373167_Japan
ATTGGCTCTCGTTTGGCCTTTCTCTGTGCACTGTCTGGCCCGACGGAGCA
CGTCTCCGTCGAGCGGGGGTTTGCCAGGTTCTCCTCCTCGGAGAGGGTGG
CAATCAAAGCTGGGCTCCTTTTCCTCCCTCGCCCCGTATAACTTTTTTTC
CAACAAAACCTTTGTTTTTTTTCTAAGTATTGAAAAATTAAAAATGTACA
ACTTCTAACGGTGGACCCCTCGGCTCGTGCATCGATGAAGAACGCAGCAA
ACTGCGATACGTAGTGTGAATTGCAGAATTCAGTGAATCATCGAGTCTTT
GAACGCAAATGGCGCTTCTGGTCTCACCAGGAGCACGTCTGTCTGAGAGT
TTGCTTTACTGTGTACCGCCAGCTCGCTGGTCGCGTACGTTGTGAGGAGT
TGTCTCCGAGCGGCTCGCCGTTCTGGACATCCCTTGAAGTGAGGCGTCCC
TCCTGACTGCAGGAGCAAGCACACCCGTGTTGTGCGTGTTCTTGCGGCCG
ACGGGGACGGTGTGCGTGACCTGTCACTCTCAC
>Hyms2_2_AB373167_Japan
ATTGGCTCTCGTTTGGCCTTTCTCTGTGCACTGTCTGGCCCGACGGAGCA
CGTCTCCGTCGAGCGGGGGTTTGCCAGGTTCTCCTCCTCGGAGAGGGTGG
CAATCAAAGCTGGGCTCCTTTTCCTCCCTCGCCCCGTATAACTTTTTTTC
CAACAAAACCTTTGTTTTTTTTCTAAGTATTGAAAAATTAAAAATGTACA
ACTTCTAACGGTGGACCCCTCGGCTCGTGCATCGATGAAGAACGCAGCAA
ACTGCGATACGTAGTGTGAATTGCAGAATTCAGTGAATCATCGAGTCTTT
GAACGCAAATGGCGCTTCTGGTCTCACCAGGAGCACGTCTGTCTGAGAGT
TTGCTTTACTGTGTACCGCCAGCTCGCTGGTCGCGTACGTTGTGAGGAGT
TGTCTCCGAGCGGCTCGCCGTTCTGGACATCCCTTGAAGTGAGGCGTCCC
TCCTGACTGCAGGAGCAAGCACACCCGTGTTGTGCGTGTTCTTGCGGCCG
ACGGGGACGGTGTGCGTGACCTGTCACTCTCAC
>Hyms2_3_AB373167_Japan
ATTGGCTCTCGTTTGGCCTTTCTCTGTGCACTGTCTGGCCCGACGGAGCA
CGTCTCCGTCGAGCGGGGGTTTGCCAGGTTCTCCTCCTCGGAGAGGGTGG
CAATCAAAGCTGGGCTCCTTTTCCTCCCTCGCCCCGTATAACTTTTTTTC
CAACAAAACCTTTGTTTTTTTTCTAAGTATTGAAAAATTAAAAATGTACA
ACTTCTAACGGTGGACCCCTCGGCTCGTGCATCGATGAAGAACGCAGCAA
ACTGCGATACGTAGTGTGAATTGCAGAATTCAGTGAATCATCGAGTCTTT
GAACGCAAATGGCGCTTCTGGTCTCACCAGGAGCACGTCTGTCTGAGAGT
TTGCTTTACTGTGTACCGCCAGCTCGCTGGTCGCGTACGTTGTGAGGAGT
TGTCTCCGAGCGGCTCGCCGTTCTGGACATCCCTTGAAGTGAGGCGTCCC
TCCTGACTGCAGGAGCAAGCACACCCGTGTTGTGCGTGTTCTTGCGGCCG
ACGGGGACGGTGTGCGTGACCTGTCACTCTCAC
>Hyms2_4_AB373167_Japan
ATTGGCTCTCGTTTGGCCTTTCTCTGTGCACTGTCTGGCCCGACGGAGCA
CGTCTCCGTCGAGCGGGGGTTTGCCAGGTTCTCCTCCTCGGAGAGGGTGG
CAATCAAAGCTGGGCTCCTTTTCCTCCCTCGCCCCGTATAACTTTTTTTC
CAACAAAACCTTTGTTTTTTTTCTAAGTATTGAAAAATTAAAAATGTACA
ACTTCTAACGGTGGACCCCTCGGCTCGTGCATCGATGAAGAACGCAGCAA
ACTGCGATACGTAGTGTGAATTGCAGAATTCAGTGAATCATCGAGTCTTT
GAACGCAAATGGCGCTTCTGGTCTCACCAGGAGCACGTCTGTCTGAGAGT
TTGCTTTACTGTGTACCGCCAGCTCGCTGGTCGCGTACGTTGTGAGGAGT
TGTCTCCGAGCGGCTCGCCGTTCTGGACATCCCTTGAAGTGAGGCGTCCC
TCCTGACTGCAGGAGCAAGCACACCCGTGTTGTGCGTGTTCTTGCGGCCG
ACGGGGACGGTGTGCGTGACCTGTCACTCTCAC
>Hyms2_5_AB373167_Japan
ATTGGCTCTCGTTTGGCCTTTCTCTGTGCACTGTCTGGCCCGACGGAGCA
CGTCTCCGTCGAGCGGGGGTTTGCCAGGTTCTCCTCCTCGGAGAGGGTGG
CAATCAAAGCTGGGCTCCTTTTCCTCCCTCGCCCCGTATAACTTTTTTTC
CAACAAAACCTTTGTTTTTTTTCTAAGTATTGAAAAATTAAAAATGTACA
ACTTCTAACGGTGGACCCCTCGGCTCGTGCATCGATGAAGAACGCAGCAA
ACTGCGATACGTAGTGTGAATTGCAGAATTCAGTGAATCATCGAGTCTTT
GAACGCAAATGGCGCTTCTGGTCTCACCAGGAGCACGTCTGTCTGAGAGT
TTGCTTTACTGTGTACCGCCAGCTCGCTGGTCGCGTACGTTGTGAGGAGT
TGTCTCCGAGCGGCTCGCCGTTCTGGACATCCCTTGAAGTGAGGCGTCCC
TCCTGACTGCAGGAGCAAGCACACCCGTGTTGTGCGTGTTCTTGCGGCCG
ACGGGGACGGTGTGCGTGACCTGTCACTCTCAC
>Hyms2_6_AB373167_Japan
ATTGGCTCTCGTTTGGCCTTTCTCTGTGCACTGTCTGGCCCGACGGAGCA
CGTCTCCGTCGAGCGGGGGTTTGCCAGGTTCTCCTCCTCGGAGAGGGTGG
CAATCAAAGCTGGGCTCCTTTTCCTCCCTCGCCCCGTATAACTTTTTTTC
CAACAAAACCTTTGTTTTTTTTCTAAGTATTGAAAAATTAAAAATGTACA
ACTTCTAACGGTGGACCCCTCGGCTCGTGCATCGATGAAGAACGCAGCAA
ACTGCGATACGTAGTGTGAATTGCAGAATTCAGTGAATCATCGAGTCTTT
GAACGCAAATGGCGCTTCTGGTCTCACCAGGAGCACGTCTGTCTGAGAGT
TTGCTTTACTGTGTACCGCCAGCTCGCTGGTCGCGTACGTTGTGAGGAGT
TGTCTCCGAGCGGCTCGCCGTTCTGGACATCCCTTGAAGTGAGGCGTCCC
TCCTGACTGCAGGAGCAAGCACACCCGTGTTGTGCGTGTTCTTGCGGCCG
ACGGGGACGGTGTGCGTGACCTGTCACTCTCAC
>Hyms2_7_AB373167_Japan
ATTGGCTCTCGTTTGGCCTTTCTCTGTGCACTGTCTGGCCCGACGGAGCA
CGTCTCCGTCGAGCGGGGGTTTGCCAGGTTCTCCTCCTCGGAGAGGGTGG
CAATCAAAGCTGGGCTCCTTTTCCTCCCTCGCCCCGTATAACTTTTTTTC
CAACAAAACCTTTGTTTTTTTTCTAAGTATTGAAAAATTAAAAATGTACA
ACTTCTAACGGTGGACCCCTCGGCTCGTGCATCGATGAAGAACGCAGCAA
ACTGCGATACGTAGTGTGAATTGCAGAATTCAGTGAATCATCGAGTCTTT
GAACGCAAATGGCGCTTCTGGTCTCACCAGGAGCACGTCTGTCTGAGAGT
TTGCTTTACTGTGTACCGCCAGCTCGCTGGTCGCGTACGTTGTGAGGAGT
TGTCTCCGAGCGGCTCGCCGTTCTGGACATCCCTTGAAGTGAGGCGTCCC
TCCTGACTGCAGGAGCAAGCACACCCGTGTTGTGCGTGTTCTTGCGGCCG
ACGGGGACGGTGTGCGTGACCTGTCACTCTCAC
>Hyms2_8_AB373167_Japan
ATTGGCTCTCGTTTGGCCTTTCTCTGTGCACTGTCTGGCCCGACGGAGCA
CGTCTCCGTCGAGCGGGGGTTTGCCAGGTTCTCCTCCTCGGAGAGGGTGG
CAATCAAAGCTGGGCTCCTTTTCCTCCCTCGCCCCGTATAACTTTTTTTC
CAACAAAACCTTTGTTTTTTTTCTAAGTATTGAAAAATTAAAAATGTACA
ACTTCTAACGGTGGACCCCTCGGCTCGTGCATCGATGAAGAACGCAGCAA
ACTGCGATACGTAGTGTGAATTGCAGAATTCAGTGAATCATCGAGTCTTT
GAACGCAAATGGCGCTTCTGGTCTCACCAGGAGCACGTCTGTCTGAGAGT
TTGCTTTACTGTGTACCGCCAGCTCGCTGGTCGCGTACGTTGTGAGGAGT
TGTCTCCGAGCGGCTCGCCGTTCTGGACATCCCTTGAAGTGAGGCGTCCC
TCCTGACTGCAGGAGCAAGCACACCCGTGTTGTGCGTGTTCTTGCGGCCG
ACGGGGACGGTGTGCGTGACCTGTCACTCTCAC
>Hyms2_9_AB373167_Japan
ATTGGCTCTCGTTTGGCCTTTCTCTGTGCACTGTCTGGCCCGACGGAGCA
CGTCTCCGTCGAGCGGGGGTTTGCCAGGTTCTCCTCCTCGGAGAGGGTGG
CAATCAAAGCTGGGCTCCTTTTCCTCCCTCGCCCCGTATAACTTTTTTTC
CAACAAAACCTTTGTTTTTTTTCTAAGTATTGAAAAATTAAAAATGTACA
ACTTCTAACGGTGGACCCCTCGGCTCGTGCATCGATGAAGAACGCAGCAA
ACTGCGATACGTAGTGTGAATTGCAGAATTCAGTGAATCATCGAGTCTTT
GAACGCAAATGGCGCTTCTGGTCTCACCAGGAGCACGTCTGTCTGAGAGT
TTGCTTTACTGTGTACCGCCAGCTCGCTGGTCGCGTACGTTGTGAGGAGT
TGTCTCCGAGCGGCTCGCCGTTCTGGACATCCCTTGAAGTGAGGCGTCCC
TCCTGACTGCAGGAGCAAGCACACCCGTGTTGTGCGTGTTCTTGCGGCCG
ACGGGGACGGTGTGCGTGACCTGTCACTCTCAC
>Hyms3_100_AB373168_Japan
ATTGGCTCTCGTTTGGCCTTTCTCTGTGCACTGTCTGGCCCGACGGAGCA
CGTCTCCGTCGAGCGGGGGTTTGCCAGGTTCTCCTCCTCGGAGAGGGTGG
CAATCAAAGCTGGGCTCCTTTTCCTCCCTCGCCCCGTATAACTTTTTTTC
CAACAAAACCTTTGTTTTTTTTCTAAGTATTGAAAAATTAAAAATGTACA
ACTTCTAACGGTGGACCCCTCGGCTCGTGCATCGATGAAGAACGCAGCAA
ACTGCGATACGTAGTGTGAATTGCAGAATTCAGTGAATCATCGAGTCTTT
GAACGCAAATGGCGCTTCTGGTCTCACCAGGAGCACGTCTGTCTGAGAGT
TTGCTTTACTGTGTACCGCCAGCTCGCTGGTCGCGTACGTTGTGAGGAGT
TGTCTCCGAGCGGCTCGTCGTTCTGGACATCCCTTGAAGTGAGGCGTCCC
TCCTGACTGCAGGAGCAAGCACACCCGTGTTGTGCGTGTTCTTGCGGCCG
ACGGGGACGGTGTGCGTGACCTGTCACTCTCAC
>Hyms3_101_AB373168_Japan
ATTGGCTCTCGTTTGGCCTTTCTCTGTGCACTGTCTGGCCCGACGGAGCA
CGTCTCCGTCGAGCGGGGGTTTGCCAGGTTCTCCTCCTCGGAGAGGGTGG
CAATCAAAGCTGGGCTCCTTTTCCTCCCTCGCCCCGTATAACTTTTTTTC
CAACAAAACCTTTGTTTTTTTTCTAAGTATTGAAAAATTAAAAATGTACA
ACTTCTAACGGTGGACCCCTCGGCTCGTGCATCGATGAAGAACGCAGCAA
ACTGCGATACGTAGTGTGAATTGCAGAATTCAGTGAATCATCGAGTCTTT
GAACGCAAATGGCGCTTCTGGTCTCACCAGGAGCACGTCTGTCTGAGAGT
TTGCTTTACTGTGTACCGCCAGCTCGCTGGTCGCGTACGTTGTGAGGAGT
TGTCTCCGAGCGGCTCGTCGTTCTGGACATCCCTTGAAGTGAGGCGTCCC
TCCTGACTGCAGGAGCAAGCACACCCGTGTTGTGCGTGTTCTTGCGGCCG
ACGGGGACGGTGTGCGTGACCTGTCACTCTCAC
>Hyms3_102_AB373168_Japan
ATTGGCTCTCGTTTGGCCTTTCTCTGTGCACTGTCTGGCCCGACGGAGCA
CGTCTCCGTCGAGCGGGGGTTTGCCAGGTTCTCCTCCTCGGAGAGGGTGG
CAATCAAAGCTGGGCTCCTTTTCCTCCCTCGCCCCGTATAACTTTTTTTC
CAACAAAACCTTTGTTTTTTTTCTAAGTATTGAAAAATTAAAAATGTACA
ACTTCTAACGGTGGACCCCTCGGCTCGTGCATCGATGAAGAACGCAGCAA
ACTGCGATACGTAGTGTGAATTGCAGAATTCAGTGAATCATCGAGTCTTT
GAACGCAAATGGCGCTTCTGGTCTCACCAGGAGCACGTCTGTCTGAGAGT
TTGCTTTACTGTGTACCGCCAGCTCGCTGGTCGCGTACGTTGTGAGGAGT
TGTCTCCGAGCGGCTCGTCGTTCTGGACATCCCTTGAAGTGAGGCGTCCC
TCCTGACTGCAGGAGCAAGCACACCCGTGTTGTGCGTGTTCTTGCGGCCG
ACGGGGACGGTGTGCGTGACCTGTCACTCTCAC
>Hyms3_103_AB373168_Japan
ATTGGCTCTCGTTTGGCCTTTCTCTGTGCACTGTCTGGCCCGACGGAGCA
CGTCTCCGTCGAGCGGGGGTTTGCCAGGTTCTCCTCCTCGGAGAGGGTGG
CAATCAAAGCTGGGCTCCTTTTCCTCCCTCGCCCCGTATAACTTTTTTTC
CAACAAAACCTTTGTTTTTTTTCTAAGTATTGAAAAATTAAAAATGTACA
ACTTCTAACGGTGGACCCCTCGGCTCGTGCATCGATGAAGAACGCAGCAA
ACTGCGATACGTAGTGTGAATTGCAGAATTCAGTGAATCATCGAGTCTTT
GAACGCAAATGGCGCTTCTGGTCTCACCAGGAGCACGTCTGTCTGAGAGT
TTGCTTTACTGTGTACCGCCAGCTCGCTGGTCGCGTACGTTGTGAGGAGT
TGTCTCCGAGCGGCTCGTCGTTCTGGACATCCCTTGAAGTGAGGCGTCCC
TCCTGACTGCAGGAGCAAGCACACCCGTGTTGTGCGTGTTCTTGCGGCCG
ACGGGGACGGTGTGCGTGACCTGTCACTCTCAC
>Hyms3_104_AB373168_Japan
ATTGGCTCTCGTTTGGCCTTTCTCTGTGCACTGTCTGGCCCGACGGAGCA
CGTCTCCGTCGAGCGGGGGTTTGCCAGGTTCTCCTCCTCGGAGAGGGTGG
CAATCAAAGCTGGGCTCCTTTTCCTCCCTCGCCCCGTATAACTTTTTTTC
CAACAAAACCTTTGTTTTTTTTCTAAGTATTGAAAAATTAAAAATGTACA
ACTTCTAACGGTGGACCCCTCGGCTCGTGCATCGATGAAGAACGCAGCAA
ACTGCGATACGTAGTGTGAATTGCAGAATTCAGTGAATCATCGAGTCTTT
GAACGCAAATGGCGCTTCTGGTCTCACCAGGAGCACGTCTGTCTGAGAGT
TTGCTTTACTGTGTACCGCCAGCTCGCTGGTCGCGTACGTTGTGAGGAGT
TGTCTCCGAGCGGCTCGTCGTTCTGGACATCCCTTGAAGTGAGGCGTCCC
TCCTGACTGCAGGAGCAAGCACACCCGTGTTGTGCGTGTTCTTGCGGCCG
ACGGGGACGGTGTGCGTGACCTGTCACTCTCAC
>Hyms3_105_AB373168_Japan
ATTGGCTCTCGTTTGGCCTTTCTCTGTGCACTGTCTGGCCCGACGGAGCA
CGTCTCCGTCGAGCGGGGGTTTGCCAGGTTCTCCTCCTCGGAGAGGGTGG
CAATCAAAGCTGGGCTCCTTTTCCTCCCTCGCCCCGTATAACTTTTTTTC
CAACAAAACCTTTGTTTTTTTTCTAAGTATTGAAAAATTAAAAATGTACA
ACTTCTAACGGTGGACCCCTCGGCTCGTGCATCGATGAAGAACGCAGCAA
ACTGCGATACGTAGTGTGAATTGCAGAATTCAGTGAATCATCGAGTCTTT
GAACGCAAATGGCGCTTCTGGTCTCACCAGGAGCACGTCTGTCTGAGAGT
TTGCTTTACTGTGTACCGCCAGCTCGCTGGTCGCGTACGTTGTGAGGAGT
TGTCTCCGAGCGGCTCGTCGTTCTGGACATCCCTTGAAGTGAGGCGTCCC
TCCTGACTGCAGGAGCAAGCACACCCGTGTTGTGCGTGTTCTTGCGGCCG
ACGGGGACGGTGTGCGTGACCTGTCACTCTCAC
>Hyms3_106_AB373168_Japan
ATTGGCTCTCGTTTGGCCTTTCTCTGTGCACTGTCTGGCCCGACGGAGCA
CGTCTCCGTCGAGCGGGGGTTTGCCAGGTTCTCCTCCTCGGAGAGGGTGG
CAATCAAAGCTGGGCTCCTTTTCCTCCCTCGCCCCGTATAACTTTTTTTC
CAACAAAACCTTTGTTTTTTTTCTAAGTATTGAAAAATTAAAAATGTACA
ACTTCTAACGGTGGACCCCTCGGCTCGTGCATCGATGAAGAACGCAGCAA
ACTGCGATACGTAGTGTGAATTGCAGAATTCAGTGAATCATCGAGTCTTT
GAACGCAAATGGCGCTTCTGGTCTCACCAGGAGCACGTCTGTCTGAGAGT
TTGCTTTACTGTGTACCGCCAGCTCGCTGGTCGCGTACGTTGTGAGGAGT
TGTCTCCGAGCGGCTCGTCGTTCTGGACATCCCTTGAAGTGAGGCGTCCC
TCCTGACTGCAGGAGCAAGCACACCCGTGTTGTGCGTGTTCTTGCGGCCG
ACGGGGACGGTGTGCGTGACCTGTCACTCTCAC
>Hyms3_107_AB373168_Japan
ATTGGCTCTCGTTTGGCCTTTCTCTGTGCACTGTCTGGCCCGACGGAGCA
CGTCTCCGTCGAGCGGGGGTTTGCCAGGTTCTCCTCCTCGGAGAGGGTGG
CAATCAAAGCTGGGCTCCTTTTCCTCCCTCGCCCCGTATAACTTTTTTTC
CAACAAAACCTTTGTTTTTTTTCTAAGTATTGAAAAATTAAAAATGTACA
ACTTCTAACGGTGGACCCCTCGGCTCGTGCATCGATGAAGAACGCAGCAA
ACTGCGATACGTAGTGTGAATTGCAGAATTCAGTGAATCATCGAGTCTTT
GAACGCAAATGGCGCTTCTGGTCTCACCAGGAGCACGTCTGTCTGAGAGT
TTGCTTTACTGTGTACCGCCAGCTCGCTGGTCGCGTACGTTGTGAGGAGT
TGTCTCCGAGCGGCTCGTCGTTCTGGACATCCCTTGAAGTGAGGCGTCCC
TCCTGACTGCAGGAGCAAGCACACCCGTGTTGTGCGTGTTCTTGCGGCCG
ACGGGGACGGTGTGCGTGACCTGTCACTCTCAC
>Hyms3_108_AB373168_Japan
ATTGGCTCTCGTTTGGCCTTTCTCTGTGCACTGTCTGGCCCGACGGAGCA
CGTCTCCGTCGAGCGGGGGTTTGCCAGGTTCTCCTCCTCGGAGAGGGTGG
CAATCAAAGCTGGGCTCCTTTTCCTCCCTCGCCCCGTATAACTTTTTTTC
CAACAAAACCTTTGTTTTTTTTCTAAGTATTGAAAAATTAAAAATGTACA
ACTTCTAACGGTGGACCCCTCGGCTCGTGCATCGATGAAGAACGCAGCAA
ACTGCGATACGTAGTGTGAATTGCAGAATTCAGTGAATCATCGAGTCTTT
GAACGCAAATGGCGCTTCTGGTCTCACCAGGAGCACGTCTGTCTGAGAGT
TTGCTTTACTGTGTACCGCCAGCTCGCTGGTCGCGTACGTTGTGAGGAGT
TGTCTCCGAGCGGCTCGTCGTTCTGGACATCCCTTGAAGTGAGGCGTCCC
TCCTGACTGCAGGAGCAAGCACACCCGTGTTGTGCGTGTTCTTGCGGCCG
ACGGGGACGGTGTGCGTGACCTGTCACTCTCAC
>Hyms3_109_AB373168_Japan
ATTGGCTCTCGTTTGGCCTTTCTCTGTGCACTGTCTGGCCCGACGGAGCA
CGTCTCCGTCGAGCGGGGGTTTGCCAGGTTCTCCTCCTCGGAGAGGGTGG
CAATCAAAGCTGGGCTCCTTTTCCTCCCTCGCCCCGTATAACTTTTTTTC
CAACAAAACCTTTGTTTTTTTTCTAAGTATTGAAAAATTAAAAATGTACA
ACTTCTAACGGTGGACCCCTCGGCTCGTGCATCGATGAAGAACGCAGCAA
ACTGCGATACGTAGTGTGAATTGCAGAATTCAGTGAATCATCGAGTCTTT
GAACGCAAATGGCGCTTCTGGTCTCACCAGGAGCACGTCTGTCTGAGAGT
TTGCTTTACTGTGTACCGCCAGCTCGCTGGTCGCGTACGTTGTGAGGAGT
TGTCTCCGAGCGGCTCGTCGTTCTGGACATCCCTTGAAGTGAGGCGTCCC
TCCTGACTGCAGGAGCAAGCACACCCGTGTTGTGCGTGTTCTTGCGGCCG
ACGGGGACGGTGTGCGTGACCTGTCACTCTCAC
>Hyms3_10_AB373168_Japan
ATTGGCTCTCGTTTGGCCTTTCTCTGTGCACTGTCTGGCCCGACGGAGCA
CGTCTCCGTCGAGCGGGGGTTTGCCAGGTTCTCCTCCTCGGAGAGGGTGG
CAATCAAAGCTGGGCTCCTTTTCCTCCCTCGCCCCGTATAACTTTTTTTC
CAACAAAACCTTTGTTTTTTTTCTAAGTATTGAAAAATTAAAAATGTACA
ACTTCTAACGGTGGACCCCTCGGCTCGTGCATCGATGAAGAACGCAGCAA
ACTGCGATACGTAGTGTGAATTGCAGAATTCAGTGAATCATCGAGTCTTT
GAACGCAAATGGCGCTTCTGGTCTCACCAGGAGCACGTCTGTCTGAGAGT
TTGCTTTACTGTGTACCGCCAGCTCGCTGGTCGCGTACGTTGTGAGGAGT
TGTCTCCGAGCGGCTCGTCGTTCTGGACATCCCTTGAAGTGAGGCGTCCC
TCCTGACTGCAGGAGCAAGCACACCCGTGTTGTGCGTGTTCTTGCGGCCG
ACGGGGACGGTGTGCGTGACCTGTCACTCTCAC
>Hyms3_110_AB373168_Japan
ATTGGCTCTCGTTTGGCCTTTCTCTGTGCACTGTCTGGCCCGACGGAGCA
CGTCTCCGTCGAGCGGGGGTTTGCCAGGTTCTCCTCCTCGGAGAGGGTGG
CAATCAAAGCTGGGCTCCTTTTCCTCCCTCGCCCCGTATAACTTTTTTTC
CAACAAAACCTTTGTTTTTTTTCTAAGTATTGAAAAATTAAAAATGTACA
ACTTCTAACGGTGGACCCCTCGGCTCGTGCATCGATGAAGAACGCAGCAA
ACTGCGATACGTAGTGTGAATTGCAGAATTCAGTGAATCATCGAGTCTTT
GAACGCAAATGGCGCTTCTGGTCTCACCAGGAGCACGTCTGTCTGAGAGT
TTGCTTTACTGTGTACCGCCAGCTCGCTGGTCGCGTACGTTGTGAGGAGT
TGTCTCCGAGCGGCTCGTCGTTCTGGACATCCCTTGAAGTGAGGCGTCCC
TCCTGACTGCAGGAGCAAGCACACCCGTGTTGTGCGTGTTCTTGCGGCCG
ACGGGGACGGTGTGCGTGACCTGTCACTCTCAC
>Hyms3_111_AB373168_Japan
ATTGGCTCTCGTTTGGCCTTTCTCTGTGCACTGTCTGGCCCGACGGAGCA
CGTCTCCGTCGAGCGGGGGTTTGCCAGGTTCTCCTCCTCGGAGAGGGTGG
CAATCAAAGCTGGGCTCCTTTTCCTCCCTCGCCCCGTATAACTTTTTTTC
CAACAAAACCTTTGTTTTTTTTCTAAGTATTGAAAAATTAAAAATGTACA
ACTTCTAACGGTGGACCCCTCGGCTCGTGCATCGATGAAGAACGCAGCAA
ACTGCGATACGTAGTGTGAATTGCAGAATTCAGTGAATCATCGAGTCTTT
GAACGCAAATGGCGCTTCTGGTCTCACCAGGAGCACGTCTGTCTGAGAGT
TTGCTTTACTGTGTACCGCCAGCTCGCTGGTCGCGTACGTTGTGAGGAGT
TGTCTCCGAGCGGCTCGTCGTTCTGGACATCCCTTGAAGTGAGGCGTCCC
TCCTGACTGCAGGAGCAAGCACACCCGTGTTGTGCGTGTTCTTGCGGCCG
ACGGGGACGGTGTGCGTGACCTGTCACTCTCAC
>Hyms3_112_AB373168_Japan
ATTGGCTCTCGTTTGGCCTTTCTCTGTGCACTGTCTGGCCCGACGGAGCA
CGTCTCCGTCGAGCGGGGGTTTGCCAGGTTCTCCTCCTCGGAGAGGGTGG
CAATCAAAGCTGGGCTCCTTTTCCTCCCTCGCCCCGTATAACTTTTTTTC
CAACAAAACCTTTGTTTTTTTTCTAAGTATTGAAAAATTAAAAATGTACA
ACTTCTAACGGTGGACCCCTCGGCTCGTGCATCGATGAAGAACGCAGCAA
ACTGCGATACGTAGTGTGAATTGCAGAATTCAGTGAATCATCGAGTCTTT
GAACGCAAATGGCGCTTCTGGTCTCACCAGGAGCACGTCTGTCTGAGAGT
TTGCTTTACTGTGTACCGCCAGCTCGCTGGTCGCGTACGTTGTGAGGAGT
TGTCTCCGAGCGGCTCGTCGTTCTGGACATCCCTTGAAGTGAGGCGTCCC
TCCTGACTGCAGGAGCAAGCACACCCGTGTTGTGCGTGTTCTTGCGGCCG
ACGGGGACGGTGTGCGTGACCTGTCACTCTCAC
>Hyms3_113_AB373168_Japan
ATTGGCTCTCGTTTGGCCTTTCTCTGTGCACTGTCTGGCCCGACGGAGCA
CGTCTCCGTCGAGCGGGGGTTTGCCAGGTTCTCCTCCTCGGAGAGGGTGG
CAATCAAAGCTGGGCTCCTTTTCCTCCCTCGCCCCGTATAACTTTTTTTC
CAACAAAACCTTTGTTTTTTTTCTAAGTATTGAAAAATTAAAAATGTACA
ACTTCTAACGGTGGACCCCTCGGCTCGTGCATCGATGAAGAACGCAGCAA
ACTGCGATACGTAGTGTGAATTGCAGAATTCAGTGAATCATCGAGTCTTT
GAACGCAAATGGCGCTTCTGGTCTCACCAGGAGCACGTCTGTCTGAGAGT
TTGCTTTACTGTGTACCGCCAGCTCGCTGGTCGCGTACGTTGTGAGGAGT
TGTCTCCGAGCGGCTCGTCGTTCTGGACATCCCTTGAAGTGAGGCGTCCC
TCCTGACTGCAGGAGCAAGCACACCCGTGTTGTGCGTGTTCTTGCGGCCG
ACGGGGACGGTGTGCGTGACCTGTCACTCTCAC
>Hyms3_114_AB373168_Japan
ATTGGCTCTCGTTTGGCCTTTCTCTGTGCACTGTCTGGCCCGACGGAGCA
CGTCTCCGTCGAGCGGGGGTTTGCCAGGTTCTCCTCCTCGGAGAGGGTGG
CAATCAAAGCTGGGCTCCTTTTCCTCCCTCGCCCCGTATAACTTTTTTTC
CAACAAAACCTTTGTTTTTTTTCTAAGTATTGAAAAATTAAAAATGTACA
ACTTCTAACGGTGGACCCCTCGGCTCGTGCATCGATGAAGAACGCAGCAA
ACTGCGATACGTAGTGTGAATTGCAGAATTCAGTGAATCATCGAGTCTTT
GAACGCAAATGGCGCTTCTGGTCTCACCAGGAGCACGTCTGTCTGAGAGT
TTGCTTTACTGTGTACCGCCAGCTCGCTGGTCGCGTACGTTGTGAGGAGT
TGTCTCCGAGCGGCTCGTCGTTCTGGACATCCCTTGAAGTGAGGCGTCCC
TCCTGACTGCAGGAGCAAGCACACCCGTGTTGTGCGTGTTCTTGCGGCCG
ACGGGGACGGTGTGCGTGACCTGTCACTCTCAC
>Hyms3_115_AB373168_Japan
ATTGGCTCTCGTTTGGCCTTTCTCTGTGCACTGTCTGGCCCGACGGAGCA
CGTCTCCGTCGAGCGGGGGTTTGCCAGGTTCTCCTCCTCGGAGAGGGTGG
CAATCAAAGCTGGGCTCCTTTTCCTCCCTCGCCCCGTATAACTTTTTTTC
CAACAAAACCTTTGTTTTTTTTCTAAGTATTGAAAAATTAAAAATGTACA
ACTTCTAACGGTGGACCCCTCGGCTCGTGCATCGATGAAGAACGCAGCAA
ACTGCGATACGTAGTGTGAATTGCAGAATTCAGTGAATCATCGAGTCTTT
GAACGCAAATGGCGCTTCTGGTCTCACCAGGAGCACGTCTGTCTGAGAGT
TTGCTTTACTGTGTACCGCCAGCTCGCTGGTCGCGTACGTTGTGAGGAGT
TGTCTCCGAGCGGCTCGTCGTTCTGGACATCCCTTGAAGTGAGGCGTCCC
TCCTGACTGCAGGAGCAAGCACACCCGTGTTGTGCGTGTTCTTGCGGCCG
ACGGGGACGGTGTGCGTGACCTGTCACTCTCAC
>Hyms3_116_AB373168_Japan
ATTGGCTCTCGTTTGGCCTTTCTCTGTGCACTGTCTGGCCCGACGGAGCA
CGTCTCCGTCGAGCGGGGGTTTGCCAGGTTCTCCTCCTCGGAGAGGGTGG
CAATCAAAGCTGGGCTCCTTTTCCTCCCTCGCCCCGTATAACTTTTTTTC
CAACAAAACCTTTGTTTTTTTTCTAAGTATTGAAAAATTAAAAATGTACA
ACTTCTAACGGTGGACCCCTCGGCTCGTGCATCGATGAAGAACGCAGCAA
ACTGCGATACGTAGTGTGAATTGCAGAATTCAGTGAATCATCGAGTCTTT
GAACGCAAATGGCGCTTCTGGTCTCACCAGGAGCACGTCTGTCTGAGAGT
TTGCTTTACTGTGTACCGCCAGCTCGCTGGTCGCGTACGTTGTGAGGAGT
TGTCTCCGAGCGGCTCGTCGTTCTGGACATCCCTTGAAGTGAGGCGTCCC
TCCTGACTGCAGGAGCAAGCACACCCGTGTTGTGCGTGTTCTTGCGGCCG
ACGGGGACGGTGTGCGTGACCTGTCACTCTCAC
>Hyms3_117_AB373168_Japan
ATTGGCTCTCGTTTGGCCTTTCTCTGTGCACTGTCTGGCCCGACGGAGCA
CGTCTCCGTCGAGCGGGGGTTTGCCAGGTTCTCCTCCTCGGAGAGGGTGG
CAATCAAAGCTGGGCTCCTTTTCCTCCCTCGCCCCGTATAACTTTTTTTC
CAACAAAACCTTTGTTTTTTTTCTAAGTATTGAAAAATTAAAAATGTACA
ACTTCTAACGGTGGACCCCTCGGCTCGTGCATCGATGAAGAACGCAGCAA
ACTGCGATACGTAGTGTGAATTGCAGAATTCAGTGAATCATCGAGTCTTT
GAACGCAAATGGCGCTTCTGGTCTCACCAGGAGCACGTCTGTCTGAGAGT
TTGCTTTACTGTGTACCGCCAGCTCGCTGGTCGCGTACGTTGTGAGGAGT
TGTCTCCGAGCGGCTCGTCGTTCTGGACATCCCTTGAAGTGAGGCGTCCC
TCCTGACTGCAGGAGCAAGCACACCCGTGTTGTGCGTGTTCTTGCGGCCG
ACGGGGACGGTGTGCGTGACCTGTCACTCTCAC
>Hyms3_118_AB373168_Japan
ATTGGCTCTCGTTTGGCCTTTCTCTGTGCACTGTCTGGCCCGACGGAGCA
CGTCTCCGTCGAGCGGGGGTTTGCCAGGTTCTCCTCCTCGGAGAGGGTGG
CAATCAAAGCTGGGCTCCTTTTCCTCCCTCGCCCCGTATAACTTTTTTTC
CAACAAAACCTTTGTTTTTTTTCTAAGTATTGAAAAATTAAAAATGTACA
ACTTCTAACGGTGGACCCCTCGGCTCGTGCATCGATGAAGAACGCAGCAA
ACTGCGATACGTAGTGTGAATTGCAGAATTCAGTGAATCATCGAGTCTTT
GAACGCAAATGGCGCTTCTGGTCTCACCAGGAGCACGTCTGTCTGAGAGT
TTGCTTTACTGTGTACCGCCAGCTCGCTGGTCGCGTACGTTGTGAGGAGT
TGTCTCCGAGCGGCTCGTCGTTCTGGACATCCCTTGAAGTGAGGCGTCCC
TCCTGACTGCAGGAGCAAGCACACCCGTGTTGTGCGTGTTCTTGCGGCCG
ACGGGGACGGTGTGCGTGACCTGTCACTCTCAC
>Hyms3_119_AB373168_Japan
ATTGGCTCTCGTTTGGCCTTTCTCTGTGCACTGTCTGGCCCGACGGAGCA
CGTCTCCGTCGAGCGGGGGTTTGCCAGGTTCTCCTCCTCGGAGAGGGTGG
CAATCAAAGCTGGGCTCCTTTTCCTCCCTCGCCCCGTATAACTTTTTTTC
CAACAAAACCTTTGTTTTTTTTCTAAGTATTGAAAAATTAAAAATGTACA
ACTTCTAACGGTGGACCCCTCGGCTCGTGCATCGATGAAGAACGCAGCAA
ACTGCGATACGTAGTGTGAATTGCAGAATTCAGTGAATCATCGAGTCTTT
GAACGCAAATGGCGCTTCTGGTCTCACCAGGAGCACGTCTGTCTGAGAGT
TTGCTTTACTGTGTACCGCCAGCTCGCTGGTCGCGTACGTTGTGAGGAGT
TGTCTCCGAGCGGCTCGTCGTTCTGGACATCCCTTGAAGTGAGGCGTCCC
TCCTGACTGCAGGAGCAAGCACACCCGTGTTGTGCGTGTTCTTGCGGCCG
ACGGGGACGGTGTGCGTGACCTGTCACTCTCAC
>Hyms3_11_AB373168_Japan
ATTGGCTCTCGTTTGGCCTTTCTCTGTGCACTGTCTGGCCCGACGGAGCA
CGTCTCCGTCGAGCGGGGGTTTGCCAGGTTCTCCTCCTCGGAGAGGGTGG
CAATCAAAGCTGGGCTCCTTTTCCTCCCTCGCCCCGTATAACTTTTTTTC
CAACAAAACCTTTGTTTTTTTTCTAAGTATTGAAAAATTAAAAATGTACA
ACTTCTAACGGTGGACCCCTCGGCTCGTGCATCGATGAAGAACGCAGCAA
ACTGCGATACGTAGTGTGAATTGCAGAATTCAGTGAATCATCGAGTCTTT
GAACGCAAATGGCGCTTCTGGTCTCACCAGGAGCACGTCTGTCTGAGAGT
TTGCTTTACTGTGTACCGCCAGCTCGCTGGTCGCGTACGTTGTGAGGAGT
TGTCTCCGAGCGGCTCGTCGTTCTGGACATCCCTTGAAGTGAGGCGTCCC
TCCTGACTGCAGGAGCAAGCACACCCGTGTTGTGCGTGTTCTTGCGGCCG
ACGGGGACGGTGTGCGTGACCTGTCACTCTCAC
>Hyms3_120_AB373168_Japan
ATTGGCTCTCGTTTGGCCTTTCTCTGTGCACTGTCTGGCCCGACGGAGCA
CGTCTCCGTCGAGCGGGGGTTTGCCAGGTTCTCCTCCTCGGAGAGGGTGG
CAATCAAAGCTGGGCTCCTTTTCCTCCCTCGCCCCGTATAACTTTTTTTC
CAACAAAACCTTTGTTTTTTTTCTAAGTATTGAAAAATTAAAAATGTACA
ACTTCTAACGGTGGACCCCTCGGCTCGTGCATCGATGAAGAACGCAGCAA
ACTGCGATACGTAGTGTGAATTGCAGAATTCAGTGAATCATCGAGTCTTT
GAACGCAAATGGCGCTTCTGGTCTCACCAGGAGCACGTCTGTCTGAGAGT
TTGCTTTACTGTGTACCGCCAGCTCGCTGGTCGCGTACGTTGTGAGGAGT
TGTCTCCGAGCGGCTCGTCGTTCTGGACATCCCTTGAAGTGAGGCGTCCC
TCCTGACTGCAGGAGCAAGCACACCCGTGTTGTGCGTGTTCTTGCGGCCG
ACGGGGACGGTGTGCGTGACCTGTCACTCTCAC
>Hyms3_121_AB373168_Japan
ATTGGCTCTCGTTTGGCCTTTCTCTGTGCACTGTCTGGCCCGACGGAGCA
CGTCTCCGTCGAGCGGGGGTTTGCCAGGTTCTCCTCCTCGGAGAGGGTGG
CAATCAAAGCTGGGCTCCTTTTCCTCCCTCGCCCCGTATAACTTTTTTTC
CAACAAAACCTTTGTTTTTTTTCTAAGTATTGAAAAATTAAAAATGTACA
ACTTCTAACGGTGGACCCCTCGGCTCGTGCATCGATGAAGAACGCAGCAA
ACTGCGATACGTAGTGTGAATTGCAGAATTCAGTGAATCATCGAGTCTTT
GAACGCAAATGGCGCTTCTGGTCTCACCAGGAGCACGTCTGTCTGAGAGT
TTGCTTTACTGTGTACCGCCAGCTCGCTGGTCGCGTACGTTGTGAGGAGT
TGTCTCCGAGCGGCTCGTCGTTCTGGACATCCCTTGAAGTGAGGCGTCCC
TCCTGACTGCAGGAGCAAGCACACCCGTGTTGTGCGTGTTCTTGCGGCCG
ACGGGGACGGTGTGCGTGACCTGTCACTCTCAC
>Hyms3_122_AB373168_Japan
ATTGGCTCTCGTTTGGCCTTTCTCTGTGCACTGTCTGGCCCGACGGAGCA
CGTCTCCGTCGAGCGGGGGTTTGCCAGGTTCTCCTCCTCGGAGAGGGTGG
CAATCAAAGCTGGGCTCCTTTTCCTCCCTCGCCCCGTATAACTTTTTTTC
CAACAAAACCTTTGTTTTTTTTCTAAGTATTGAAAAATTAAAAATGTACA
ACTTCTAACGGTGGACCCCTCGGCTCGTGCATCGATGAAGAACGCAGCAA
ACTGCGATACGTAGTGTGAATTGCAGAATTCAGTGAATCATCGAGTCTTT
GAACGCAAATGGCGCTTCTGGTCTCACCAGGAGCACGTCTGTCTGAGAGT
TTGCTTTACTGTGTACCGCCAGCTCGCTGGTCGCGTACGTTGTGAGGAGT
TGTCTCCGAGCGGCTCGTCGTTCTGGACATCCCTTGAAGTGAGGCGTCCC
TCCTGACTGCAGGAGCAAGCACACCCGTGTTGTGCGTGTTCTTGCGGCCG
ACGGGGACGGTGTGCGTGACCTGTCACTCTCAC
>Hyms3_123_AB373168_Japan
ATTGGCTCTCGTTTGGCCTTTCTCTGTGCACTGTCTGGCCCGACGGAGCA
CGTCTCCGTCGAGCGGGGGTTTGCCAGGTTCTCCTCCTCGGAGAGGGTGG
CAATCAAAGCTGGGCTCCTTTTCCTCCCTCGCCCCGTATAACTTTTTTTC
CAACAAAACCTTTGTTTTTTTTCTAAGTATTGAAAAATTAAAAATGTACA
ACTTCTAACGGTGGACCCCTCGGCTCGTGCATCGATGAAGAACGCAGCAA
ACTGCGATACGTAGTGTGAATTGCAGAATTCAGTGAATCATCGAGTCTTT
GAACGCAAATGGCGCTTCTGGTCTCACCAGGAGCACGTCTGTCTGAGAGT
TTGCTTTACTGTGTACCGCCAGCTCGCTGGTCGCGTACGTTGTGAGGAGT
TGTCTCCGAGCGGCTCGTCGTTCTGGACATCCCTTGAAGTGAGGCGTCCC
TCCTGACTGCAGGAGCAAGCACACCCGTGTTGTGCGTGTTCTTGCGGCCG
ACGGGGACGGTGTGCGTGACCTGTCACTCTCAC
>Hyms3_124_AB373168_Japan
ATTGGCTCTCGTTTGGCCTTTCTCTGTGCACTGTCTGGCCCGACGGAGCA
CGTCTCCGTCGAGCGGGGGTTTGCCAGGTTCTCCTCCTCGGAGAGGGTGG
CAATCAAAGCTGGGCTCCTTTTCCTCCCTCGCCCCGTATAACTTTTTTTC
CAACAAAACCTTTGTTTTTTTTCTAAGTATTGAAAAATTAAAAATGTACA
ACTTCTAACGGTGGACCCCTCGGCTCGTGCATCGATGAAGAACGCAGCAA
ACTGCGATACGTAGTGTGAATTGCAGAATTCAGTGAATCATCGAGTCTTT
GAACGCAAATGGCGCTTCTGGTCTCACCAGGAGCACGTCTGTCTGAGAGT
TTGCTTTACTGTGTACCGCCAGCTCGCTGGTCGCGTACGTTGTGAGGAGT
TGTCTCCGAGCGGCTCGTCGTTCTGGACATCCCTTGAAGTGAGGCGTCCC
TCCTGACTGCAGGAGCAAGCACACCCGTGTTGTGCGTGTTCTTGCGGCCG
ACGGGGACGGTGTGCGTGACCTGTCACTCTCAC
>Hyms3_125_AB373168_Japan
ATTGGCTCTCGTTTGGCCTTTCTCTGTGCACTGTCTGGCCCGACGGAGCA
CGTCTCCGTCGAGCGGGGGTTTGCCAGGTTCTCCTCCTCGGAGAGGGTGG
CAATCAAAGCTGGGCTCCTTTTCCTCCCTCGCCCCGTATAACTTTTTTTC
CAACAAAACCTTTGTTTTTTTTCTAAGTATTGAAAAATTAAAAATGTACA
ACTTCTAACGGTGGACCCCTCGGCTCGTGCATCGATGAAGAACGCAGCAA
ACTGCGATACGTAGTGTGAATTGCAGAATTCAGTGAATCATCGAGTCTTT
GAACGCAAATGGCGCTTCTGGTCTCACCAGGAGCACGTCTGTCTGAGAGT
TTGCTTTACTGTGTACCGCCAGCTCGCTGGTCGCGTACGTTGTGAGGAGT
TGTCTCCGAGCGGCTCGTCGTTCTGGACATCCCTTGAAGTGAGGCGTCCC
TCCTGACTGCAGGAGCAAGCACACCCGTGTTGTGCGTGTTCTTGCGGCCG
ACGGGGACGGTGTGCGTGACCTGTCACTCTCAC
>Hyms3_126_AB373168_Japan
ATTGGCTCTCGTTTGGCCTTTCTCTGTGCACTGTCTGGCCCGACGGAGCA
CGTCTCCGTCGAGCGGGGGTTTGCCAGGTTCTCCTCCTCGGAGAGGGTGG
CAATCAAAGCTGGGCTCCTTTTCCTCCCTCGCCCCGTATAACTTTTTTTC
CAACAAAACCTTTGTTTTTTTTCTAAGTATTGAAAAATTAAAAATGTACA
ACTTCTAACGGTGGACCCCTCGGCTCGTGCATCGATGAAGAACGCAGCAA
ACTGCGATACGTAGTGTGAATTGCAGAATTCAGTGAATCATCGAGTCTTT
GAACGCAAATGGCGCTTCTGGTCTCACCAGGAGCACGTCTGTCTGAGAGT
TTGCTTTACTGTGTACCGCCAGCTCGCTGGTCGCGTACGTTGTGAGGAGT
TGTCTCCGAGCGGCTCGTCGTTCTGGACATCCCTTGAAGTGAGGCGTCCC
TCCTGACTGCAGGAGCAAGCACACCCGTGTTGTGCGTGTTCTTGCGGCCG
ACGGGGACGGTGTGCGTGACCTGTCACTCTCAC
>Hyms3_127_AB373168_Japan
ATTGGCTCTCGTTTGGCCTTTCTCTGTGCACTGTCTGGCCCGACGGAGCA
CGTCTCCGTCGAGCGGGGGTTTGCCAGGTTCTCCTCCTCGGAGAGGGTGG
CAATCAAAGCTGGGCTCCTTTTCCTCCCTCGCCCCGTATAACTTTTTTTC
CAACAAAACCTTTGTTTTTTTTCTAAGTATTGAAAAATTAAAAATGTACA
ACTTCTAACGGTGGACCCCTCGGCTCGTGCATCGATGAAGAACGCAGCAA
ACTGCGATACGTAGTGTGAATTGCAGAATTCAGTGAATCATCGAGTCTTT
GAACGCAAATGGCGCTTCTGGTCTCACCAGGAGCACGTCTGTCTGAGAGT
TTGCTTTACTGTGTACCGCCAGCTCGCTGGTCGCGTACGTTGTGAGGAGT
TGTCTCCGAGCGGCTCGTCGTTCTGGACATCCCTTGAAGTGAGGCGTCCC
TCCTGACTGCAGGAGCAAGCACACCCGTGTTGTGCGTGTTCTTGCGGCCG
ACGGGGACGGTGTGCGTGACCTGTCACTCTCAC
>Hyms3_128_AB373168_Japan
ATTGGCTCTCGTTTGGCCTTTCTCTGTGCACTGTCTGGCCCGACGGAGCA
CGTCTCCGTCGAGCGGGGGTTTGCCAGGTTCTCCTCCTCGGAGAGGGTGG
CAATCAAAGCTGGGCTCCTTTTCCTCCCTCGCCCCGTATAACTTTTTTTC
CAACAAAACCTTTGTTTTTTTTCTAAGTATTGAAAAATTAAAAATGTACA
ACTTCTAACGGTGGACCCCTCGGCTCGTGCATCGATGAAGAACGCAGCAA
ACTGCGATACGTAGTGTGAATTGCAGAATTCAGTGAATCATCGAGTCTTT
GAACGCAAATGGCGCTTCTGGTCTCACCAGGAGCACGTCTGTCTGAGAGT
TTGCTTTACTGTGTACCGCCAGCTCGCTGGTCGCGTACGTTGTGAGGAGT
TGTCTCCGAGCGGCTCGTCGTTCTGGACATCCCTTGAAGTGAGGCGTCCC
TCCTGACTGCAGGAGCAAGCACACCCGTGTTGTGCGTGTTCTTGCGGCCG
ACGGGGACGGTGTGCGTGACCTGTCACTCTCAC
>Hyms3_129_AB373168_Japan
ATTGGCTCTCGTTTGGCCTTTCTCTGTGCACTGTCTGGCCCGACGGAGCA
CGTCTCCGTCGAGCGGGGGTTTGCCAGGTTCTCCTCCTCGGAGAGGGTGG
CAATCAAAGCTGGGCTCCTTTTCCTCCCTCGCCCCGTATAACTTTTTTTC
CAACAAAACCTTTGTTTTTTTTCTAAGTATTGAAAAATTAAAAATGTACA
ACTTCTAACGGTGGACCCCTCGGCTCGTGCATCGATGAAGAACGCAGCAA
ACTGCGATACGTAGTGTGAATTGCAGAATTCAGTGAATCATCGAGTCTTT
GAACGCAAATGGCGCTTCTGGTCTCACCAGGAGCACGTCTGTCTGAGAGT
TTGCTTTACTGTGTACCGCCAGCTCGCTGGTCGCGTACGTTGTGAGGAGT
TGTCTCCGAGCGGCTCGTCGTTCTGGACATCCCTTGAAGTGAGGCGTCCC
TCCTGACTGCAGGAGCAAGCACACCCGTGTTGTGCGTGTTCTTGCGGCCG
ACGGGGACGGTGTGCGTGACCTGTCACTCTCAC
>Hyms3_12_AB373168_Japan
ATTGGCTCTCGTTTGGCCTTTCTCTGTGCACTGTCTGGCCCGACGGAGCA
CGTCTCCGTCGAGCGGGGGTTTGCCAGGTTCTCCTCCTCGGAGAGGGTGG
CAATCAAAGCTGGGCTCCTTTTCCTCCCTCGCCCCGTATAACTTTTTTTC
CAACAAAACCTTTGTTTTTTTTCTAAGTATTGAAAAATTAAAAATGTACA
ACTTCTAACGGTGGACCCCTCGGCTCGTGCATCGATGAAGAACGCAGCAA
ACTGCGATACGTAGTGTGAATTGCAGAATTCAGTGAATCATCGAGTCTTT
GAACGCAAATGGCGCTTCTGGTCTCACCAGGAGCACGTCTGTCTGAGAGT
TTGCTTTACTGTGTACCGCCAGCTCGCTGGTCGCGTACGTTGTGAGGAGT
TGTCTCCGAGCGGCTCGTCGTTCTGGACATCCCTTGAAGTGAGGCGTCCC
TCCTGACTGCAGGAGCAAGCACACCCGTGTTGTGCGTGTTCTTGCGGCCG
ACGGGGACGGTGTGCGTGACCTGTCACTCTCAC
>Hyms3_130_AB373168_Japan
ATTGGCTCTCGTTTGGCCTTTCTCTGTGCACTGTCTGGCCCGACGGAGCA
CGTCTCCGTCGAGCGGGGGTTTGCCAGGTTCTCCTCCTCGGAGAGGGTGG
CAATCAAAGCTGGGCTCCTTTTCCTCCCTCGCCCCGTATAACTTTTTTTC
CAACAAAACCTTTGTTTTTTTTCTAAGTATTGAAAAATTAAAAATGTACA
ACTTCTAACGGTGGACCCCTCGGCTCGTGCATCGATGAAGAACGCAGCAA
ACTGCGATACGTAGTGTGAATTGCAGAATTCAGTGAATCATCGAGTCTTT
GAACGCAAATGGCGCTTCTGGTCTCACCAGGAGCACGTCTGTCTGAGAGT
TTGCTTTACTGTGTACCGCCAGCTCGCTGGTCGCGTACGTTGTGAGGAGT
TGTCTCCGAGCGGCTCGTCGTTCTGGACATCCCTTGAAGTGAGGCGTCCC
TCCTGACTGCAGGAGCAAGCACACCCGTGTTGTGCGTGTTCTTGCGGCCG
ACGGGGACGGTGTGCGTGACCTGTCACTCTCAC
>Hyms3_131_AB373168_Japan
ATTGGCTCTCGTTTGGCCTTTCTCTGTGCACTGTCTGGCCCGACGGAGCA
CGTCTCCGTCGAGCGGGGGTTTGCCAGGTTCTCCTCCTCGGAGAGGGTGG
CAATCAAAGCTGGGCTCCTTTTCCTCCCTCGCCCCGTATAACTTTTTTTC
CAACAAAACCTTTGTTTTTTTTCTAAGTATTGAAAAATTAAAAATGTACA
ACTTCTAACGGTGGACCCCTCGGCTCGTGCATCGATGAAGAACGCAGCAA
ACTGCGATACGTAGTGTGAATTGCAGAATTCAGTGAATCATCGAGTCTTT
GAACGCAAATGGCGCTTCTGGTCTCACCAGGAGCACGTCTGTCTGAGAGT
TTGCTTTACTGTGTACCGCCAGCTCGCTGGTCGCGTACGTTGTGAGGAGT
TGTCTCCGAGCGGCTCGTCGTTCTGGACATCCCTTGAAGTGAGGCGTCCC
TCCTGACTGCAGGAGCAAGCACACCCGTGTTGTGCGTGTTCTTGCGGCCG
ACGGGGACGGTGTGCGTGACCTGTCACTCTCAC
>Hyms3_132_AB373168_Japan
ATTGGCTCTCGTTTGGCCTTTCTCTGTGCACTGTCTGGCCCGACGGAGCA
CGTCTCCGTCGAGCGGGGGTTTGCCAGGTTCTCCTCCTCGGAGAGGGTGG
CAATCAAAGCTGGGCTCCTTTTCCTCCCTCGCCCCGTATAACTTTTTTTC
CAACAAAACCTTTGTTTTTTTTCTAAGTATTGAAAAATTAAAAATGTACA
ACTTCTAACGGTGGACCCCTCGGCTCGTGCATCGATGAAGAACGCAGCAA
ACTGCGATACGTAGTGTGAATTGCAGAATTCAGTGAATCATCGAGTCTTT
GAACGCAAATGGCGCTTCTGGTCTCACCAGGAGCACGTCTGTCTGAGAGT
TTGCTTTACTGTGTACCGCCAGCTCGCTGGTCGCGTACGTTGTGAGGAGT
TGTCTCCGAGCGGCTCGTCGTTCTGGACATCCCTTGAAGTGAGGCGTCCC
TCCTGACTGCAGGAGCAAGCACACCCGTGTTGTGCGTGTTCTTGCGGCCG
ACGGGGACGGTGTGCGTGACCTGTCACTCTCAC
>Hyms3_133_AB373168_Japan
ATTGGCTCTCGTTTGGCCTTTCTCTGTGCACTGTCTGGCCCGACGGAGCA
CGTCTCCGTCGAGCGGGGGTTTGCCAGGTTCTCCTCCTCGGAGAGGGTGG
CAATCAAAGCTGGGCTCCTTTTCCTCCCTCGCCCCGTATAACTTTTTTTC
CAACAAAACCTTTGTTTTTTTTCTAAGTATTGAAAAATTAAAAATGTACA
ACTTCTAACGGTGGACCCCTCGGCTCGTGCATCGATGAAGAACGCAGCAA
ACTGCGATACGTAGTGTGAATTGCAGAATTCAGTGAATCATCGAGTCTTT
GAACGCAAATGGCGCTTCTGGTCTCACCAGGAGCACGTCTGTCTGAGAGT
TTGCTTTACTGTGTACCGCCAGCTCGCTGGTCGCGTACGTTGTGAGGAGT
TGTCTCCGAGCGGCTCGTCGTTCTGGACATCCCTTGAAGTGAGGCGTCCC
TCCTGACTGCAGGAGCAAGCACACCCGTGTTGTGCGTGTTCTTGCGGCCG
ACGGGGACGGTGTGCGTGACCTGTCACTCTCAC
>Hyms3_134_AB373168_Japan
ATTGGCTCTCGTTTGGCCTTTCTCTGTGCACTGTCTGGCCCGACGGAGCA
CGTCTCCGTCGAGCGGGGGTTTGCCAGGTTCTCCTCCTCGGAGAGGGTGG
CAATCAAAGCTGGGCTCCTTTTCCTCCCTCGCCCCGTATAACTTTTTTTC
CAACAAAACCTTTGTTTTTTTTCTAAGTATTGAAAAATTAAAAATGTACA
ACTTCTAACGGTGGACCCCTCGGCTCGTGCATCGATGAAGAACGCAGCAA
ACTGCGATACGTAGTGTGAATTGCAGAATTCAGTGAATCATCGAGTCTTT
GAACGCAAATGGCGCTTCTGGTCTCACCAGGAGCACGTCTGTCTGAGAGT
TTGCTTTACTGTGTACCGCCAGCTCGCTGGTCGCGTACGTTGTGAGGAGT
TGTCTCCGAGCGGCTCGTCGTTCTGGACATCCCTTGAAGTGAGGCGTCCC
TCCTGACTGCAGGAGCAAGCACACCCGTGTTGTGCGTGTTCTTGCGGCCG
ACGGGGACGGTGTGCGTGACCTGTCACTCTCAC
>Hyms3_135_AB373168_Japan
ATTGGCTCTCGTTTGGCCTTTCTCTGTGCACTGTCTGGCCCGACGGAGCA
CGTCTCCGTCGAGCGGGGGTTTGCCAGGTTCTCCTCCTCGGAGAGGGTGG
CAATCAAAGCTGGGCTCCTTTTCCTCCCTCGCCCCGTATAACTTTTTTTC
CAACAAAACCTTTGTTTTTTTTCTAAGTATTGAAAAATTAAAAATGTACA
ACTTCTAACGGTGGACCCCTCGGCTCGTGCATCGATGAAGAACGCAGCAA
ACTGCGATACGTAGTGTGAATTGCAGAATTCAGTGAATCATCGAGTCTTT
GAACGCAAATGGCGCTTCTGGTCTCACCAGGAGCACGTCTGTCTGAGAGT
TTGCTTTACTGTGTACCGCCAGCTCGCTGGTCGCGTACGTTGTGAGGAGT
TGTCTCCGAGCGGCTCGTCGTTCTGGACATCCCTTGAAGTGAGGCGTCCC
TCCTGACTGCAGGAGCAAGCACACCCGTGTTGTGCGTGTTCTTGCGGCCG
ACGGGGACGGTGTGCGTGACCTGTCACTCTCAC
>Hyms3_136_AB373168_Japan
ATTGGCTCTCGTTTGGCCTTTCTCTGTGCACTGTCTGGCCCGACGGAGCA
CGTCTCCGTCGAGCGGGGGTTTGCCAGGTTCTCCTCCTCGGAGAGGGTGG
CAATCAAAGCTGGGCTCCTTTTCCTCCCTCGCCCCGTATAACTTTTTTTC
CAACAAAACCTTTGTTTTTTTTCTAAGTATTGAAAAATTAAAAATGTACA
ACTTCTAACGGTGGACCCCTCGGCTCGTGCATCGATGAAGAACGCAGCAA
ACTGCGATACGTAGTGTGAATTGCAGAATTCAGTGAATCATCGAGTCTTT
GAACGCAAATGGCGCTTCTGGTCTCACCAGGAGCACGTCTGTCTGAGAGT
TTGCTTTACTGTGTACCGCCAGCTCGCTGGTCGCGTACGTTGTGAGGAGT
TGTCTCCGAGCGGCTCGTCGTTCTGGACATCCCTTGAAGTGAGGCGTCCC
TCCTGACTGCAGGAGCAAGCACACCCGTGTTGTGCGTGTTCTTGCGGCCG
ACGGGGACGGTGTGCGTGACCTGTCACTCTCAC
>Hyms3_137_AB373168_Japan
ATTGGCTCTCGTTTGGCCTTTCTCTGTGCACTGTCTGGCCCGACGGAGCA
CGTCTCCGTCGAGCGGGGGTTTGCCAGGTTCTCCTCCTCGGAGAGGGTGG
CAATCAAAGCTGGGCTCCTTTTCCTCCCTCGCCCCGTATAACTTTTTTTC
CAACAAAACCTTTGTTTTTTTTCTAAGTATTGAAAAATTAAAAATGTACA
ACTTCTAACGGTGGACCCCTCGGCTCGTGCATCGATGAAGAACGCAGCAA
ACTGCGATACGTAGTGTGAATTGCAGAATTCAGTGAATCATCGAGTCTTT
GAACGCAAATGGCGCTTCTGGTCTCACCAGGAGCACGTCTGTCTGAGAGT
TTGCTTTACTGTGTACCGCCAGCTCGCTGGTCGCGTACGTTGTGAGGAGT
TGTCTCCGAGCGGCTCGTCGTTCTGGACATCCCTTGAAGTGAGGCGTCCC
TCCTGACTGCAGGAGCAAGCACACCCGTGTTGTGCGTGTTCTTGCGGCCG
ACGGGGACGGTGTGCGTGACCTGTCACTCTCAC
>Hyms3_138_AB373168_Japan
ATTGGCTCTCGTTTGGCCTTTCTCTGTGCACTGTCTGGCCCGACGGAGCA
CGTCTCCGTCGAGCGGGGGTTTGCCAGGTTCTCCTCCTCGGAGAGGGTGG
CAATCAAAGCTGGGCTCCTTTTCCTCCCTCGCCCCGTATAACTTTTTTTC
CAACAAAACCTTTGTTTTTTTTCTAAGTATTGAAAAATTAAAAATGTACA
ACTTCTAACGGTGGACCCCTCGGCTCGTGCATCGATGAAGAACGCAGCAA
ACTGCGATACGTAGTGTGAATTGCAGAATTCAGTGAATCATCGAGTCTTT
GAACGCAAATGGCGCTTCTGGTCTCACCAGGAGCACGTCTGTCTGAGAGT
TTGCTTTACTGTGTACCGCCAGCTCGCTGGTCGCGTACGTTGTGAGGAGT
TGTCTCCGAGCGGCTCGTCGTTCTGGACATCCCTTGAAGTGAGGCGTCCC
TCCTGACTGCAGGAGCAAGCACACCCGTGTTGTGCGTGTTCTTGCGGCCG
ACGGGGACGGTGTGCGTGACCTGTCACTCTCAC
>Hyms3_139_AB373168_Japan
ATTGGCTCTCGTTTGGCCTTTCTCTGTGCACTGTCTGGCCCGACGGAGCA
CGTCTCCGTCGAGCGGGGGTTTGCCAGGTTCTCCTCCTCGGAGAGGGTGG
CAATCAAAGCTGGGCTCCTTTTCCTCCCTCGCCCCGTATAACTTTTTTTC
CAACAAAACCTTTGTTTTTTTTCTAAGTATTGAAAAATTAAAAATGTACA
ACTTCTAACGGTGGACCCCTCGGCTCGTGCATCGATGAAGAACGCAGCAA
ACTGCGATACGTAGTGTGAATTGCAGAATTCAGTGAATCATCGAGTCTTT
GAACGCAAATGGCGCTTCTGGTCTCACCAGGAGCACGTCTGTCTGAGAGT
TTGCTTTACTGTGTACCGCCAGCTCGCTGGTCGCGTACGTTGTGAGGAGT
TGTCTCCGAGCGGCTCGTCGTTCTGGACATCCCTTGAAGTGAGGCGTCCC
TCCTGACTGCAGGAGCAAGCACACCCGTGTTGTGCGTGTTCTTGCGGCCG
ACGGGGACGGTGTGCGTGACCTGTCACTCTCAC
>Hyms3_13_AB373168_Japan
ATTGGCTCTCGTTTGGCCTTTCTCTGTGCACTGTCTGGCCCGACGGAGCA
CGTCTCCGTCGAGCGGGGGTTTGCCAGGTTCTCCTCCTCGGAGAGGGTGG
CAATCAAAGCTGGGCTCCTTTTCCTCCCTCGCCCCGTATAACTTTTTTTC
CAACAAAACCTTTGTTTTTTTTCTAAGTATTGAAAAATTAAAAATGTACA
ACTTCTAACGGTGGACCCCTCGGCTCGTGCATCGATGAAGAACGCAGCAA
ACTGCGATACGTAGTGTGAATTGCAGAATTCAGTGAATCATCGAGTCTTT
GAACGCAAATGGCGCTTCTGGTCTCACCAGGAGCACGTCTGTCTGAGAGT
TTGCTTTACTGTGTACCGCCAGCTCGCTGGTCGCGTACGTTGTGAGGAGT
TGTCTCCGAGCGGCTCGTCGTTCTGGACATCCCTTGAAGTGAGGCGTCCC
TCCTGACTGCAGGAGCAAGCACACCCGTGTTGTGCGTGTTCTTGCGGCCG
ACGGGGACGGTGTGCGTGACCTGTCACTCTCAC
>Hyms3_140_AB373168_Japan
ATTGGCTCTCGTTTGGCCTTTCTCTGTGCACTGTCTGGCCCGACGGAGCA
CGTCTCCGTCGAGCGGGGGTTTGCCAGGTTCTCCTCCTCGGAGAGGGTGG
CAATCAAAGCTGGGCTCCTTTTCCTCCCTCGCCCCGTATAACTTTTTTTC
CAACAAAACCTTTGTTTTTTTTCTAAGTATTGAAAAATTAAAAATGTACA
ACTTCTAACGGTGGACCCCTCGGCTCGTGCATCGATGAAGAACGCAGCAA
ACTGCGATACGTAGTGTGAATTGCAGAATTCAGTGAATCATCGAGTCTTT
GAACGCAAATGGCGCTTCTGGTCTCACCAGGAGCACGTCTGTCTGAGAGT
TTGCTTTACTGTGTACCGCCAGCTCGCTGGTCGCGTACGTTGTGAGGAGT
TGTCTCCGAGCGGCTCGTCGTTCTGGACATCCCTTGAAGTGAGGCGTCCC
TCCTGACTGCAGGAGCAAGCACACCCGTGTTGTGCGTGTTCTTGCGGCCG
ACGGGGACGGTGTGCGTGACCTGTCACTCTCAC
>Hyms3_141_AB373168_Japan
ATTGGCTCTCGTTTGGCCTTTCTCTGTGCACTGTCTGGCCCGACGGAGCA
CGTCTCCGTCGAGCGGGGGTTTGCCAGGTTCTCCTCCTCGGAGAGGGTGG
CAATCAAAGCTGGGCTCCTTTTCCTCCCTCGCCCCGTATAACTTTTTTTC
CAACAAAACCTTTGTTTTTTTTCTAAGTATTGAAAAATTAAAAATGTACA
ACTTCTAACGGTGGACCCCTCGGCTCGTGCATCGATGAAGAACGCAGCAA
ACTGCGATACGTAGTGTGAATTGCAGAATTCAGTGAATCATCGAGTCTTT
GAACGCAAATGGCGCTTCTGGTCTCACCAGGAGCACGTCTGTCTGAGAGT
TTGCTTTACTGTGTACCGCCAGCTCGCTGGTCGCGTACGTTGTGAGGAGT
TGTCTCCGAGCGGCTCGTCGTTCTGGACATCCCTTGAAGTGAGGCGTCCC
TCCTGACTGCAGGAGCAAGCACACCCGTGTTGTGCGTGTTCTTGCGGCCG
ACGGGGACGGTGTGCGTGACCTGTCACTCTCAC
>Hyms3_142_AB373168_Japan
ATTGGCTCTCGTTTGGCCTTTCTCTGTGCACTGTCTGGCCCGACGGAGCA
CGTCTCCGTCGAGCGGGGGTTTGCCAGGTTCTCCTCCTCGGAGAGGGTGG
CAATCAAAGCTGGGCTCCTTTTCCTCCCTCGCCCCGTATAACTTTTTTTC
CAACAAAACCTTTGTTTTTTTTCTAAGTATTGAAAAATTAAAAATGTACA
ACTTCTAACGGTGGACCCCTCGGCTCGTGCATCGATGAAGAACGCAGCAA
ACTGCGATACGTAGTGTGAATTGCAGAATTCAGTGAATCATCGAGTCTTT
GAACGCAAATGGCGCTTCTGGTCTCACCAGGAGCACGTCTGTCTGAGAGT
TTGCTTTACTGTGTACCGCCAGCTCGCTGGTCGCGTACGTTGTGAGGAGT
TGTCTCCGAGCGGCTCGTCGTTCTGGACATCCCTTGAAGTGAGGCGTCCC
TCCTGACTGCAGGAGCAAGCACACCCGTGTTGTGCGTGTTCTTGCGGCCG
ACGGGGACGGTGTGCGTGACCTGTCACTCTCAC
>Hyms3_143_AB373168_Japan
ATTGGCTCTCGTTTGGCCTTTCTCTGTGCACTGTCTGGCCCGACGGAGCA
CGTCTCCGTCGAGCGGGGGTTTGCCAGGTTCTCCTCCTCGGAGAGGGTGG
CAATCAAAGCTGGGCTCCTTTTCCTCCCTCGCCCCGTATAACTTTTTTTC
CAACAAAACCTTTGTTTTTTTTCTAAGTATTGAAAAATTAAAAATGTACA
ACTTCTAACGGTGGACCCCTCGGCTCGTGCATCGATGAAGAACGCAGCAA
ACTGCGATACGTAGTGTGAATTGCAGAATTCAGTGAATCATCGAGTCTTT
GAACGCAAATGGCGCTTCTGGTCTCACCAGGAGCACGTCTGTCTGAGAGT
TTGCTTTACTGTGTACCGCCAGCTCGCTGGTCGCGTACGTTGTGAGGAGT
TGTCTCCGAGCGGCTCGTCGTTCTGGACATCCCTTGAAGTGAGGCGTCCC
TCCTGACTGCAGGAGCAAGCACACCCGTGTTGTGCGTGTTCTTGCGGCCG
ACGGGGACGGTGTGCGTGACCTGTCACTCTCAC
>Hyms3_144_AB373168_Japan
ATTGGCTCTCGTTTGGCCTTTCTCTGTGCACTGTCTGGCCCGACGGAGCA
CGTCTCCGTCGAGCGGGGGTTTGCCAGGTTCTCCTCCTCGGAGAGGGTGG
CAATCAAAGCTGGGCTCCTTTTCCTCCCTCGCCCCGTATAACTTTTTTTC
CAACAAAACCTTTGTTTTTTTTCTAAGTATTGAAAAATTAAAAATGTACA
ACTTCTAACGGTGGACCCCTCGGCTCGTGCATCGATGAAGAACGCAGCAA
ACTGCGATACGTAGTGTGAATTGCAGAATTCAGTGAATCATCGAGTCTTT
GAACGCAAATGGCGCTTCTGGTCTCACCAGGAGCACGTCTGTCTGAGAGT
TTGCTTTACTGTGTACCGCCAGCTCGCTGGTCGCGTACGTTGTGAGGAGT
TGTCTCCGAGCGGCTCGTCGTTCTGGACATCCCTTGAAGTGAGGCGTCCC
TCCTGACTGCAGGAGCAAGCACACCCGTGTTGTGCGTGTTCTTGCGGCCG
ACGGGGACGGTGTGCGTGACCTGTCACTCTCAC
>Hyms3_145_AB373168_Japan
ATTGGCTCTCGTTTGGCCTTTCTCTGTGCACTGTCTGGCCCGACGGAGCA
CGTCTCCGTCGAGCGGGGGTTTGCCAGGTTCTCCTCCTCGGAGAGGGTGG
CAATCAAAGCTGGGCTCCTTTTCCTCCCTCGCCCCGTATAACTTTTTTTC
CAACAAAACCTTTGTTTTTTTTCTAAGTATTGAAAAATTAAAAATGTACA
ACTTCTAACGGTGGACCCCTCGGCTCGTGCATCGATGAAGAACGCAGCAA
ACTGCGATACGTAGTGTGAATTGCAGAATTCAGTGAATCATCGAGTCTTT
GAACGCAAATGGCGCTTCTGGTCTCACCAGGAGCACGTCTGTCTGAGAGT
TTGCTTTACTGTGTACCGCCAGCTCGCTGGTCGCGTACGTTGTGAGGAGT
TGTCTCCGAGCGGCTCGTCGTTCTGGACATCCCTTGAAGTGAGGCGTCCC
TCCTGACTGCAGGAGCAAGCACACCCGTGTTGTGCGTGTTCTTGCGGCCG
ACGGGGACGGTGTGCGTGACCTGTCACTCTCAC
>Hyms3_146_AB373168_Japan
ATTGGCTCTCGTTTGGCCTTTCTCTGTGCACTGTCTGGCCCGACGGAGCA
CGTCTCCGTCGAGCGGGGGTTTGCCAGGTTCTCCTCCTCGGAGAGGGTGG
CAATCAAAGCTGGGCTCCTTTTCCTCCCTCGCCCCGTATAACTTTTTTTC
CAACAAAACCTTTGTTTTTTTTCTAAGTATTGAAAAATTAAAAATGTACA
ACTTCTAACGGTGGACCCCTCGGCTCGTGCATCGATGAAGAACGCAGCAA
ACTGCGATACGTAGTGTGAATTGCAGAATTCAGTGAATCATCGAGTCTTT
GAACGCAAATGGCGCTTCTGGTCTCACCAGGAGCACGTCTGTCTGAGAGT
TTGCTTTACTGTGTACCGCCAGCTCGCTGGTCGCGTACGTTGTGAGGAGT
TGTCTCCGAGCGGCTCGTCGTTCTGGACATCCCTTGAAGTGAGGCGTCCC
TCCTGACTGCAGGAGCAAGCACACCCGTGTTGTGCGTGTTCTTGCGGCCG
ACGGGGACGGTGTGCGTGACCTGTCACTCTCAC
>Hyms3_147_AB373168_Japan
ATTGGCTCTCGTTTGGCCTTTCTCTGTGCACTGTCTGGCCCGACGGAGCA
CGTCTCCGTCGAGCGGGGGTTTGCCAGGTTCTCCTCCTCGGAGAGGGTGG
CAATCAAAGCTGGGCTCCTTTTCCTCCCTCGCCCCGTATAACTTTTTTTC
CAACAAAACCTTTGTTTTTTTTCTAAGTATTGAAAAATTAAAAATGTACA
ACTTCTAACGGTGGACCCCTCGGCTCGTGCATCGATGAAGAACGCAGCAA
ACTGCGATACGTAGTGTGAATTGCAGAATTCAGTGAATCATCGAGTCTTT
GAACGCAAATGGCGCTTCTGGTCTCACCAGGAGCACGTCTGTCTGAGAGT
TTGCTTTACTGTGTACCGCCAGCTCGCTGGTCGCGTACGTTGTGAGGAGT
TGTCTCCGAGCGGCTCGTCGTTCTGGACATCCCTTGAAGTGAGGCGTCCC
TCCTGACTGCAGGAGCAAGCACACCCGTGTTGTGCGTGTTCTTGCGGCCG
ACGGGGACGGTGTGCGTGACCTGTCACTCTCAC
>Hyms3_148_AB373168_Japan
ATTGGCTCTCGTTTGGCCTTTCTCTGTGCACTGTCTGGCCCGACGGAGCA
CGTCTCCGTCGAGCGGGGGTTTGCCAGGTTCTCCTCCTCGGAGAGGGTGG
CAATCAAAGCTGGGCTCCTTTTCCTCCCTCGCCCCGTATAACTTTTTTTC
CAACAAAACCTTTGTTTTTTTTCTAAGTATTGAAAAATTAAAAATGTACA
ACTTCTAACGGTGGACCCCTCGGCTCGTGCATCGATGAAGAACGCAGCAA
ACTGCGATACGTAGTGTGAATTGCAGAATTCAGTGAATCATCGAGTCTTT
GAACGCAAATGGCGCTTCTGGTCTCACCAGGAGCACGTCTGTCTGAGAGT
TTGCTTTACTGTGTACCGCCAGCTCGCTGGTCGCGTACGTTGTGAGGAGT
TGTCTCCGAGCGGCTCGTCGTTCTGGACATCCCTTGAAGTGAGGCGTCCC
TCCTGACTGCAGGAGCAAGCACACCCGTGTTGTGCGTGTTCTTGCGGCCG
ACGGGGACGGTGTGCGTGACCTGTCACTCTCAC
>Hyms3_149_AB373168_Japan
ATTGGCTCTCGTTTGGCCTTTCTCTGTGCACTGTCTGGCCCGACGGAGCA
CGTCTCCGTCGAGCGGGGGTTTGCCAGGTTCTCCTCCTCGGAGAGGGTGG
CAATCAAAGCTGGGCTCCTTTTCCTCCCTCGCCCCGTATAACTTTTTTTC
CAACAAAACCTTTGTTTTTTTTCTAAGTATTGAAAAATTAAAAATGTACA
ACTTCTAACGGTGGACCCCTCGGCTCGTGCATCGATGAAGAACGCAGCAA
ACTGCGATACGTAGTGTGAATTGCAGAATTCAGTGAATCATCGAGTCTTT
GAACGCAAATGGCGCTTCTGGTCTCACCAGGAGCACGTCTGTCTGAGAGT
TTGCTTTACTGTGTACCGCCAGCTCGCTGGTCGCGTACGTTGTGAGGAGT
TGTCTCCGAGCGGCTCGTCGTTCTGGACATCCCTTGAAGTGAGGCGTCCC
TCCTGACTGCAGGAGCAAGCACACCCGTGTTGTGCGTGTTCTTGCGGCCG
ACGGGGACGGTGTGCGTGACCTGTCACTCTCAC
>Hyms3_14_AB373168_Japan
ATTGGCTCTCGTTTGGCCTTTCTCTGTGCACTGTCTGGCCCGACGGAGCA
CGTCTCCGTCGAGCGGGGGTTTGCCAGGTTCTCCTCCTCGGAGAGGGTGG
CAATCAAAGCTGGGCTCCTTTTCCTCCCTCGCCCCGTATAACTTTTTTTC
CAACAAAACCTTTGTTTTTTTTCTAAGTATTGAAAAATTAAAAATGTACA
ACTTCTAACGGTGGACCCCTCGGCTCGTGCATCGATGAAGAACGCAGCAA
ACTGCGATACGTAGTGTGAATTGCAGAATTCAGTGAATCATCGAGTCTTT
GAACGCAAATGGCGCTTCTGGTCTCACCAGGAGCACGTCTGTCTGAGAGT
TTGCTTTACTGTGTACCGCCAGCTCGCTGGTCGCGTACGTTGTGAGGAGT
TGTCTCCGAGCGGCTCGTCGTTCTGGACATCCCTTGAAGTGAGGCGTCCC
TCCTGACTGCAGGAGCAAGCACACCCGTGTTGTGCGTGTTCTTGCGGCCG
ACGGGGACGGTGTGCGTGACCTGTCACTCTCAC
>Hyms3_150_AB373168_Japan
ATTGGCTCTCGTTTGGCCTTTCTCTGTGCACTGTCTGGCCCGACGGAGCA
CGTCTCCGTCGAGCGGGGGTTTGCCAGGTTCTCCTCCTCGGAGAGGGTGG
CAATCAAAGCTGGGCTCCTTTTCCTCCCTCGCCCCGTATAACTTTTTTTC
CAACAAAACCTTTGTTTTTTTTCTAAGTATTGAAAAATTAAAAATGTACA
ACTTCTAACGGTGGACCCCTCGGCTCGTGCATCGATGAAGAACGCAGCAA
ACTGCGATACGTAGTGTGAATTGCAGAATTCAGTGAATCATCGAGTCTTT
GAACGCAAATGGCGCTTCTGGTCTCACCAGGAGCACGTCTGTCTGAGAGT
TTGCTTTACTGTGTACCGCCAGCTCGCTGGTCGCGTACGTTGTGAGGAGT
TGTCTCCGAGCGGCTCGTCGTTCTGGACATCCCTTGAAGTGAGGCGTCCC
TCCTGACTGCAGGAGCAAGCACACCCGTGTTGTGCGTGTTCTTGCGGCCG
ACGGGGACGGTGTGCGTGACCTGTCACTCTCAC
>Hyms3_151_AB373168_Japan
ATTGGCTCTCGTTTGGCCTTTCTCTGTGCACTGTCTGGCCCGACGGAGCA
CGTCTCCGTCGAGCGGGGGTTTGCCAGGTTCTCCTCCTCGGAGAGGGTGG
CAATCAAAGCTGGGCTCCTTTTCCTCCCTCGCCCCGTATAACTTTTTTTC
CAACAAAACCTTTGTTTTTTTTCTAAGTATTGAAAAATTAAAAATGTACA
ACTTCTAACGGTGGACCCCTCGGCTCGTGCATCGATGAAGAACGCAGCAA
ACTGCGATACGTAGTGTGAATTGCAGAATTCAGTGAATCATCGAGTCTTT
GAACGCAAATGGCGCTTCTGGTCTCACCAGGAGCACGTCTGTCTGAGAGT
TTGCTTTACTGTGTACCGCCAGCTCGCTGGTCGCGTACGTTGTGAGGAGT
TGTCTCCGAGCGGCTCGTCGTTCTGGACATCCCTTGAAGTGAGGCGTCCC
TCCTGACTGCAGGAGCAAGCACACCCGTGTTGTGCGTGTTCTTGCGGCCG
ACGGGGACGGTGTGCGTGACCTGTCACTCTCAC
>Hyms3_152_AB373168_Japan
ATTGGCTCTCGTTTGGCCTTTCTCTGTGCACTGTCTGGCCCGACGGAGCA
CGTCTCCGTCGAGCGGGGGTTTGCCAGGTTCTCCTCCTCGGAGAGGGTGG
CAATCAAAGCTGGGCTCCTTTTCCTCCCTCGCCCCGTATAACTTTTTTTC
CAACAAAACCTTTGTTTTTTTTCTAAGTATTGAAAAATTAAAAATGTACA
ACTTCTAACGGTGGACCCCTCGGCTCGTGCATCGATGAAGAACGCAGCAA
ACTGCGATACGTAGTGTGAATTGCAGAATTCAGTGAATCATCGAGTCTTT
GAACGCAAATGGCGCTTCTGGTCTCACCAGGAGCACGTCTGTCTGAGAGT
TTGCTTTACTGTGTACCGCCAGCTCGCTGGTCGCGTACGTTGTGAGGAGT
TGTCTCCGAGCGGCTCGTCGTTCTGGACATCCCTTGAAGTGAGGCGTCCC
TCCTGACTGCAGGAGCAAGCACACCCGTGTTGTGCGTGTTCTTGCGGCCG
ACGGGGACGGTGTGCGTGACCTGTCACTCTCAC
>Hyms3_153_AB373168_Japan
ATTGGCTCTCGTTTGGCCTTTCTCTGTGCACTGTCTGGCCCGACGGAGCA
CGTCTCCGTCGAGCGGGGGTTTGCCAGGTTCTCCTCCTCGGAGAGGGTGG
CAATCAAAGCTGGGCTCCTTTTCCTCCCTCGCCCCGTATAACTTTTTTTC
CAACAAAACCTTTGTTTTTTTTCTAAGTATTGAAAAATTAAAAATGTACA
ACTTCTAACGGTGGACCCCTCGGCTCGTGCATCGATGAAGAACGCAGCAA
ACTGCGATACGTAGTGTGAATTGCAGAATTCAGTGAATCATCGAGTCTTT
GAACGCAAATGGCGCTTCTGGTCTCACCAGGAGCACGTCTGTCTGAGAGT
TTGCTTTACTGTGTACCGCCAGCTCGCTGGTCGCGTACGTTGTGAGGAGT
TGTCTCCGAGCGGCTCGTCGTTCTGGACATCCCTTGAAGTGAGGCGTCCC
TCCTGACTGCAGGAGCAAGCACACCCGTGTTGTGCGTGTTCTTGCGGCCG
ACGGGGACGGTGTGCGTGACCTGTCACTCTCAC
>Hyms3_154_AB373168_Japan
ATTGGCTCTCGTTTGGCCTTTCTCTGTGCACTGTCTGGCCCGACGGAGCA
CGTCTCCGTCGAGCGGGGGTTTGCCAGGTTCTCCTCCTCGGAGAGGGTGG
CAATCAAAGCTGGGCTCCTTTTCCTCCCTCGCCCCGTATAACTTTTTTTC
CAACAAAACCTTTGTTTTTTTTCTAAGTATTGAAAAATTAAAAATGTACA
ACTTCTAACGGTGGACCCCTCGGCTCGTGCATCGATGAAGAACGCAGCAA
ACTGCGATACGTAGTGTGAATTGCAGAATTCAGTGAATCATCGAGTCTTT
GAACGCAAATGGCGCTTCTGGTCTCACCAGGAGCACGTCTGTCTGAGAGT
TTGCTTTACTGTGTACCGCCAGCTCGCTGGTCGCGTACGTTGTGAGGAGT
TGTCTCCGAGCGGCTCGTCGTTCTGGACATCCCTTGAAGTGAGGCGTCCC
TCCTGACTGCAGGAGCAAGCACACCCGTGTTGTGCGTGTTCTTGCGGCCG
ACGGGGACGGTGTGCGTGACCTGTCACTCTCAC
>Hyms3_155_AB373168_Japan
ATTGGCTCTCGTTTGGCCTTTCTCTGTGCACTGTCTGGCCCGACGGAGCA
CGTCTCCGTCGAGCGGGGGTTTGCCAGGTTCTCCTCCTCGGAGAGGGTGG
CAATCAAAGCTGGGCTCCTTTTCCTCCCTCGCCCCGTATAACTTTTTTTC
CAACAAAACCTTTGTTTTTTTTCTAAGTATTGAAAAATTAAAAATGTACA
ACTTCTAACGGTGGACCCCTCGGCTCGTGCATCGATGAAGAACGCAGCAA
ACTGCGATACGTAGTGTGAATTGCAGAATTCAGTGAATCATCGAGTCTTT
GAACGCAAATGGCGCTTCTGGTCTCACCAGGAGCACGTCTGTCTGAGAGT
TTGCTTTACTGTGTACCGCCAGCTCGCTGGTCGCGTACGTTGTGAGGAGT
TGTCTCCGAGCGGCTCGTCGTTCTGGACATCCCTTGAAGTGAGGCGTCCC
TCCTGACTGCAGGAGCAAGCACACCCGTGTTGTGCGTGTTCTTGCGGCCG
ACGGGGACGGTGTGCGTGACCTGTCACTCTCAC
>Hyms3_156_AB373168_Japan
ATTGGCTCTCGTTTGGCCTTTCTCTGTGCACTGTCTGGCCCGACGGAGCA
CGTCTCCGTCGAGCGGGGGTTTGCCAGGTTCTCCTCCTCGGAGAGGGTGG
CAATCAAAGCTGGGCTCCTTTTCCTCCCTCGCCCCGTATAACTTTTTTTC
CAACAAAACCTTTGTTTTTTTTCTAAGTATTGAAAAATTAAAAATGTACA
ACTTCTAACGGTGGACCCCTCGGCTCGTGCATCGATGAAGAACGCAGCAA
ACTGCGATACGTAGTGTGAATTGCAGAATTCAGTGAATCATCGAGTCTTT
GAACGCAAATGGCGCTTCTGGTCTCACCAGGAGCACGTCTGTCTGAGAGT
TTGCTTTACTGTGTACCGCCAGCTCGCTGGTCGCGTACGTTGTGAGGAGT
TGTCTCCGAGCGGCTCGTCGTTCTGGACATCCCTTGAAGTGAGGCGTCCC
TCCTGACTGCAGGAGCAAGCACACCCGTGTTGTGCGTGTTCTTGCGGCCG
ACGGGGACGGTGTGCGTGACCTGTCACTCTCAC
>Hyms3_157_AB373168_Japan
ATTGGCTCTCGTTTGGCCTTTCTCTGTGCACTGTCTGGCCCGACGGAGCA
CGTCTCCGTCGAGCGGGGGTTTGCCAGGTTCTCCTCCTCGGAGAGGGTGG
CAATCAAAGCTGGGCTCCTTTTCCTCCCTCGCCCCGTATAACTTTTTTTC
CAACAAAACCTTTGTTTTTTTTCTAAGTATTGAAAAATTAAAAATGTACA
ACTTCTAACGGTGGACCCCTCGGCTCGTGCATCGATGAAGAACGCAGCAA
ACTGCGATACGTAGTGTGAATTGCAGAATTCAGTGAATCATCGAGTCTTT
GAACGCAAATGGCGCTTCTGGTCTCACCAGGAGCACGTCTGTCTGAGAGT
TTGCTTTACTGTGTACCGCCAGCTCGCTGGTCGCGTACGTTGTGAGGAGT
TGTCTCCGAGCGGCTCGTCGTTCTGGACATCCCTTGAAGTGAGGCGTCCC
TCCTGACTGCAGGAGCAAGCACACCCGTGTTGTGCGTGTTCTTGCGGCCG
ACGGGGACGGTGTGCGTGACCTGTCACTCTCAC
>Hyms3_158_AB373168_Japan
ATTGGCTCTCGTTTGGCCTTTCTCTGTGCACTGTCTGGCCCGACGGAGCA
CGTCTCCGTCGAGCGGGGGTTTGCCAGGTTCTCCTCCTCGGAGAGGGTGG
CAATCAAAGCTGGGCTCCTTTTCCTCCCTCGCCCCGTATAACTTTTTTTC
CAACAAAACCTTTGTTTTTTTTCTAAGTATTGAAAAATTAAAAATGTACA
ACTTCTAACGGTGGACCCCTCGGCTCGTGCATCGATGAAGAACGCAGCAA
ACTGCGATACGTAGTGTGAATTGCAGAATTCAGTGAATCATCGAGTCTTT
GAACGCAAATGGCGCTTCTGGTCTCACCAGGAGCACGTCTGTCTGAGAGT
TTGCTTTACTGTGTACCGCCAGCTCGCTGGTCGCGTACGTTGTGAGGAGT
TGTCTCCGAGCGGCTCGTCGTTCTGGACATCCCTTGAAGTGAGGCGTCCC
TCCTGACTGCAGGAGCAAGCACACCCGTGTTGTGCGTGTTCTTGCGGCCG
ACGGGGACGGTGTGCGTGACCTGTCACTCTCAC
>Hyms3_159_AB373168_Japan
ATTGGCTCTCGTTTGGCCTTTCTCTGTGCACTGTCTGGCCCGACGGAGCA
CGTCTCCGTCGAGCGGGGGTTTGCCAGGTTCTCCTCCTCGGAGAGGGTGG
CAATCAAAGCTGGGCTCCTTTTCCTCCCTCGCCCCGTATAACTTTTTTTC
CAACAAAACCTTTGTTTTTTTTCTAAGTATTGAAAAATTAAAAATGTACA
ACTTCTAACGGTGGACCCCTCGGCTCGTGCATCGATGAAGAACGCAGCAA
ACTGCGATACGTAGTGTGAATTGCAGAATTCAGTGAATCATCGAGTCTTT
GAACGCAAATGGCGCTTCTGGTCTCACCAGGAGCACGTCTGTCTGAGAGT
TTGCTTTACTGTGTACCGCCAGCTCGCTGGTCGCGTACGTTGTGAGGAGT
TGTCTCCGAGCGGCTCGTCGTTCTGGACATCCCTTGAAGTGAGGCGTCCC
TCCTGACTGCAGGAGCAAGCACACCCGTGTTGTGCGTGTTCTTGCGGCCG
ACGGGGACGGTGTGCGTGACCTGTCACTCTCAC
>Hyms3_15_AB373168_Japan
ATTGGCTCTCGTTTGGCCTTTCTCTGTGCACTGTCTGGCCCGACGGAGCA
CGTCTCCGTCGAGCGGGGGTTTGCCAGGTTCTCCTCCTCGGAGAGGGTGG
CAATCAAAGCTGGGCTCCTTTTCCTCCCTCGCCCCGTATAACTTTTTTTC
CAACAAAACCTTTGTTTTTTTTCTAAGTATTGAAAAATTAAAAATGTACA
ACTTCTAACGGTGGACCCCTCGGCTCGTGCATCGATGAAGAACGCAGCAA
ACTGCGATACGTAGTGTGAATTGCAGAATTCAGTGAATCATCGAGTCTTT
GAACGCAAATGGCGCTTCTGGTCTCACCAGGAGCACGTCTGTCTGAGAGT
TTGCTTTACTGTGTACCGCCAGCTCGCTGGTCGCGTACGTTGTGAGGAGT
TGTCTCCGAGCGGCTCGTCGTTCTGGACATCCCTTGAAGTGAGGCGTCCC
TCCTGACTGCAGGAGCAAGCACACCCGTGTTGTGCGTGTTCTTGCGGCCG
ACGGGGACGGTGTGCGTGACCTGTCACTCTCAC
>Hyms3_160_AB373168_Japan
ATTGGCTCTCGTTTGGCCTTTCTCTGTGCACTGTCTGGCCCGACGGAGCA
CGTCTCCGTCGAGCGGGGGTTTGCCAGGTTCTCCTCCTCGGAGAGGGTGG
CAATCAAAGCTGGGCTCCTTTTCCTCCCTCGCCCCGTATAACTTTTTTTC
CAACAAAACCTTTGTTTTTTTTCTAAGTATTGAAAAATTAAAAATGTACA
ACTTCTAACGGTGGACCCCTCGGCTCGTGCATCGATGAAGAACGCAGCAA
ACTGCGATACGTAGTGTGAATTGCAGAATTCAGTGAATCATCGAGTCTTT
GAACGCAAATGGCGCTTCTGGTCTCACCAGGAGCACGTCTGTCTGAGAGT
TTGCTTTACTGTGTACCGCCAGCTCGCTGGTCGCGTACGTTGTGAGGAGT
TGTCTCCGAGCGGCTCGTCGTTCTGGACATCCCTTGAAGTGAGGCGTCCC
TCCTGACTGCAGGAGCAAGCACACCCGTGTTGTGCGTGTTCTTGCGGCCG
ACGGGGACGGTGTGCGTGACCTGTCACTCTCAC
>Hyms3_161_AB373168_Japan
ATTGGCTCTCGTTTGGCCTTTCTCTGTGCACTGTCTGGCCCGACGGAGCA
CGTCTCCGTCGAGCGGGGGTTTGCCAGGTTCTCCTCCTCGGAGAGGGTGG
CAATCAAAGCTGGGCTCCTTTTCCTCCCTCGCCCCGTATAACTTTTTTTC
CAACAAAACCTTTGTTTTTTTTCTAAGTATTGAAAAATTAAAAATGTACA
ACTTCTAACGGTGGACCCCTCGGCTCGTGCATCGATGAAGAACGCAGCAA
ACTGCGATACGTAGTGTGAATTGCAGAATTCAGTGAATCATCGAGTCTTT
GAACGCAAATGGCGCTTCTGGTCTCACCAGGAGCACGTCTGTCTGAGAGT
TTGCTTTACTGTGTACCGCCAGCTCGCTGGTCGCGTACGTTGTGAGGAGT
TGTCTCCGAGCGGCTCGTCGTTCTGGACATCCCTTGAAGTGAGGCGTCCC
TCCTGACTGCAGGAGCAAGCACACCCGTGTTGTGCGTGTTCTTGCGGCCG
ACGGGGACGGTGTGCGTGACCTGTCACTCTCAC
>Hyms3_162_AB373168_Japan
ATTGGCTCTCGTTTGGCCTTTCTCTGTGCACTGTCTGGCCCGACGGAGCA
CGTCTCCGTCGAGCGGGGGTTTGCCAGGTTCTCCTCCTCGGAGAGGGTGG
CAATCAAAGCTGGGCTCCTTTTCCTCCCTCGCCCCGTATAACTTTTTTTC
CAACAAAACCTTTGTTTTTTTTCTAAGTATTGAAAAATTAAAAATGTACA
ACTTCTAACGGTGGACCCCTCGGCTCGTGCATCGATGAAGAACGCAGCAA
ACTGCGATACGTAGTGTGAATTGCAGAATTCAGTGAATCATCGAGTCTTT
GAACGCAAATGGCGCTTCTGGTCTCACCAGGAGCACGTCTGTCTGAGAGT
TTGCTTTACTGTGTACCGCCAGCTCGCTGGTCGCGTACGTTGTGAGGAGT
TGTCTCCGAGCGGCTCGTCGTTCTGGACATCCCTTGAAGTGAGGCGTCCC
TCCTGACTGCAGGAGCAAGCACACCCGTGTTGTGCGTGTTCTTGCGGCCG
ACGGGGACGGTGTGCGTGACCTGTCACTCTCAC
>Hyms3_163_AB373168_Japan
ATTGGCTCTCGTTTGGCCTTTCTCTGTGCACTGTCTGGCCCGACGGAGCA
CGTCTCCGTCGAGCGGGGGTTTGCCAGGTTCTCCTCCTCGGAGAGGGTGG
CAATCAAAGCTGGGCTCCTTTTCCTCCCTCGCCCCGTATAACTTTTTTTC
CAACAAAACCTTTGTTTTTTTTCTAAGTATTGAAAAATTAAAAATGTACA
ACTTCTAACGGTGGACCCCTCGGCTCGTGCATCGATGAAGAACGCAGCAA
ACTGCGATACGTAGTGTGAATTGCAGAATTCAGTGAATCATCGAGTCTTT
GAACGCAAATGGCGCTTCTGGTCTCACCAGGAGCACGTCTGTCTGAGAGT
TTGCTTTACTGTGTACCGCCAGCTCGCTGGTCGCGTACGTTGTGAGGAGT
TGTCTCCGAGCGGCTCGTCGTTCTGGACATCCCTTGAAGTGAGGCGTCCC
TCCTGACTGCAGGAGCAAGCACACCCGTGTTGTGCGTGTTCTTGCGGCCG
ACGGGGACGGTGTGCGTGACCTGTCACTCTCAC
>Hyms3_164_AB373168_Japan
ATTGGCTCTCGTTTGGCCTTTCTCTGTGCACTGTCTGGCCCGACGGAGCA
CGTCTCCGTCGAGCGGGGGTTTGCCAGGTTCTCCTCCTCGGAGAGGGTGG
CAATCAAAGCTGGGCTCCTTTTCCTCCCTCGCCCCGTATAACTTTTTTTC
CAACAAAACCTTTGTTTTTTTTCTAAGTATTGAAAAATTAAAAATGTACA
ACTTCTAACGGTGGACCCCTCGGCTCGTGCATCGATGAAGAACGCAGCAA
ACTGCGATACGTAGTGTGAATTGCAGAATTCAGTGAATCATCGAGTCTTT
GAACGCAAATGGCGCTTCTGGTCTCACCAGGAGCACGTCTGTCTGAGAGT
TTGCTTTACTGTGTACCGCCAGCTCGCTGGTCGCGTACGTTGTGAGGAGT
TGTCTCCGAGCGGCTCGTCGTTCTGGACATCCCTTGAAGTGAGGCGTCCC
TCCTGACTGCAGGAGCAAGCACACCCGTGTTGTGCGTGTTCTTGCGGCCG
ACGGGGACGGTGTGCGTGACCTGTCACTCTCAC
>Hyms3_165_AB373168_Japan
ATTGGCTCTCGTTTGGCCTTTCTCTGTGCACTGTCTGGCCCGACGGAGCA
CGTCTCCGTCGAGCGGGGGTTTGCCAGGTTCTCCTCCTCGGAGAGGGTGG
CAATCAAAGCTGGGCTCCTTTTCCTCCCTCGCCCCGTATAACTTTTTTTC
CAACAAAACCTTTGTTTTTTTTCTAAGTATTGAAAAATTAAAAATGTACA
ACTTCTAACGGTGGACCCCTCGGCTCGTGCATCGATGAAGAACGCAGCAA
ACTGCGATACGTAGTGTGAATTGCAGAATTCAGTGAATCATCGAGTCTTT
GAACGCAAATGGCGCTTCTGGTCTCACCAGGAGCACGTCTGTCTGAGAGT
TTGCTTTACTGTGTACCGCCAGCTCGCTGGTCGCGTACGTTGTGAGGAGT
TGTCTCCGAGCGGCTCGTCGTTCTGGACATCCCTTGAAGTGAGGCGTCCC
TCCTGACTGCAGGAGCAAGCACACCCGTGTTGTGCGTGTTCTTGCGGCCG
ACGGGGACGGTGTGCGTGACCTGTCACTCTCAC
>Hyms3_166_AB373168_Japan
ATTGGCTCTCGTTTGGCCTTTCTCTGTGCACTGTCTGGCCCGACGGAGCA
CGTCTCCGTCGAGCGGGGGTTTGCCAGGTTCTCCTCCTCGGAGAGGGTGG
CAATCAAAGCTGGGCTCCTTTTCCTCCCTCGCCCCGTATAACTTTTTTTC
CAACAAAACCTTTGTTTTTTTTCTAAGTATTGAAAAATTAAAAATGTACA
ACTTCTAACGGTGGACCCCTCGGCTCGTGCATCGATGAAGAACGCAGCAA
ACTGCGATACGTAGTGTGAATTGCAGAATTCAGTGAATCATCGAGTCTTT
GAACGCAAATGGCGCTTCTGGTCTCACCAGGAGCACGTCTGTCTGAGAGT
TTGCTTTACTGTGTACCGCCAGCTCGCTGGTCGCGTACGTTGTGAGGAGT
TGTCTCCGAGCGGCTCGTCGTTCTGGACATCCCTTGAAGTGAGGCGTCCC
TCCTGACTGCAGGAGCAAGCACACCCGTGTTGTGCGTGTTCTTGCGGCCG
ACGGGGACGGTGTGCGTGACCTGTCACTCTCAC
>Hyms3_167_AB373168_Japan
ATTGGCTCTCGTTTGGCCTTTCTCTGTGCACTGTCTGGCCCGACGGAGCA
CGTCTCCGTCGAGCGGGGGTTTGCCAGGTTCTCCTCCTCGGAGAGGGTGG
CAATCAAAGCTGGGCTCCTTTTCCTCCCTCGCCCCGTATAACTTTTTTTC
CAACAAAACCTTTGTTTTTTTTCTAAGTATTGAAAAATTAAAAATGTACA
ACTTCTAACGGTGGACCCCTCGGCTCGTGCATCGATGAAGAACGCAGCAA
ACTGCGATACGTAGTGTGAATTGCAGAATTCAGTGAATCATCGAGTCTTT
GAACGCAAATGGCGCTTCTGGTCTCACCAGGAGCACGTCTGTCTGAGAGT
TTGCTTTACTGTGTACCGCCAGCTCGCTGGTCGCGTACGTTGTGAGGAGT
TGTCTCCGAGCGGCTCGTCGTTCTGGACATCCCTTGAAGTGAGGCGTCCC
TCCTGACTGCAGGAGCAAGCACACCCGTGTTGTGCGTGTTCTTGCGGCCG
ACGGGGACGGTGTGCGTGACCTGTCACTCTCAC
>Hyms3_168_AB373168_Japan
ATTGGCTCTCGTTTGGCCTTTCTCTGTGCACTGTCTGGCCCGACGGAGCA
CGTCTCCGTCGAGCGGGGGTTTGCCAGGTTCTCCTCCTCGGAGAGGGTGG
CAATCAAAGCTGGGCTCCTTTTCCTCCCTCGCCCCGTATAACTTTTTTTC
CAACAAAACCTTTGTTTTTTTTCTAAGTATTGAAAAATTAAAAATGTACA
ACTTCTAACGGTGGACCCCTCGGCTCGTGCATCGATGAAGAACGCAGCAA
ACTGCGATACGTAGTGTGAATTGCAGAATTCAGTGAATCATCGAGTCTTT
GAACGCAAATGGCGCTTCTGGTCTCACCAGGAGCACGTCTGTCTGAGAGT
TTGCTTTACTGTGTACCGCCAGCTCGCTGGTCGCGTACGTTGTGAGGAGT
TGTCTCCGAGCGGCTCGTCGTTCTGGACATCCCTTGAAGTGAGGCGTCCC
TCCTGACTGCAGGAGCAAGCACACCCGTGTTGTGCGTGTTCTTGCGGCCG
ACGGGGACGGTGTGCGTGACCTGTCACTCTCAC
>Hyms3_169_AB373168_Japan
ATTGGCTCTCGTTTGGCCTTTCTCTGTGCACTGTCTGGCCCGACGGAGCA
CGTCTCCGTCGAGCGGGGGTTTGCCAGGTTCTCCTCCTCGGAGAGGGTGG
CAATCAAAGCTGGGCTCCTTTTCCTCCCTCGCCCCGTATAACTTTTTTTC
CAACAAAACCTTTGTTTTTTTTCTAAGTATTGAAAAATTAAAAATGTACA
ACTTCTAACGGTGGACCCCTCGGCTCGTGCATCGATGAAGAACGCAGCAA
ACTGCGATACGTAGTGTGAATTGCAGAATTCAGTGAATCATCGAGTCTTT
GAACGCAAATGGCGCTTCTGGTCTCACCAGGAGCACGTCTGTCTGAGAGT
TTGCTTTACTGTGTACCGCCAGCTCGCTGGTCGCGTACGTTGTGAGGAGT
TGTCTCCGAGCGGCTCGTCGTTCTGGACATCCCTTGAAGTGAGGCGTCCC
TCCTGACTGCAGGAGCAAGCACACCCGTGTTGTGCGTGTTCTTGCGGCCG
ACGGGGACGGTGTGCGTGACCTGTCACTCTCAC
>Hyms3_16_AB373168_Japan
ATTGGCTCTCGTTTGGCCTTTCTCTGTGCACTGTCTGGCCCGACGGAGCA
CGTCTCCGTCGAGCGGGGGTTTGCCAGGTTCTCCTCCTCGGAGAGGGTGG
CAATCAAAGCTGGGCTCCTTTTCCTCCCTCGCCCCGTATAACTTTTTTTC
CAACAAAACCTTTGTTTTTTTTCTAAGTATTGAAAAATTAAAAATGTACA
ACTTCTAACGGTGGACCCCTCGGCTCGTGCATCGATGAAGAACGCAGCAA
ACTGCGATACGTAGTGTGAATTGCAGAATTCAGTGAATCATCGAGTCTTT
GAACGCAAATGGCGCTTCTGGTCTCACCAGGAGCACGTCTGTCTGAGAGT
TTGCTTTACTGTGTACCGCCAGCTCGCTGGTCGCGTACGTTGTGAGGAGT
TGTCTCCGAGCGGCTCGTCGTTCTGGACATCCCTTGAAGTGAGGCGTCCC
TCCTGACTGCAGGAGCAAGCACACCCGTGTTGTGCGTGTTCTTGCGGCCG
ACGGGGACGGTGTGCGTGACCTGTCACTCTCAC
>Hyms3_170_AB373168_Japan
ATTGGCTCTCGTTTGGCCTTTCTCTGTGCACTGTCTGGCCCGACGGAGCA
CGTCTCCGTCGAGCGGGGGTTTGCCAGGTTCTCCTCCTCGGAGAGGGTGG
CAATCAAAGCTGGGCTCCTTTTCCTCCCTCGCCCCGTATAACTTTTTTTC
CAACAAAACCTTTGTTTTTTTTCTAAGTATTGAAAAATTAAAAATGTACA
ACTTCTAACGGTGGACCCCTCGGCTCGTGCATCGATGAAGAACGCAGCAA
ACTGCGATACGTAGTGTGAATTGCAGAATTCAGTGAATCATCGAGTCTTT
GAACGCAAATGGCGCTTCTGGTCTCACCAGGAGCACGTCTGTCTGAGAGT
TTGCTTTACTGTGTACCGCCAGCTCGCTGGTCGCGTACGTTGTGAGGAGT
TGTCTCCGAGCGGCTCGTCGTTCTGGACATCCCTTGAAGTGAGGCGTCCC
TCCTGACTGCAGGAGCAAGCACACCCGTGTTGTGCGTGTTCTTGCGGCCG
ACGGGGACGGTGTGCGTGACCTGTCACTCTCAC
>Hyms3_171_AB373168_Japan
ATTGGCTCTCGTTTGGCCTTTCTCTGTGCACTGTCTGGCCCGACGGAGCA
CGTCTCCGTCGAGCGGGGGTTTGCCAGGTTCTCCTCCTCGGAGAGGGTGG
CAATCAAAGCTGGGCTCCTTTTCCTCCCTCGCCCCGTATAACTTTTTTTC
CAACAAAACCTTTGTTTTTTTTCTAAGTATTGAAAAATTAAAAATGTACA
ACTTCTAACGGTGGACCCCTCGGCTCGTGCATCGATGAAGAACGCAGCAA
ACTGCGATACGTAGTGTGAATTGCAGAATTCAGTGAATCATCGAGTCTTT
GAACGCAAATGGCGCTTCTGGTCTCACCAGGAGCACGTCTGTCTGAGAGT
TTGCTTTACTGTGTACCGCCAGCTCGCTGGTCGCGTACGTTGTGAGGAGT
TGTCTCCGAGCGGCTCGTCGTTCTGGACATCCCTTGAAGTGAGGCGTCCC
TCCTGACTGCAGGAGCAAGCACACCCGTGTTGTGCGTGTTCTTGCGGCCG
ACGGGGACGGTGTGCGTGACCTGTCACTCTCAC
>Hyms3_172_AB373168_Japan
ATTGGCTCTCGTTTGGCCTTTCTCTGTGCACTGTCTGGCCCGACGGAGCA
CGTCTCCGTCGAGCGGGGGTTTGCCAGGTTCTCCTCCTCGGAGAGGGTGG
CAATCAAAGCTGGGCTCCTTTTCCTCCCTCGCCCCGTATAACTTTTTTTC
CAACAAAACCTTTGTTTTTTTTCTAAGTATTGAAAAATTAAAAATGTACA
ACTTCTAACGGTGGACCCCTCGGCTCGTGCATCGATGAAGAACGCAGCAA
ACTGCGATACGTAGTGTGAATTGCAGAATTCAGTGAATCATCGAGTCTTT
GAACGCAAATGGCGCTTCTGGTCTCACCAGGAGCACGTCTGTCTGAGAGT
TTGCTTTACTGTGTACCGCCAGCTCGCTGGTCGCGTACGTTGTGAGGAGT
TGTCTCCGAGCGGCTCGTCGTTCTGGACATCCCTTGAAGTGAGGCGTCCC
TCCTGACTGCAGGAGCAAGCACACCCGTGTTGTGCGTGTTCTTGCGGCCG
ACGGGGACGGTGTGCGTGACCTGTCACTCTCAC
>Hyms3_173_AB373168_Japan
ATTGGCTCTCGTTTGGCCTTTCTCTGTGCACTGTCTGGCCCGACGGAGCA
CGTCTCCGTCGAGCGGGGGTTTGCCAGGTTCTCCTCCTCGGAGAGGGTGG
CAATCAAAGCTGGGCTCCTTTTCCTCCCTCGCCCCGTATAACTTTTTTTC
CAACAAAACCTTTGTTTTTTTTCTAAGTATTGAAAAATTAAAAATGTACA
ACTTCTAACGGTGGACCCCTCGGCTCGTGCATCGATGAAGAACGCAGCAA
ACTGCGATACGTAGTGTGAATTGCAGAATTCAGTGAATCATCGAGTCTTT
GAACGCAAATGGCGCTTCTGGTCTCACCAGGAGCACGTCTGTCTGAGAGT
TTGCTTTACTGTGTACCGCCAGCTCGCTGGTCGCGTACGTTGTGAGGAGT
TGTCTCCGAGCGGCTCGTCGTTCTGGACATCCCTTGAAGTGAGGCGTCCC
TCCTGACTGCAGGAGCAAGCACACCCGTGTTGTGCGTGTTCTTGCGGCCG
ACGGGGACGGTGTGCGTGACCTGTCACTCTCAC
>Hyms3_174_AB373168_Japan
ATTGGCTCTCGTTTGGCCTTTCTCTGTGCACTGTCTGGCCCGACGGAGCA
CGTCTCCGTCGAGCGGGGGTTTGCCAGGTTCTCCTCCTCGGAGAGGGTGG
CAATCAAAGCTGGGCTCCTTTTCCTCCCTCGCCCCGTATAACTTTTTTTC
CAACAAAACCTTTGTTTTTTTTCTAAGTATTGAAAAATTAAAAATGTACA
ACTTCTAACGGTGGACCCCTCGGCTCGTGCATCGATGAAGAACGCAGCAA
ACTGCGATACGTAGTGTGAATTGCAGAATTCAGTGAATCATCGAGTCTTT
GAACGCAAATGGCGCTTCTGGTCTCACCAGGAGCACGTCTGTCTGAGAGT
TTGCTTTACTGTGTACCGCCAGCTCGCTGGTCGCGTACGTTGTGAGGAGT
TGTCTCCGAGCGGCTCGTCGTTCTGGACATCCCTTGAAGTGAGGCGTCCC
TCCTGACTGCAGGAGCAAGCACACCCGTGTTGTGCGTGTTCTTGCGGCCG
ACGGGGACGGTGTGCGTGACCTGTCACTCTCAC
>Hyms3_175_AB373168_Japan
ATTGGCTCTCGTTTGGCCTTTCTCTGTGCACTGTCTGGCCCGACGGAGCA
CGTCTCCGTCGAGCGGGGGTTTGCCAGGTTCTCCTCCTCGGAGAGGGTGG
CAATCAAAGCTGGGCTCCTTTTCCTCCCTCGCCCCGTATAACTTTTTTTC
CAACAAAACCTTTGTTTTTTTTCTAAGTATTGAAAAATTAAAAATGTACA
ACTTCTAACGGTGGACCCCTCGGCTCGTGCATCGATGAAGAACGCAGCAA
ACTGCGATACGTAGTGTGAATTGCAGAATTCAGTGAATCATCGAGTCTTT
GAACGCAAATGGCGCTTCTGGTCTCACCAGGAGCACGTCTGTCTGAGAGT
TTGCTTTACTGTGTACCGCCAGCTCGCTGGTCGCGTACGTTGTGAGGAGT
TGTCTCCGAGCGGCTCGTCGTTCTGGACATCCCTTGAAGTGAGGCGTCCC
TCCTGACTGCAGGAGCAAGCACACCCGTGTTGTGCGTGTTCTTGCGGCCG
ACGGGGACGGTGTGCGTGACCTGTCACTCTCAC
>Hyms3_176_AB373168_Japan
ATTGGCTCTCGTTTGGCCTTTCTCTGTGCACTGTCTGGCCCGACGGAGCA
CGTCTCCGTCGAGCGGGGGTTTGCCAGGTTCTCCTCCTCGGAGAGGGTGG
CAATCAAAGCTGGGCTCCTTTTCCTCCCTCGCCCCGTATAACTTTTTTTC
CAACAAAACCTTTGTTTTTTTTCTAAGTATTGAAAAATTAAAAATGTACA
ACTTCTAACGGTGGACCCCTCGGCTCGTGCATCGATGAAGAACGCAGCAA
ACTGCGATACGTAGTGTGAATTGCAGAATTCAGTGAATCATCGAGTCTTT
GAACGCAAATGGCGCTTCTGGTCTCACCAGGAGCACGTCTGTCTGAGAGT
TTGCTTTACTGTGTACCGCCAGCTCGCTGGTCGCGTACGTTGTGAGGAGT
TGTCTCCGAGCGGCTCGTCGTTCTGGACATCCCTTGAAGTGAGGCGTCCC
TCCTGACTGCAGGAGCAAGCACACCCGTGTTGTGCGTGTTCTTGCGGCCG
ACGGGGACGGTGTGCGTGACCTGTCACTCTCAC
>Hyms3_177_AB373168_Japan
ATTGGCTCTCGTTTGGCCTTTCTCTGTGCACTGTCTGGCCCGACGGAGCA
CGTCTCCGTCGAGCGGGGGTTTGCCAGGTTCTCCTCCTCGGAGAGGGTGG
CAATCAAAGCTGGGCTCCTTTTCCTCCCTCGCCCCGTATAACTTTTTTTC
CAACAAAACCTTTGTTTTTTTTCTAAGTATTGAAAAATTAAAAATGTACA
ACTTCTAACGGTGGACCCCTCGGCTCGTGCATCGATGAAGAACGCAGCAA
ACTGCGATACGTAGTGTGAATTGCAGAATTCAGTGAATCATCGAGTCTTT
GAACGCAAATGGCGCTTCTGGTCTCACCAGGAGCACGTCTGTCTGAGAGT
TTGCTTTACTGTGTACCGCCAGCTCGCTGGTCGCGTACGTTGTGAGGAGT
TGTCTCCGAGCGGCTCGTCGTTCTGGACATCCCTTGAAGTGAGGCGTCCC
TCCTGACTGCAGGAGCAAGCACACCCGTGTTGTGCGTGTTCTTGCGGCCG
ACGGGGACGGTGTGCGTGACCTGTCACTCTCAC
>Hyms3_178_AB373168_Japan
ATTGGCTCTCGTTTGGCCTTTCTCTGTGCACTGTCTGGCCCGACGGAGCA
CGTCTCCGTCGAGCGGGGGTTTGCCAGGTTCTCCTCCTCGGAGAGGGTGG
CAATCAAAGCTGGGCTCCTTTTCCTCCCTCGCCCCGTATAACTTTTTTTC
CAACAAAACCTTTGTTTTTTTTCTAAGTATTGAAAAATTAAAAATGTACA
ACTTCTAACGGTGGACCCCTCGGCTCGTGCATCGATGAAGAACGCAGCAA
ACTGCGATACGTAGTGTGAATTGCAGAATTCAGTGAATCATCGAGTCTTT
GAACGCAAATGGCGCTTCTGGTCTCACCAGGAGCACGTCTGTCTGAGAGT
TTGCTTTACTGTGTACCGCCAGCTCGCTGGTCGCGTACGTTGTGAGGAGT
TGTCTCCGAGCGGCTCGTCGTTCTGGACATCCCTTGAAGTGAGGCGTCCC
TCCTGACTGCAGGAGCAAGCACACCCGTGTTGTGCGTGTTCTTGCGGCCG
ACGGGGACGGTGTGCGTGACCTGTCACTCTCAC
>Hyms3_179_AB373168_Japan
ATTGGCTCTCGTTTGGCCTTTCTCTGTGCACTGTCTGGCCCGACGGAGCA
CGTCTCCGTCGAGCGGGGGTTTGCCAGGTTCTCCTCCTCGGAGAGGGTGG
CAATCAAAGCTGGGCTCCTTTTCCTCCCTCGCCCCGTATAACTTTTTTTC
CAACAAAACCTTTGTTTTTTTTCTAAGTATTGAAAAATTAAAAATGTACA
ACTTCTAACGGTGGACCCCTCGGCTCGTGCATCGATGAAGAACGCAGCAA
ACTGCGATACGTAGTGTGAATTGCAGAATTCAGTGAATCATCGAGTCTTT
GAACGCAAATGGCGCTTCTGGTCTCACCAGGAGCACGTCTGTCTGAGAGT
TTGCTTTACTGTGTACCGCCAGCTCGCTGGTCGCGTACGTTGTGAGGAGT
TGTCTCCGAGCGGCTCGTCGTTCTGGACATCCCTTGAAGTGAGGCGTCCC
TCCTGACTGCAGGAGCAAGCACACCCGTGTTGTGCGTGTTCTTGCGGCCG
ACGGGGACGGTGTGCGTGACCTGTCACTCTCAC
>Hyms3_17_AB373168_Japan
ATTGGCTCTCGTTTGGCCTTTCTCTGTGCACTGTCTGGCCCGACGGAGCA
CGTCTCCGTCGAGCGGGGGTTTGCCAGGTTCTCCTCCTCGGAGAGGGTGG
CAATCAAAGCTGGGCTCCTTTTCCTCCCTCGCCCCGTATAACTTTTTTTC
CAACAAAACCTTTGTTTTTTTTCTAAGTATTGAAAAATTAAAAATGTACA
ACTTCTAACGGTGGACCCCTCGGCTCGTGCATCGATGAAGAACGCAGCAA
ACTGCGATACGTAGTGTGAATTGCAGAATTCAGTGAATCATCGAGTCTTT
GAACGCAAATGGCGCTTCTGGTCTCACCAGGAGCACGTCTGTCTGAGAGT
TTGCTTTACTGTGTACCGCCAGCTCGCTGGTCGCGTACGTTGTGAGGAGT
TGTCTCCGAGCGGCTCGTCGTTCTGGACATCCCTTGAAGTGAGGCGTCCC
TCCTGACTGCAGGAGCAAGCACACCCGTGTTGTGCGTGTTCTTGCGGCCG
ACGGGGACGGTGTGCGTGACCTGTCACTCTCAC
>Hyms3_180_AB373168_Japan
ATTGGCTCTCGTTTGGCCTTTCTCTGTGCACTGTCTGGCCCGACGGAGCA
CGTCTCCGTCGAGCGGGGGTTTGCCAGGTTCTCCTCCTCGGAGAGGGTGG
CAATCAAAGCTGGGCTCCTTTTCCTCCCTCGCCCCGTATAACTTTTTTTC
CAACAAAACCTTTGTTTTTTTTCTAAGTATTGAAAAATTAAAAATGTACA
ACTTCTAACGGTGGACCCCTCGGCTCGTGCATCGATGAAGAACGCAGCAA
ACTGCGATACGTAGTGTGAATTGCAGAATTCAGTGAATCATCGAGTCTTT
GAACGCAAATGGCGCTTCTGGTCTCACCAGGAGCACGTCTGTCTGAGAGT
TTGCTTTACTGTGTACCGCCAGCTCGCTGGTCGCGTACGTTGTGAGGAGT
TGTCTCCGAGCGGCTCGTCGTTCTGGACATCCCTTGAAGTGAGGCGTCCC
TCCTGACTGCAGGAGCAAGCACACCCGTGTTGTGCGTGTTCTTGCGGCCG
ACGGGGACGGTGTGCGTGACCTGTCACTCTCAC
>Hyms3_181_AB373168_Japan
ATTGGCTCTCGTTTGGCCTTTCTCTGTGCACTGTCTGGCCCGACGGAGCA
CGTCTCCGTCGAGCGGGGGTTTGCCAGGTTCTCCTCCTCGGAGAGGGTGG
CAATCAAAGCTGGGCTCCTTTTCCTCCCTCGCCCCGTATAACTTTTTTTC
CAACAAAACCTTTGTTTTTTTTCTAAGTATTGAAAAATTAAAAATGTACA
ACTTCTAACGGTGGACCCCTCGGCTCGTGCATCGATGAAGAACGCAGCAA
ACTGCGATACGTAGTGTGAATTGCAGAATTCAGTGAATCATCGAGTCTTT
GAACGCAAATGGCGCTTCTGGTCTCACCAGGAGCACGTCTGTCTGAGAGT
TTGCTTTACTGTGTACCGCCAGCTCGCTGGTCGCGTACGTTGTGAGGAGT
TGTCTCCGAGCGGCTCGTCGTTCTGGACATCCCTTGAAGTGAGGCGTCCC
TCCTGACTGCAGGAGCAAGCACACCCGTGTTGTGCGTGTTCTTGCGGCCG
ACGGGGACGGTGTGCGTGACCTGTCACTCTCAC
>Hyms3_182_AB373168_Japan
ATTGGCTCTCGTTTGGCCTTTCTCTGTGCACTGTCTGGCCCGACGGAGCA
CGTCTCCGTCGAGCGGGGGTTTGCCAGGTTCTCCTCCTCGGAGAGGGTGG
CAATCAAAGCTGGGCTCCTTTTCCTCCCTCGCCCCGTATAACTTTTTTTC
CAACAAAACCTTTGTTTTTTTTCTAAGTATTGAAAAATTAAAAATGTACA
ACTTCTAACGGTGGACCCCTCGGCTCGTGCATCGATGAAGAACGCAGCAA
ACTGCGATACGTAGTGTGAATTGCAGAATTCAGTGAATCATCGAGTCTTT
GAACGCAAATGGCGCTTCTGGTCTCACCAGGAGCACGTCTGTCTGAGAGT
TTGCTTTACTGTGTACCGCCAGCTCGCTGGTCGCGTACGTTGTGAGGAGT
TGTCTCCGAGCGGCTCGTCGTTCTGGACATCCCTTGAAGTGAGGCGTCCC
TCCTGACTGCAGGAGCAAGCACACCCGTGTTGTGCGTGTTCTTGCGGCCG
ACGGGGACGGTGTGCGTGACCTGTCACTCTCAC
>Hyms3_183_AB373168_Japan
ATTGGCTCTCGTTTGGCCTTTCTCTGTGCACTGTCTGGCCCGACGGAGCA
CGTCTCCGTCGAGCGGGGGTTTGCCAGGTTCTCCTCCTCGGAGAGGGTGG
CAATCAAAGCTGGGCTCCTTTTCCTCCCTCGCCCCGTATAACTTTTTTTC
CAACAAAACCTTTGTTTTTTTTCTAAGTATTGAAAAATTAAAAATGTACA
ACTTCTAACGGTGGACCCCTCGGCTCGTGCATCGATGAAGAACGCAGCAA
ACTGCGATACGTAGTGTGAATTGCAGAATTCAGTGAATCATCGAGTCTTT
GAACGCAAATGGCGCTTCTGGTCTCACCAGGAGCACGTCTGTCTGAGAGT
TTGCTTTACTGTGTACCGCCAGCTCGCTGGTCGCGTACGTTGTGAGGAGT
TGTCTCCGAGCGGCTCGTCGTTCTGGACATCCCTTGAAGTGAGGCGTCCC
TCCTGACTGCAGGAGCAAGCACACCCGTGTTGTGCGTGTTCTTGCGGCCG
ACGGGGACGGTGTGCGTGACCTGTCACTCTCAC
>Hyms3_184_AB373168_Japan
ATTGGCTCTCGTTTGGCCTTTCTCTGTGCACTGTCTGGCCCGACGGAGCA
CGTCTCCGTCGAGCGGGGGTTTGCCAGGTTCTCCTCCTCGGAGAGGGTGG
CAATCAAAGCTGGGCTCCTTTTCCTCCCTCGCCCCGTATAACTTTTTTTC
CAACAAAACCTTTGTTTTTTTTCTAAGTATTGAAAAATTAAAAATGTACA
ACTTCTAACGGTGGACCCCTCGGCTCGTGCATCGATGAAGAACGCAGCAA
ACTGCGATACGTAGTGTGAATTGCAGAATTCAGTGAATCATCGAGTCTTT
GAACGCAAATGGCGCTTCTGGTCTCACCAGGAGCACGTCTGTCTGAGAGT
TTGCTTTACTGTGTACCGCCAGCTCGCTGGTCGCGTACGTTGTGAGGAGT
TGTCTCCGAGCGGCTCGTCGTTCTGGACATCCCTTGAAGTGAGGCGTCCC
TCCTGACTGCAGGAGCAAGCACACCCGTGTTGTGCGTGTTCTTGCGGCCG
ACGGGGACGGTGTGCGTGACCTGTCACTCTCAC
>Hyms3_185_AB373168_Japan
ATTGGCTCTCGTTTGGCCTTTCTCTGTGCACTGTCTGGCCCGACGGAGCA
CGTCTCCGTCGAGCGGGGGTTTGCCAGGTTCTCCTCCTCGGAGAGGGTGG
CAATCAAAGCTGGGCTCCTTTTCCTCCCTCGCCCCGTATAACTTTTTTTC
CAACAAAACCTTTGTTTTTTTTCTAAGTATTGAAAAATTAAAAATGTACA
ACTTCTAACGGTGGACCCCTCGGCTCGTGCATCGATGAAGAACGCAGCAA
ACTGCGATACGTAGTGTGAATTGCAGAATTCAGTGAATCATCGAGTCTTT
GAACGCAAATGGCGCTTCTGGTCTCACCAGGAGCACGTCTGTCTGAGAGT
TTGCTTTACTGTGTACCGCCAGCTCGCTGGTCGCGTACGTTGTGAGGAGT
TGTCTCCGAGCGGCTCGTCGTTCTGGACATCCCTTGAAGTGAGGCGTCCC
TCCTGACTGCAGGAGCAAGCACACCCGTGTTGTGCGTGTTCTTGCGGCCG
ACGGGGACGGTGTGCGTGACCTGTCACTCTCAC
>Hyms3_186_AB373168_Japan
ATTGGCTCTCGTTTGGCCTTTCTCTGTGCACTGTCTGGCCCGACGGAGCA
CGTCTCCGTCGAGCGGGGGTTTGCCAGGTTCTCCTCCTCGGAGAGGGTGG
CAATCAAAGCTGGGCTCCTTTTCCTCCCTCGCCCCGTATAACTTTTTTTC
CAACAAAACCTTTGTTTTTTTTCTAAGTATTGAAAAATTAAAAATGTACA
ACTTCTAACGGTGGACCCCTCGGCTCGTGCATCGATGAAGAACGCAGCAA
ACTGCGATACGTAGTGTGAATTGCAGAATTCAGTGAATCATCGAGTCTTT
GAACGCAAATGGCGCTTCTGGTCTCACCAGGAGCACGTCTGTCTGAGAGT
TTGCTTTACTGTGTACCGCCAGCTCGCTGGTCGCGTACGTTGTGAGGAGT
TGTCTCCGAGCGGCTCGTCGTTCTGGACATCCCTTGAAGTGAGGCGTCCC
TCCTGACTGCAGGAGCAAGCACACCCGTGTTGTGCGTGTTCTTGCGGCCG
ACGGGGACGGTGTGCGTGACCTGTCACTCTCAC
>Hyms3_187_AB373168_Japan
ATTGGCTCTCGTTTGGCCTTTCTCTGTGCACTGTCTGGCCCGACGGAGCA
CGTCTCCGTCGAGCGGGGGTTTGCCAGGTTCTCCTCCTCGGAGAGGGTGG
CAATCAAAGCTGGGCTCCTTTTCCTCCCTCGCCCCGTATAACTTTTTTTC
CAACAAAACCTTTGTTTTTTTTCTAAGTATTGAAAAATTAAAAATGTACA
ACTTCTAACGGTGGACCCCTCGGCTCGTGCATCGATGAAGAACGCAGCAA
ACTGCGATACGTAGTGTGAATTGCAGAATTCAGTGAATCATCGAGTCTTT
GAACGCAAATGGCGCTTCTGGTCTCACCAGGAGCACGTCTGTCTGAGAGT
TTGCTTTACTGTGTACCGCCAGCTCGCTGGTCGCGTACGTTGTGAGGAGT
TGTCTCCGAGCGGCTCGTCGTTCTGGACATCCCTTGAAGTGAGGCGTCCC
TCCTGACTGCAGGAGCAAGCACACCCGTGTTGTGCGTGTTCTTGCGGCCG
ACGGGGACGGTGTGCGTGACCTGTCACTCTCAC
>Hyms3_188_AB373168_Japan
ATTGGCTCTCGTTTGGCCTTTCTCTGTGCACTGTCTGGCCCGACGGAGCA
CGTCTCCGTCGAGCGGGGGTTTGCCAGGTTCTCCTCCTCGGAGAGGGTGG
CAATCAAAGCTGGGCTCCTTTTCCTCCCTCGCCCCGTATAACTTTTTTTC
CAACAAAACCTTTGTTTTTTTTCTAAGTATTGAAAAATTAAAAATGTACA
ACTTCTAACGGTGGACCCCTCGGCTCGTGCATCGATGAAGAACGCAGCAA
ACTGCGATACGTAGTGTGAATTGCAGAATTCAGTGAATCATCGAGTCTTT
GAACGCAAATGGCGCTTCTGGTCTCACCAGGAGCACGTCTGTCTGAGAGT
TTGCTTTACTGTGTACCGCCAGCTCGCTGGTCGCGTACGTTGTGAGGAGT
TGTCTCCGAGCGGCTCGTCGTTCTGGACATCCCTTGAAGTGAGGCGTCCC
TCCTGACTGCAGGAGCAAGCACACCCGTGTTGTGCGTGTTCTTGCGGCCG
ACGGGGACGGTGTGCGTGACCTGTCACTCTCAC
>Hyms3_189_AB373168_Japan
ATTGGCTCTCGTTTGGCCTTTCTCTGTGCACTGTCTGGCCCGACGGAGCA
CGTCTCCGTCGAGCGGGGGTTTGCCAGGTTCTCCTCCTCGGAGAGGGTGG
CAATCAAAGCTGGGCTCCTTTTCCTCCCTCGCCCCGTATAACTTTTTTTC
CAACAAAACCTTTGTTTTTTTTCTAAGTATTGAAAAATTAAAAATGTACA
ACTTCTAACGGTGGACCCCTCGGCTCGTGCATCGATGAAGAACGCAGCAA
ACTGCGATACGTAGTGTGAATTGCAGAATTCAGTGAATCATCGAGTCTTT
GAACGCAAATGGCGCTTCTGGTCTCACCAGGAGCACGTCTGTCTGAGAGT
TTGCTTTACTGTGTACCGCCAGCTCGCTGGTCGCGTACGTTGTGAGGAGT
TGTCTCCGAGCGGCTCGTCGTTCTGGACATCCCTTGAAGTGAGGCGTCCC
TCCTGACTGCAGGAGCAAGCACACCCGTGTTGTGCGTGTTCTTGCGGCCG
ACGGGGACGGTGTGCGTGACCTGTCACTCTCAC
>Hyms3_18_AB373168_Japan
ATTGGCTCTCGTTTGGCCTTTCTCTGTGCACTGTCTGGCCCGACGGAGCA
CGTCTCCGTCGAGCGGGGGTTTGCCAGGTTCTCCTCCTCGGAGAGGGTGG
CAATCAAAGCTGGGCTCCTTTTCCTCCCTCGCCCCGTATAACTTTTTTTC
CAACAAAACCTTTGTTTTTTTTCTAAGTATTGAAAAATTAAAAATGTACA
ACTTCTAACGGTGGACCCCTCGGCTCGTGCATCGATGAAGAACGCAGCAA
ACTGCGATACGTAGTGTGAATTGCAGAATTCAGTGAATCATCGAGTCTTT
GAACGCAAATGGCGCTTCTGGTCTCACCAGGAGCACGTCTGTCTGAGAGT
TTGCTTTACTGTGTACCGCCAGCTCGCTGGTCGCGTACGTTGTGAGGAGT
TGTCTCCGAGCGGCTCGTCGTTCTGGACATCCCTTGAAGTGAGGCGTCCC
TCCTGACTGCAGGAGCAAGCACACCCGTGTTGTGCGTGTTCTTGCGGCCG
ACGGGGACGGTGTGCGTGACCTGTCACTCTCAC
>Hyms3_190_AB373168_Japan
ATTGGCTCTCGTTTGGCCTTTCTCTGTGCACTGTCTGGCCCGACGGAGCA
CGTCTCCGTCGAGCGGGGGTTTGCCAGGTTCTCCTCCTCGGAGAGGGTGG
CAATCAAAGCTGGGCTCCTTTTCCTCCCTCGCCCCGTATAACTTTTTTTC
CAACAAAACCTTTGTTTTTTTTCTAAGTATTGAAAAATTAAAAATGTACA
ACTTCTAACGGTGGACCCCTCGGCTCGTGCATCGATGAAGAACGCAGCAA
ACTGCGATACGTAGTGTGAATTGCAGAATTCAGTGAATCATCGAGTCTTT
GAACGCAAATGGCGCTTCTGGTCTCACCAGGAGCACGTCTGTCTGAGAGT
TTGCTTTACTGTGTACCGCCAGCTCGCTGGTCGCGTACGTTGTGAGGAGT
TGTCTCCGAGCGGCTCGTCGTTCTGGACATCCCTTGAAGTGAGGCGTCCC
TCCTGACTGCAGGAGCAAGCACACCCGTGTTGTGCGTGTTCTTGCGGCCG
ACGGGGACGGTGTGCGTGACCTGTCACTCTCAC
>Hyms3_191_AB373168_Japan
ATTGGCTCTCGTTTGGCCTTTCTCTGTGCACTGTCTGGCCCGACGGAGCA
CGTCTCCGTCGAGCGGGGGTTTGCCAGGTTCTCCTCCTCGGAGAGGGTGG
CAATCAAAGCTGGGCTCCTTTTCCTCCCTCGCCCCGTATAACTTTTTTTC
CAACAAAACCTTTGTTTTTTTTCTAAGTATTGAAAAATTAAAAATGTACA
ACTTCTAACGGTGGACCCCTCGGCTCGTGCATCGATGAAGAACGCAGCAA
ACTGCGATACGTAGTGTGAATTGCAGAATTCAGTGAATCATCGAGTCTTT
GAACGCAAATGGCGCTTCTGGTCTCACCAGGAGCACGTCTGTCTGAGAGT
TTGCTTTACTGTGTACCGCCAGCTCGCTGGTCGCGTACGTTGTGAGGAGT
TGTCTCCGAGCGGCTCGTCGTTCTGGACATCCCTTGAAGTGAGGCGTCCC
TCCTGACTGCAGGAGCAAGCACACCCGTGTTGTGCGTGTTCTTGCGGCCG
ACGGGGACGGTGTGCGTGACCTGTCACTCTCAC
>Hyms3_192_AB373168_Japan
ATTGGCTCTCGTTTGGCCTTTCTCTGTGCACTGTCTGGCCCGACGGAGCA
CGTCTCCGTCGAGCGGGGGTTTGCCAGGTTCTCCTCCTCGGAGAGGGTGG
CAATCAAAGCTGGGCTCCTTTTCCTCCCTCGCCCCGTATAACTTTTTTTC
CAACAAAACCTTTGTTTTTTTTCTAAGTATTGAAAAATTAAAAATGTACA
ACTTCTAACGGTGGACCCCTCGGCTCGTGCATCGATGAAGAACGCAGCAA
ACTGCGATACGTAGTGTGAATTGCAGAATTCAGTGAATCATCGAGTCTTT
GAACGCAAATGGCGCTTCTGGTCTCACCAGGAGCACGTCTGTCTGAGAGT
TTGCTTTACTGTGTACCGCCAGCTCGCTGGTCGCGTACGTTGTGAGGAGT
TGTCTCCGAGCGGCTCGTCGTTCTGGACATCCCTTGAAGTGAGGCGTCCC
TCCTGACTGCAGGAGCAAGCACACCCGTGTTGTGCGTGTTCTTGCGGCCG
ACGGGGACGGTGTGCGTGACCTGTCACTCTCAC
>Hyms3_193_AB373168_Japan
ATTGGCTCTCGTTTGGCCTTTCTCTGTGCACTGTCTGGCCCGACGGAGCA
CGTCTCCGTCGAGCGGGGGTTTGCCAGGTTCTCCTCCTCGGAGAGGGTGG
CAATCAAAGCTGGGCTCCTTTTCCTCCCTCGCCCCGTATAACTTTTTTTC
CAACAAAACCTTTGTTTTTTTTCTAAGTATTGAAAAATTAAAAATGTACA
ACTTCTAACGGTGGACCCCTCGGCTCGTGCATCGATGAAGAACGCAGCAA
ACTGCGATACGTAGTGTGAATTGCAGAATTCAGTGAATCATCGAGTCTTT
GAACGCAAATGGCGCTTCTGGTCTCACCAGGAGCACGTCTGTCTGAGAGT
TTGCTTTACTGTGTACCGCCAGCTCGCTGGTCGCGTACGTTGTGAGGAGT
TGTCTCCGAGCGGCTCGTCGTTCTGGACATCCCTTGAAGTGAGGCGTCCC
TCCTGACTGCAGGAGCAAGCACACCCGTGTTGTGCGTGTTCTTGCGGCCG
ACGGGGACGGTGTGCGTGACCTGTCACTCTCAC
>Hyms3_194_AB373168_Japan
ATTGGCTCTCGTTTGGCCTTTCTCTGTGCACTGTCTGGCCCGACGGAGCA
CGTCTCCGTCGAGCGGGGGTTTGCCAGGTTCTCCTCCTCGGAGAGGGTGG
CAATCAAAGCTGGGCTCCTTTTCCTCCCTCGCCCCGTATAACTTTTTTTC
CAACAAAACCTTTGTTTTTTTTCTAAGTATTGAAAAATTAAAAATGTACA
ACTTCTAACGGTGGACCCCTCGGCTCGTGCATCGATGAAGAACGCAGCAA
ACTGCGATACGTAGTGTGAATTGCAGAATTCAGTGAATCATCGAGTCTTT
GAACGCAAATGGCGCTTCTGGTCTCACCAGGAGCACGTCTGTCTGAGAGT
TTGCTTTACTGTGTACCGCCAGCTCGCTGGTCGCGTACGTTGTGAGGAGT
TGTCTCCGAGCGGCTCGTCGTTCTGGACATCCCTTGAAGTGAGGCGTCCC
TCCTGACTGCAGGAGCAAGCACACCCGTGTTGTGCGTGTTCTTGCGGCCG
ACGGGGACGGTGTGCGTGACCTGTCACTCTCAC
>Hyms3_195_AB373168_Japan
ATTGGCTCTCGTTTGGCCTTTCTCTGTGCACTGTCTGGCCCGACGGAGCA
CGTCTCCGTCGAGCGGGGGTTTGCCAGGTTCTCCTCCTCGGAGAGGGTGG
CAATCAAAGCTGGGCTCCTTTTCCTCCCTCGCCCCGTATAACTTTTTTTC
CAACAAAACCTTTGTTTTTTTTCTAAGTATTGAAAAATTAAAAATGTACA
ACTTCTAACGGTGGACCCCTCGGCTCGTGCATCGATGAAGAACGCAGCAA
ACTGCGATACGTAGTGTGAATTGCAGAATTCAGTGAATCATCGAGTCTTT
GAACGCAAATGGCGCTTCTGGTCTCACCAGGAGCACGTCTGTCTGAGAGT
TTGCTTTACTGTGTACCGCCAGCTCGCTGGTCGCGTACGTTGTGAGGAGT
TGTCTCCGAGCGGCTCGTCGTTCTGGACATCCCTTGAAGTGAGGCGTCCC
TCCTGACTGCAGGAGCAAGCACACCCGTGTTGTGCGTGTTCTTGCGGCCG
ACGGGGACGGTGTGCGTGACCTGTCACTCTCAC
>Hyms3_196_AB373168_Japan
ATTGGCTCTCGTTTGGCCTTTCTCTGTGCACTGTCTGGCCCGACGGAGCA
CGTCTCCGTCGAGCGGGGGTTTGCCAGGTTCTCCTCCTCGGAGAGGGTGG
CAATCAAAGCTGGGCTCCTTTTCCTCCCTCGCCCCGTATAACTTTTTTTC
CAACAAAACCTTTGTTTTTTTTCTAAGTATTGAAAAATTAAAAATGTACA
ACTTCTAACGGTGGACCCCTCGGCTCGTGCATCGATGAAGAACGCAGCAA
ACTGCGATACGTAGTGTGAATTGCAGAATTCAGTGAATCATCGAGTCTTT
GAACGCAAATGGCGCTTCTGGTCTCACCAGGAGCACGTCTGTCTGAGAGT
TTGCTTTACTGTGTACCGCCAGCTCGCTGGTCGCGTACGTTGTGAGGAGT
TGTCTCCGAGCGGCTCGTCGTTCTGGACATCCCTTGAAGTGAGGCGTCCC
TCCTGACTGCAGGAGCAAGCACACCCGTGTTGTGCGTGTTCTTGCGGCCG
ACGGGGACGGTGTGCGTGACCTGTCACTCTCAC
>Hyms3_197_AB373168_Japan
ATTGGCTCTCGTTTGGCCTTTCTCTGTGCACTGTCTGGCCCGACGGAGCA
CGTCTCCGTCGAGCGGGGGTTTGCCAGGTTCTCCTCCTCGGAGAGGGTGG
CAATCAAAGCTGGGCTCCTTTTCCTCCCTCGCCCCGTATAACTTTTTTTC
CAACAAAACCTTTGTTTTTTTTCTAAGTATTGAAAAATTAAAAATGTACA
ACTTCTAACGGTGGACCCCTCGGCTCGTGCATCGATGAAGAACGCAGCAA
ACTGCGATACGTAGTGTGAATTGCAGAATTCAGTGAATCATCGAGTCTTT
GAACGCAAATGGCGCTTCTGGTCTCACCAGGAGCACGTCTGTCTGAGAGT
TTGCTTTACTGTGTACCGCCAGCTCGCTGGTCGCGTACGTTGTGAGGAGT
TGTCTCCGAGCGGCTCGTCGTTCTGGACATCCCTTGAAGTGAGGCGTCCC
TCCTGACTGCAGGAGCAAGCACACCCGTGTTGTGCGTGTTCTTGCGGCCG
ACGGGGACGGTGTGCGTGACCTGTCACTCTCAC
>Hyms3_198_AB373168_Japan
ATTGGCTCTCGTTTGGCCTTTCTCTGTGCACTGTCTGGCCCGACGGAGCA
CGTCTCCGTCGAGCGGGGGTTTGCCAGGTTCTCCTCCTCGGAGAGGGTGG
CAATCAAAGCTGGGCTCCTTTTCCTCCCTCGCCCCGTATAACTTTTTTTC
CAACAAAACCTTTGTTTTTTTTCTAAGTATTGAAAAATTAAAAATGTACA
ACTTCTAACGGTGGACCCCTCGGCTCGTGCATCGATGAAGAACGCAGCAA
ACTGCGATACGTAGTGTGAATTGCAGAATTCAGTGAATCATCGAGTCTTT
GAACGCAAATGGCGCTTCTGGTCTCACCAGGAGCACGTCTGTCTGAGAGT
TTGCTTTACTGTGTACCGCCAGCTCGCTGGTCGCGTACGTTGTGAGGAGT
TGTCTCCGAGCGGCTCGTCGTTCTGGACATCCCTTGAAGTGAGGCGTCCC
TCCTGACTGCAGGAGCAAGCACACCCGTGTTGTGCGTGTTCTTGCGGCCG
ACGGGGACGGTGTGCGTGACCTGTCACTCTCAC
>Hyms3_199_AB373168_Japan
ATTGGCTCTCGTTTGGCCTTTCTCTGTGCACTGTCTGGCCCGACGGAGCA
CGTCTCCGTCGAGCGGGGGTTTGCCAGGTTCTCCTCCTCGGAGAGGGTGG
CAATCAAAGCTGGGCTCCTTTTCCTCCCTCGCCCCGTATAACTTTTTTTC
CAACAAAACCTTTGTTTTTTTTCTAAGTATTGAAAAATTAAAAATGTACA
ACTTCTAACGGTGGACCCCTCGGCTCGTGCATCGATGAAGAACGCAGCAA
ACTGCGATACGTAGTGTGAATTGCAGAATTCAGTGAATCATCGAGTCTTT
GAACGCAAATGGCGCTTCTGGTCTCACCAGGAGCACGTCTGTCTGAGAGT
TTGCTTTACTGTGTACCGCCAGCTCGCTGGTCGCGTACGTTGTGAGGAGT
TGTCTCCGAGCGGCTCGTCGTTCTGGACATCCCTTGAAGTGAGGCGTCCC
TCCTGACTGCAGGAGCAAGCACACCCGTGTTGTGCGTGTTCTTGCGGCCG
ACGGGGACGGTGTGCGTGACCTGTCACTCTCAC
>Hyms3_19_AB373168_Japan
ATTGGCTCTCGTTTGGCCTTTCTCTGTGCACTGTCTGGCCCGACGGAGCA
CGTCTCCGTCGAGCGGGGGTTTGCCAGGTTCTCCTCCTCGGAGAGGGTGG
CAATCAAAGCTGGGCTCCTTTTCCTCCCTCGCCCCGTATAACTTTTTTTC
CAACAAAACCTTTGTTTTTTTTCTAAGTATTGAAAAATTAAAAATGTACA
ACTTCTAACGGTGGACCCCTCGGCTCGTGCATCGATGAAGAACGCAGCAA
ACTGCGATACGTAGTGTGAATTGCAGAATTCAGTGAATCATCGAGTCTTT
GAACGCAAATGGCGCTTCTGGTCTCACCAGGAGCACGTCTGTCTGAGAGT
TTGCTTTACTGTGTACCGCCAGCTCGCTGGTCGCGTACGTTGTGAGGAGT
TGTCTCCGAGCGGCTCGTCGTTCTGGACATCCCTTGAAGTGAGGCGTCCC
TCCTGACTGCAGGAGCAAGCACACCCGTGTTGTGCGTGTTCTTGCGGCCG
ACGGGGACGGTGTGCGTGACCTGTCACTCTCAC
>Hyms3_1_AB373168_Japan
ATTGGCTCTCGTTTGGCCTTTCTCTGTGCACTGTCTGGCCCGACGGAGCA
CGTCTCCGTCGAGCGGGGGTTTGCCAGGTTCTCCTCCTCGGAGAGGGTGG
CAATCAAAGCTGGGCTCCTTTTCCTCCCTCGCCCCGTATAACTTTTTTTC
CAACAAAACCTTTGTTTTTTTTCTAAGTATTGAAAAATTAAAAATGTACA
ACTTCTAACGGTGGACCCCTCGGCTCGTGCATCGATGAAGAACGCAGCAA
ACTGCGATACGTAGTGTGAATTGCAGAATTCAGTGAATCATCGAGTCTTT
GAACGCAAATGGCGCTTCTGGTCTCACCAGGAGCACGTCTGTCTGAGAGT
TTGCTTTACTGTGTACCGCCAGCTCGCTGGTCGCGTACGTTGTGAGGAGT
TGTCTCCGAGCGGCTCGTCGTTCTGGACATCCCTTGAAGTGAGGCGTCCC
TCCTGACTGCAGGAGCAAGCACACCCGTGTTGTGCGTGTTCTTGCGGCCG
ACGGGGACGGTGTGCGTGACCTGTCACTCTCAC
>Hyms3_200_AB373168_Japan
ATTGGCTCTCGTTTGGCCTTTCTCTGTGCACTGTCTGGCCCGACGGAGCA
CGTCTCCGTCGAGCGGGGGTTTGCCAGGTTCTCCTCCTCGGAGAGGGTGG
CAATCAAAGCTGGGCTCCTTTTCCTCCCTCGCCCCGTATAACTTTTTTTC
CAACAAAACCTTTGTTTTTTTTCTAAGTATTGAAAAATTAAAAATGTACA
ACTTCTAACGGTGGACCCCTCGGCTCGTGCATCGATGAAGAACGCAGCAA
ACTGCGATACGTAGTGTGAATTGCAGAATTCAGTGAATCATCGAGTCTTT
GAACGCAAATGGCGCTTCTGGTCTCACCAGGAGCACGTCTGTCTGAGAGT
TTGCTTTACTGTGTACCGCCAGCTCGCTGGTCGCGTACGTTGTGAGGAGT
TGTCTCCGAGCGGCTCGTCGTTCTGGACATCCCTTGAAGTGAGGCGTCCC
TCCTGACTGCAGGAGCAAGCACACCCGTGTTGTGCGTGTTCTTGCGGCCG
ACGGGGACGGTGTGCGTGACCTGTCACTCTCAC
>Hyms3_201_AB373168_Japan
ATTGGCTCTCGTTTGGCCTTTCTCTGTGCACTGTCTGGCCCGACGGAGCA
CGTCTCCGTCGAGCGGGGGTTTGCCAGGTTCTCCTCCTCGGAGAGGGTGG
CAATCAAAGCTGGGCTCCTTTTCCTCCCTCGCCCCGTATAACTTTTTTTC
CAACAAAACCTTTGTTTTTTTTCTAAGTATTGAAAAATTAAAAATGTACA
ACTTCTAACGGTGGACCCCTCGGCTCGTGCATCGATGAAGAACGCAGCAA
ACTGCGATACGTAGTGTGAATTGCAGAATTCAGTGAATCATCGAGTCTTT
GAACGCAAATGGCGCTTCTGGTCTCACCAGGAGCACGTCTGTCTGAGAGT
TTGCTTTACTGTGTACCGCCAGCTCGCTGGTCGCGTACGTTGTGAGGAGT
TGTCTCCGAGCGGCTCGTCGTTCTGGACATCCCTTGAAGTGAGGCGTCCC
TCCTGACTGCAGGAGCAAGCACACCCGTGTTGTGCGTGTTCTTGCGGCCG
ACGGGGACGGTGTGCGTGACCTGTCACTCTCAC
>Hyms3_202_AB373168_Japan
ATTGGCTCTCGTTTGGCCTTTCTCTGTGCACTGTCTGGCCCGACGGAGCA
CGTCTCCGTCGAGCGGGGGTTTGCCAGGTTCTCCTCCTCGGAGAGGGTGG
CAATCAAAGCTGGGCTCCTTTTCCTCCCTCGCCCCGTATAACTTTTTTTC
CAACAAAACCTTTGTTTTTTTTCTAAGTATTGAAAAATTAAAAATGTACA
ACTTCTAACGGTGGACCCCTCGGCTCGTGCATCGATGAAGAACGCAGCAA
ACTGCGATACGTAGTGTGAATTGCAGAATTCAGTGAATCATCGAGTCTTT
GAACGCAAATGGCGCTTCTGGTCTCACCAGGAGCACGTCTGTCTGAGAGT
TTGCTTTACTGTGTACCGCCAGCTCGCTGGTCGCGTACGTTGTGAGGAGT
TGTCTCCGAGCGGCTCGTCGTTCTGGACATCCCTTGAAGTGAGGCGTCCC
TCCTGACTGCAGGAGCAAGCACACCCGTGTTGTGCGTGTTCTTGCGGCCG
ACGGGGACGGTGTGCGTGACCTGTCACTCTCAC
>Hyms3_203_AB373168_Japan
ATTGGCTCTCGTTTGGCCTTTCTCTGTGCACTGTCTGGCCCGACGGAGCA
CGTCTCCGTCGAGCGGGGGTTTGCCAGGTTCTCCTCCTCGGAGAGGGTGG
CAATCAAAGCTGGGCTCCTTTTCCTCCCTCGCCCCGTATAACTTTTTTTC
CAACAAAACCTTTGTTTTTTTTCTAAGTATTGAAAAATTAAAAATGTACA
ACTTCTAACGGTGGACCCCTCGGCTCGTGCATCGATGAAGAACGCAGCAA
ACTGCGATACGTAGTGTGAATTGCAGAATTCAGTGAATCATCGAGTCTTT
GAACGCAAATGGCGCTTCTGGTCTCACCAGGAGCACGTCTGTCTGAGAGT
TTGCTTTACTGTGTACCGCCAGCTCGCTGGTCGCGTACGTTGTGAGGAGT
TGTCTCCGAGCGGCTCGTCGTTCTGGACATCCCTTGAAGTGAGGCGTCCC
TCCTGACTGCAGGAGCAAGCACACCCGTGTTGTGCGTGTTCTTGCGGCCG
ACGGGGACGGTGTGCGTGACCTGTCACTCTCAC
>Hyms3_204_AB373168_Japan
ATTGGCTCTCGTTTGGCCTTTCTCTGTGCACTGTCTGGCCCGACGGAGCA
CGTCTCCGTCGAGCGGGGGTTTGCCAGGTTCTCCTCCTCGGAGAGGGTGG
CAATCAAAGCTGGGCTCCTTTTCCTCCCTCGCCCCGTATAACTTTTTTTC
CAACAAAACCTTTGTTTTTTTTCTAAGTATTGAAAAATTAAAAATGTACA
ACTTCTAACGGTGGACCCCTCGGCTCGTGCATCGATGAAGAACGCAGCAA
ACTGCGATACGTAGTGTGAATTGCAGAATTCAGTGAATCATCGAGTCTTT
GAACGCAAATGGCGCTTCTGGTCTCACCAGGAGCACGTCTGTCTGAGAGT
TTGCTTTACTGTGTACCGCCAGCTCGCTGGTCGCGTACGTTGTGAGGAGT
TGTCTCCGAGCGGCTCGTCGTTCTGGACATCCCTTGAAGTGAGGCGTCCC
TCCTGACTGCAGGAGCAAGCACACCCGTGTTGTGCGTGTTCTTGCGGCCG
ACGGGGACGGTGTGCGTGACCTGTCACTCTCAC
>Hyms3_205_AB373168_Japan
ATTGGCTCTCGTTTGGCCTTTCTCTGTGCACTGTCTGGCCCGACGGAGCA
CGTCTCCGTCGAGCGGGGGTTTGCCAGGTTCTCCTCCTCGGAGAGGGTGG
CAATCAAAGCTGGGCTCCTTTTCCTCCCTCGCCCCGTATAACTTTTTTTC
CAACAAAACCTTTGTTTTTTTTCTAAGTATTGAAAAATTAAAAATGTACA
ACTTCTAACGGTGGACCCCTCGGCTCGTGCATCGATGAAGAACGCAGCAA
ACTGCGATACGTAGTGTGAATTGCAGAATTCAGTGAATCATCGAGTCTTT
GAACGCAAATGGCGCTTCTGGTCTCACCAGGAGCACGTCTGTCTGAGAGT
TTGCTTTACTGTGTACCGCCAGCTCGCTGGTCGCGTACGTTGTGAGGAGT
TGTCTCCGAGCGGCTCGTCGTTCTGGACATCCCTTGAAGTGAGGCGTCCC
TCCTGACTGCAGGAGCAAGCACACCCGTGTTGTGCGTGTTCTTGCGGCCG
ACGGGGACGGTGTGCGTGACCTGTCACTCTCAC
>Hyms3_206_AB373168_Japan
ATTGGCTCTCGTTTGGCCTTTCTCTGTGCACTGTCTGGCCCGACGGAGCA
CGTCTCCGTCGAGCGGGGGTTTGCCAGGTTCTCCTCCTCGGAGAGGGTGG
CAATCAAAGCTGGGCTCCTTTTCCTCCCTCGCCCCGTATAACTTTTTTTC
CAACAAAACCTTTGTTTTTTTTCTAAGTATTGAAAAATTAAAAATGTACA
ACTTCTAACGGTGGACCCCTCGGCTCGTGCATCGATGAAGAACGCAGCAA
ACTGCGATACGTAGTGTGAATTGCAGAATTCAGTGAATCATCGAGTCTTT
GAACGCAAATGGCGCTTCTGGTCTCACCAGGAGCACGTCTGTCTGAGAGT
TTGCTTTACTGTGTACCGCCAGCTCGCTGGTCGCGTACGTTGTGAGGAGT
TGTCTCCGAGCGGCTCGTCGTTCTGGACATCCCTTGAAGTGAGGCGTCCC
TCCTGACTGCAGGAGCAAGCACACCCGTGTTGTGCGTGTTCTTGCGGCCG
ACGGGGACGGTGTGCGTGACCTGTCACTCTCAC
>Hyms3_207_AB373168_Japan
ATTGGCTCTCGTTTGGCCTTTCTCTGTGCACTGTCTGGCCCGACGGAGCA
CGTCTCCGTCGAGCGGGGGTTTGCCAGGTTCTCCTCCTCGGAGAGGGTGG
CAATCAAAGCTGGGCTCCTTTTCCTCCCTCGCCCCGTATAACTTTTTTTC
CAACAAAACCTTTGTTTTTTTTCTAAGTATTGAAAAATTAAAAATGTACA
ACTTCTAACGGTGGACCCCTCGGCTCGTGCATCGATGAAGAACGCAGCAA
ACTGCGATACGTAGTGTGAATTGCAGAATTCAGTGAATCATCGAGTCTTT
GAACGCAAATGGCGCTTCTGGTCTCACCAGGAGCACGTCTGTCTGAGAGT
TTGCTTTACTGTGTACCGCCAGCTCGCTGGTCGCGTACGTTGTGAGGAGT
TGTCTCCGAGCGGCTCGTCGTTCTGGACATCCCTTGAAGTGAGGCGTCCC
TCCTGACTGCAGGAGCAAGCACACCCGTGTTGTGCGTGTTCTTGCGGCCG
ACGGGGACGGTGTGCGTGACCTGTCACTCTCAC
>Hyms3_208_AB373168_Japan
ATTGGCTCTCGTTTGGCCTTTCTCTGTGCACTGTCTGGCCCGACGGAGCA
CGTCTCCGTCGAGCGGGGGTTTGCCAGGTTCTCCTCCTCGGAGAGGGTGG
CAATCAAAGCTGGGCTCCTTTTCCTCCCTCGCCCCGTATAACTTTTTTTC
CAACAAAACCTTTGTTTTTTTTCTAAGTATTGAAAAATTAAAAATGTACA
ACTTCTAACGGTGGACCCCTCGGCTCGTGCATCGATGAAGAACGCAGCAA
ACTGCGATACGTAGTGTGAATTGCAGAATTCAGTGAATCATCGAGTCTTT
GAACGCAAATGGCGCTTCTGGTCTCACCAGGAGCACGTCTGTCTGAGAGT
TTGCTTTACTGTGTACCGCCAGCTCGCTGGTCGCGTACGTTGTGAGGAGT
TGTCTCCGAGCGGCTCGTCGTTCTGGACATCCCTTGAAGTGAGGCGTCCC
TCCTGACTGCAGGAGCAAGCACACCCGTGTTGTGCGTGTTCTTGCGGCCG
ACGGGGACGGTGTGCGTGACCTGTCACTCTCAC
>Hyms3_209_AB373168_Japan
ATTGGCTCTCGTTTGGCCTTTCTCTGTGCACTGTCTGGCCCGACGGAGCA
CGTCTCCGTCGAGCGGGGGTTTGCCAGGTTCTCCTCCTCGGAGAGGGTGG
CAATCAAAGCTGGGCTCCTTTTCCTCCCTCGCCCCGTATAACTTTTTTTC
CAACAAAACCTTTGTTTTTTTTCTAAGTATTGAAAAATTAAAAATGTACA
ACTTCTAACGGTGGACCCCTCGGCTCGTGCATCGATGAAGAACGCAGCAA
ACTGCGATACGTAGTGTGAATTGCAGAATTCAGTGAATCATCGAGTCTTT
GAACGCAAATGGCGCTTCTGGTCTCACCAGGAGCACGTCTGTCTGAGAGT
TTGCTTTACTGTGTACCGCCAGCTCGCTGGTCGCGTACGTTGTGAGGAGT
TGTCTCCGAGCGGCTCGTCGTTCTGGACATCCCTTGAAGTGAGGCGTCCC
TCCTGACTGCAGGAGCAAGCACACCCGTGTTGTGCGTGTTCTTGCGGCCG
ACGGGGACGGTGTGCGTGACCTGTCACTCTCAC
>Hyms3_20_AB373168_Japan
ATTGGCTCTCGTTTGGCCTTTCTCTGTGCACTGTCTGGCCCGACGGAGCA
CGTCTCCGTCGAGCGGGGGTTTGCCAGGTTCTCCTCCTCGGAGAGGGTGG
CAATCAAAGCTGGGCTCCTTTTCCTCCCTCGCCCCGTATAACTTTTTTTC
CAACAAAACCTTTGTTTTTTTTCTAAGTATTGAAAAATTAAAAATGTACA
ACTTCTAACGGTGGACCCCTCGGCTCGTGCATCGATGAAGAACGCAGCAA
ACTGCGATACGTAGTGTGAATTGCAGAATTCAGTGAATCATCGAGTCTTT
GAACGCAAATGGCGCTTCTGGTCTCACCAGGAGCACGTCTGTCTGAGAGT
TTGCTTTACTGTGTACCGCCAGCTCGCTGGTCGCGTACGTTGTGAGGAGT
TGTCTCCGAGCGGCTCGTCGTTCTGGACATCCCTTGAAGTGAGGCGTCCC
TCCTGACTGCAGGAGCAAGCACACCCGTGTTGTGCGTGTTCTTGCGGCCG
ACGGGGACGGTGTGCGTGACCTGTCACTCTCAC
>Hyms3_210_AB373168_Japan
ATTGGCTCTCGTTTGGCCTTTCTCTGTGCACTGTCTGGCCCGACGGAGCA
CGTCTCCGTCGAGCGGGGGTTTGCCAGGTTCTCCTCCTCGGAGAGGGTGG
CAATCAAAGCTGGGCTCCTTTTCCTCCCTCGCCCCGTATAACTTTTTTTC
CAACAAAACCTTTGTTTTTTTTCTAAGTATTGAAAAATTAAAAATGTACA
ACTTCTAACGGTGGACCCCTCGGCTCGTGCATCGATGAAGAACGCAGCAA
ACTGCGATACGTAGTGTGAATTGCAGAATTCAGTGAATCATCGAGTCTTT
GAACGCAAATGGCGCTTCTGGTCTCACCAGGAGCACGTCTGTCTGAGAGT
TTGCTTTACTGTGTACCGCCAGCTCGCTGGTCGCGTACGTTGTGAGGAGT
TGTCTCCGAGCGGCTCGTCGTTCTGGACATCCCTTGAAGTGAGGCGTCCC
TCCTGACTGCAGGAGCAAGCACACCCGTGTTGTGCGTGTTCTTGCGGCCG
ACGGGGACGGTGTGCGTGACCTGTCACTCTCAC
>Hyms3_211_AB373168_Japan
ATTGGCTCTCGTTTGGCCTTTCTCTGTGCACTGTCTGGCCCGACGGAGCA
CGTCTCCGTCGAGCGGGGGTTTGCCAGGTTCTCCTCCTCGGAGAGGGTGG
CAATCAAAGCTGGGCTCCTTTTCCTCCCTCGCCCCGTATAACTTTTTTTC
CAACAAAACCTTTGTTTTTTTTCTAAGTATTGAAAAATTAAAAATGTACA
ACTTCTAACGGTGGACCCCTCGGCTCGTGCATCGATGAAGAACGCAGCAA
ACTGCGATACGTAGTGTGAATTGCAGAATTCAGTGAATCATCGAGTCTTT
GAACGCAAATGGCGCTTCTGGTCTCACCAGGAGCACGTCTGTCTGAGAGT
TTGCTTTACTGTGTACCGCCAGCTCGCTGGTCGCGTACGTTGTGAGGAGT
TGTCTCCGAGCGGCTCGTCGTTCTGGACATCCCTTGAAGTGAGGCGTCCC
TCCTGACTGCAGGAGCAAGCACACCCGTGTTGTGCGTGTTCTTGCGGCCG
ACGGGGACGGTGTGCGTGACCTGTCACTCTCAC
>Hyms3_212_AB373168_Japan
ATTGGCTCTCGTTTGGCCTTTCTCTGTGCACTGTCTGGCCCGACGGAGCA
CGTCTCCGTCGAGCGGGGGTTTGCCAGGTTCTCCTCCTCGGAGAGGGTGG
CAATCAAAGCTGGGCTCCTTTTCCTCCCTCGCCCCGTATAACTTTTTTTC
CAACAAAACCTTTGTTTTTTTTCTAAGTATTGAAAAATTAAAAATGTACA
ACTTCTAACGGTGGACCCCTCGGCTCGTGCATCGATGAAGAACGCAGCAA
ACTGCGATACGTAGTGTGAATTGCAGAATTCAGTGAATCATCGAGTCTTT
GAACGCAAATGGCGCTTCTGGTCTCACCAGGAGCACGTCTGTCTGAGAGT
TTGCTTTACTGTGTACCGCCAGCTCGCTGGTCGCGTACGTTGTGAGGAGT
TGTCTCCGAGCGGCTCGTCGTTCTGGACATCCCTTGAAGTGAGGCGTCCC
TCCTGACTGCAGGAGCAAGCACACCCGTGTTGTGCGTGTTCTTGCGGCCG
ACGGGGACGGTGTGCGTGACCTGTCACTCTCAC
>Hyms3_213_AB373168_Japan
ATTGGCTCTCGTTTGGCCTTTCTCTGTGCACTGTCTGGCCCGACGGAGCA
CGTCTCCGTCGAGCGGGGGTTTGCCAGGTTCTCCTCCTCGGAGAGGGTGG
CAATCAAAGCTGGGCTCCTTTTCCTCCCTCGCCCCGTATAACTTTTTTTC
CAACAAAACCTTTGTTTTTTTTCTAAGTATTGAAAAATTAAAAATGTACA
ACTTCTAACGGTGGACCCCTCGGCTCGTGCATCGATGAAGAACGCAGCAA
ACTGCGATACGTAGTGTGAATTGCAGAATTCAGTGAATCATCGAGTCTTT
GAACGCAAATGGCGCTTCTGGTCTCACCAGGAGCACGTCTGTCTGAGAGT
TTGCTTTACTGTGTACCGCCAGCTCGCTGGTCGCGTACGTTGTGAGGAGT
TGTCTCCGAGCGGCTCGTCGTTCTGGACATCCCTTGAAGTGAGGCGTCCC
TCCTGACTGCAGGAGCAAGCACACCCGTGTTGTGCGTGTTCTTGCGGCCG
ACGGGGACGGTGTGCGTGACCTGTCACTCTCAC
>Hyms3_214_AB373168_Japan
ATTGGCTCTCGTTTGGCCTTTCTCTGTGCACTGTCTGGCCCGACGGAGCA
CGTCTCCGTCGAGCGGGGGTTTGCCAGGTTCTCCTCCTCGGAGAGGGTGG
CAATCAAAGCTGGGCTCCTTTTCCTCCCTCGCCCCGTATAACTTTTTTTC
CAACAAAACCTTTGTTTTTTTTCTAAGTATTGAAAAATTAAAAATGTACA
ACTTCTAACGGTGGACCCCTCGGCTCGTGCATCGATGAAGAACGCAGCAA
ACTGCGATACGTAGTGTGAATTGCAGAATTCAGTGAATCATCGAGTCTTT
GAACGCAAATGGCGCTTCTGGTCTCACCAGGAGCACGTCTGTCTGAGAGT
TTGCTTTACTGTGTACCGCCAGCTCGCTGGTCGCGTACGTTGTGAGGAGT
TGTCTCCGAGCGGCTCGTCGTTCTGGACATCCCTTGAAGTGAGGCGTCCC
TCCTGACTGCAGGAGCAAGCACACCCGTGTTGTGCGTGTTCTTGCGGCCG
ACGGGGACGGTGTGCGTGACCTGTCACTCTCAC
>Hyms3_215_AB373168_Japan
ATTGGCTCTCGTTTGGCCTTTCTCTGTGCACTGTCTGGCCCGACGGAGCA
CGTCTCCGTCGAGCGGGGGTTTGCCAGGTTCTCCTCCTCGGAGAGGGTGG
CAATCAAAGCTGGGCTCCTTTTCCTCCCTCGCCCCGTATAACTTTTTTTC
CAACAAAACCTTTGTTTTTTTTCTAAGTATTGAAAAATTAAAAATGTACA
ACTTCTAACGGTGGACCCCTCGGCTCGTGCATCGATGAAGAACGCAGCAA
ACTGCGATACGTAGTGTGAATTGCAGAATTCAGTGAATCATCGAGTCTTT
GAACGCAAATGGCGCTTCTGGTCTCACCAGGAGCACGTCTGTCTGAGAGT
TTGCTTTACTGTGTACCGCCAGCTCGCTGGTCGCGTACGTTGTGAGGAGT
TGTCTCCGAGCGGCTCGTCGTTCTGGACATCCCTTGAAGTGAGGCGTCCC
TCCTGACTGCAGGAGCAAGCACACCCGTGTTGTGCGTGTTCTTGCGGCCG
ACGGGGACGGTGTGCGTGACCTGTCACTCTCAC
>Hyms3_216_AB373168_Japan
ATTGGCTCTCGTTTGGCCTTTCTCTGTGCACTGTCTGGCCCGACGGAGCA
CGTCTCCGTCGAGCGGGGGTTTGCCAGGTTCTCCTCCTCGGAGAGGGTGG
CAATCAAAGCTGGGCTCCTTTTCCTCCCTCGCCCCGTATAACTTTTTTTC
CAACAAAACCTTTGTTTTTTTTCTAAGTATTGAAAAATTAAAAATGTACA
ACTTCTAACGGTGGACCCCTCGGCTCGTGCATCGATGAAGAACGCAGCAA
ACTGCGATACGTAGTGTGAATTGCAGAATTCAGTGAATCATCGAGTCTTT
GAACGCAAATGGCGCTTCTGGTCTCACCAGGAGCACGTCTGTCTGAGAGT
TTGCTTTACTGTGTACCGCCAGCTCGCTGGTCGCGTACGTTGTGAGGAGT
TGTCTCCGAGCGGCTCGTCGTTCTGGACATCCCTTGAAGTGAGGCGTCCC
TCCTGACTGCAGGAGCAAGCACACCCGTGTTGTGCGTGTTCTTGCGGCCG
ACGGGGACGGTGTGCGTGACCTGTCACTCTCAC
>Hyms3_217_AB373168_Japan
ATTGGCTCTCGTTTGGCCTTTCTCTGTGCACTGTCTGGCCCGACGGAGCA
CGTCTCCGTCGAGCGGGGGTTTGCCAGGTTCTCCTCCTCGGAGAGGGTGG
CAATCAAAGCTGGGCTCCTTTTCCTCCCTCGCCCCGTATAACTTTTTTTC
CAACAAAACCTTTGTTTTTTTTCTAAGTATTGAAAAATTAAAAATGTACA
ACTTCTAACGGTGGACCCCTCGGCTCGTGCATCGATGAAGAACGCAGCAA
ACTGCGATACGTAGTGTGAATTGCAGAATTCAGTGAATCATCGAGTCTTT
GAACGCAAATGGCGCTTCTGGTCTCACCAGGAGCACGTCTGTCTGAGAGT
TTGCTTTACTGTGTACCGCCAGCTCGCTGGTCGCGTACGTTGTGAGGAGT
TGTCTCCGAGCGGCTCGTCGTTCTGGACATCCCTTGAAGTGAGGCGTCCC
TCCTGACTGCAGGAGCAAGCACACCCGTGTTGTGCGTGTTCTTGCGGCCG
ACGGGGACGGTGTGCGTGACCTGTCACTCTCAC
>Hyms3_218_AB373168_Japan
ATTGGCTCTCGTTTGGCCTTTCTCTGTGCACTGTCTGGCCCGACGGAGCA
CGTCTCCGTCGAGCGGGGGTTTGCCAGGTTCTCCTCCTCGGAGAGGGTGG
CAATCAAAGCTGGGCTCCTTTTCCTCCCTCGCCCCGTATAACTTTTTTTC
CAACAAAACCTTTGTTTTTTTTCTAAGTATTGAAAAATTAAAAATGTACA
ACTTCTAACGGTGGACCCCTCGGCTCGTGCATCGATGAAGAACGCAGCAA
ACTGCGATACGTAGTGTGAATTGCAGAATTCAGTGAATCATCGAGTCTTT
GAACGCAAATGGCGCTTCTGGTCTCACCAGGAGCACGTCTGTCTGAGAGT
TTGCTTTACTGTGTACCGCCAGCTCGCTGGTCGCGTACGTTGTGAGGAGT
TGTCTCCGAGCGGCTCGTCGTTCTGGACATCCCTTGAAGTGAGGCGTCCC
TCCTGACTGCAGGAGCAAGCACACCCGTGTTGTGCGTGTTCTTGCGGCCG
ACGGGGACGGTGTGCGTGACCTGTCACTCTCAC
>Hyms3_219_AB373168_Japan
ATTGGCTCTCGTTTGGCCTTTCTCTGTGCACTGTCTGGCCCGACGGAGCA
CGTCTCCGTCGAGCGGGGGTTTGCCAGGTTCTCCTCCTCGGAGAGGGTGG
CAATCAAAGCTGGGCTCCTTTTCCTCCCTCGCCCCGTATAACTTTTTTTC
CAACAAAACCTTTGTTTTTTTTCTAAGTATTGAAAAATTAAAAATGTACA
ACTTCTAACGGTGGACCCCTCGGCTCGTGCATCGATGAAGAACGCAGCAA
ACTGCGATACGTAGTGTGAATTGCAGAATTCAGTGAATCATCGAGTCTTT
GAACGCAAATGGCGCTTCTGGTCTCACCAGGAGCACGTCTGTCTGAGAGT
TTGCTTTACTGTGTACCGCCAGCTCGCTGGTCGCGTACGTTGTGAGGAGT
TGTCTCCGAGCGGCTCGTCGTTCTGGACATCCCTTGAAGTGAGGCGTCCC
TCCTGACTGCAGGAGCAAGCACACCCGTGTTGTGCGTGTTCTTGCGGCCG
ACGGGGACGGTGTGCGTGACCTGTCACTCTCAC
>Hyms3_21_AB373168_Japan
ATTGGCTCTCGTTTGGCCTTTCTCTGTGCACTGTCTGGCCCGACGGAGCA
CGTCTCCGTCGAGCGGGGGTTTGCCAGGTTCTCCTCCTCGGAGAGGGTGG
CAATCAAAGCTGGGCTCCTTTTCCTCCCTCGCCCCGTATAACTTTTTTTC
CAACAAAACCTTTGTTTTTTTTCTAAGTATTGAAAAATTAAAAATGTACA
ACTTCTAACGGTGGACCCCTCGGCTCGTGCATCGATGAAGAACGCAGCAA
ACTGCGATACGTAGTGTGAATTGCAGAATTCAGTGAATCATCGAGTCTTT
GAACGCAAATGGCGCTTCTGGTCTCACCAGGAGCACGTCTGTCTGAGAGT
TTGCTTTACTGTGTACCGCCAGCTCGCTGGTCGCGTACGTTGTGAGGAGT
TGTCTCCGAGCGGCTCGTCGTTCTGGACATCCCTTGAAGTGAGGCGTCCC
TCCTGACTGCAGGAGCAAGCACACCCGTGTTGTGCGTGTTCTTGCGGCCG
ACGGGGACGGTGTGCGTGACCTGTCACTCTCAC
>Hyms3_220_AB373168_Japan
ATTGGCTCTCGTTTGGCCTTTCTCTGTGCACTGTCTGGCCCGACGGAGCA
CGTCTCCGTCGAGCGGGGGTTTGCCAGGTTCTCCTCCTCGGAGAGGGTGG
CAATCAAAGCTGGGCTCCTTTTCCTCCCTCGCCCCGTATAACTTTTTTTC
CAACAAAACCTTTGTTTTTTTTCTAAGTATTGAAAAATTAAAAATGTACA
ACTTCTAACGGTGGACCCCTCGGCTCGTGCATCGATGAAGAACGCAGCAA
ACTGCGATACGTAGTGTGAATTGCAGAATTCAGTGAATCATCGAGTCTTT
GAACGCAAATGGCGCTTCTGGTCTCACCAGGAGCACGTCTGTCTGAGAGT
TTGCTTTACTGTGTACCGCCAGCTCGCTGGTCGCGTACGTTGTGAGGAGT
TGTCTCCGAGCGGCTCGTCGTTCTGGACATCCCTTGAAGTGAGGCGTCCC
TCCTGACTGCAGGAGCAAGCACACCCGTGTTGTGCGTGTTCTTGCGGCCG
ACGGGGACGGTGTGCGTGACCTGTCACTCTCAC
>Hyms3_221_AB373168_Japan
ATTGGCTCTCGTTTGGCCTTTCTCTGTGCACTGTCTGGCCCGACGGAGCA
CGTCTCCGTCGAGCGGGGGTTTGCCAGGTTCTCCTCCTCGGAGAGGGTGG
CAATCAAAGCTGGGCTCCTTTTCCTCCCTCGCCCCGTATAACTTTTTTTC
CAACAAAACCTTTGTTTTTTTTCTAAGTATTGAAAAATTAAAAATGTACA
ACTTCTAACGGTGGACCCCTCGGCTCGTGCATCGATGAAGAACGCAGCAA
ACTGCGATACGTAGTGTGAATTGCAGAATTCAGTGAATCATCGAGTCTTT
GAACGCAAATGGCGCTTCTGGTCTCACCAGGAGCACGTCTGTCTGAGAGT
TTGCTTTACTGTGTACCGCCAGCTCGCTGGTCGCGTACGTTGTGAGGAGT
TGTCTCCGAGCGGCTCGTCGTTCTGGACATCCCTTGAAGTGAGGCGTCCC
TCCTGACTGCAGGAGCAAGCACACCCGTGTTGTGCGTGTTCTTGCGGCCG
ACGGGGACGGTGTGCGTGACCTGTCACTCTCAC
>Hyms3_222_AB373168_Japan
ATTGGCTCTCGTTTGGCCTTTCTCTGTGCACTGTCTGGCCCGACGGAGCA
CGTCTCCGTCGAGCGGGGGTTTGCCAGGTTCTCCTCCTCGGAGAGGGTGG
CAATCAAAGCTGGGCTCCTTTTCCTCCCTCGCCCCGTATAACTTTTTTTC
CAACAAAACCTTTGTTTTTTTTCTAAGTATTGAAAAATTAAAAATGTACA
ACTTCTAACGGTGGACCCCTCGGCTCGTGCATCGATGAAGAACGCAGCAA
ACTGCGATACGTAGTGTGAATTGCAGAATTCAGTGAATCATCGAGTCTTT
GAACGCAAATGGCGCTTCTGGTCTCACCAGGAGCACGTCTGTCTGAGAGT
TTGCTTTACTGTGTACCGCCAGCTCGCTGGTCGCGTACGTTGTGAGGAGT
TGTCTCCGAGCGGCTCGTCGTTCTGGACATCCCTTGAAGTGAGGCGTCCC
TCCTGACTGCAGGAGCAAGCACACCCGTGTTGTGCGTGTTCTTGCGGCCG
ACGGGGACGGTGTGCGTGACCTGTCACTCTCAC
>Hyms3_223_AB373168_Japan
ATTGGCTCTCGTTTGGCCTTTCTCTGTGCACTGTCTGGCCCGACGGAGCA
CGTCTCCGTCGAGCGGGGGTTTGCCAGGTTCTCCTCCTCGGAGAGGGTGG
CAATCAAAGCTGGGCTCCTTTTCCTCCCTCGCCCCGTATAACTTTTTTTC
CAACAAAACCTTTGTTTTTTTTCTAAGTATTGAAAAATTAAAAATGTACA
ACTTCTAACGGTGGACCCCTCGGCTCGTGCATCGATGAAGAACGCAGCAA
ACTGCGATACGTAGTGTGAATTGCAGAATTCAGTGAATCATCGAGTCTTT
GAACGCAAATGGCGCTTCTGGTCTCACCAGGAGCACGTCTGTCTGAGAGT
TTGCTTTACTGTGTACCGCCAGCTCGCTGGTCGCGTACGTTGTGAGGAGT
TGTCTCCGAGCGGCTCGTCGTTCTGGACATCCCTTGAAGTGAGGCGTCCC
TCCTGACTGCAGGAGCAAGCACACCCGTGTTGTGCGTGTTCTTGCGGCCG
ACGGGGACGGTGTGCGTGACCTGTCACTCTCAC
>Hyms3_224_AB373168_Japan
ATTGGCTCTCGTTTGGCCTTTCTCTGTGCACTGTCTGGCCCGACGGAGCA
CGTCTCCGTCGAGCGGGGGTTTGCCAGGTTCTCCTCCTCGGAGAGGGTGG
CAATCAAAGCTGGGCTCCTTTTCCTCCCTCGCCCCGTATAACTTTTTTTC
CAACAAAACCTTTGTTTTTTTTCTAAGTATTGAAAAATTAAAAATGTACA
ACTTCTAACGGTGGACCCCTCGGCTCGTGCATCGATGAAGAACGCAGCAA
ACTGCGATACGTAGTGTGAATTGCAGAATTCAGTGAATCATCGAGTCTTT
GAACGCAAATGGCGCTTCTGGTCTCACCAGGAGCACGTCTGTCTGAGAGT
TTGCTTTACTGTGTACCGCCAGCTCGCTGGTCGCGTACGTTGTGAGGAGT
TGTCTCCGAGCGGCTCGTCGTTCTGGACATCCCTTGAAGTGAGGCGTCCC
TCCTGACTGCAGGAGCAAGCACACCCGTGTTGTGCGTGTTCTTGCGGCCG
ACGGGGACGGTGTGCGTGACCTGTCACTCTCAC
>Hyms3_225_AB373168_Japan
ATTGGCTCTCGTTTGGCCTTTCTCTGTGCACTGTCTGGCCCGACGGAGCA
CGTCTCCGTCGAGCGGGGGTTTGCCAGGTTCTCCTCCTCGGAGAGGGTGG
CAATCAAAGCTGGGCTCCTTTTCCTCCCTCGCCCCGTATAACTTTTTTTC
CAACAAAACCTTTGTTTTTTTTCTAAGTATTGAAAAATTAAAAATGTACA
ACTTCTAACGGTGGACCCCTCGGCTCGTGCATCGATGAAGAACGCAGCAA
ACTGCGATACGTAGTGTGAATTGCAGAATTCAGTGAATCATCGAGTCTTT
GAACGCAAATGGCGCTTCTGGTCTCACCAGGAGCACGTCTGTCTGAGAGT
TTGCTTTACTGTGTACCGCCAGCTCGCTGGTCGCGTACGTTGTGAGGAGT
TGTCTCCGAGCGGCTCGTCGTTCTGGACATCCCTTGAAGTGAGGCGTCCC
TCCTGACTGCAGGAGCAAGCACACCCGTGTTGTGCGTGTTCTTGCGGCCG
ACGGGGACGGTGTGCGTGACCTGTCACTCTCAC
>Hyms3_226_AB373168_Japan
ATTGGCTCTCGTTTGGCCTTTCTCTGTGCACTGTCTGGCCCGACGGAGCA
CGTCTCCGTCGAGCGGGGGTTTGCCAGGTTCTCCTCCTCGGAGAGGGTGG
CAATCAAAGCTGGGCTCCTTTTCCTCCCTCGCCCCGTATAACTTTTTTTC
CAACAAAACCTTTGTTTTTTTTCTAAGTATTGAAAAATTAAAAATGTACA
ACTTCTAACGGTGGACCCCTCGGCTCGTGCATCGATGAAGAACGCAGCAA
ACTGCGATACGTAGTGTGAATTGCAGAATTCAGTGAATCATCGAGTCTTT
GAACGCAAATGGCGCTTCTGGTCTCACCAGGAGCACGTCTGTCTGAGAGT
TTGCTTTACTGTGTACCGCCAGCTCGCTGGTCGCGTACGTTGTGAGGAGT
TGTCTCCGAGCGGCTCGTCGTTCTGGACATCCCTTGAAGTGAGGCGTCCC
TCCTGACTGCAGGAGCAAGCACACCCGTGTTGTGCGTGTTCTTGCGGCCG
ACGGGGACGGTGTGCGTGACCTGTCACTCTCAC
>Hyms3_227_AB373168_Japan
ATTGGCTCTCGTTTGGCCTTTCTCTGTGCACTGTCTGGCCCGACGGAGCA
CGTCTCCGTCGAGCGGGGGTTTGCCAGGTTCTCCTCCTCGGAGAGGGTGG
CAATCAAAGCTGGGCTCCTTTTCCTCCCTCGCCCCGTATAACTTTTTTTC
CAACAAAACCTTTGTTTTTTTTCTAAGTATTGAAAAATTAAAAATGTACA
ACTTCTAACGGTGGACCCCTCGGCTCGTGCATCGATGAAGAACGCAGCAA
ACTGCGATACGTAGTGTGAATTGCAGAATTCAGTGAATCATCGAGTCTTT
GAACGCAAATGGCGCTTCTGGTCTCACCAGGAGCACGTCTGTCTGAGAGT
TTGCTTTACTGTGTACCGCCAGCTCGCTGGTCGCGTACGTTGTGAGGAGT
TGTCTCCGAGCGGCTCGTCGTTCTGGACATCCCTTGAAGTGAGGCGTCCC
TCCTGACTGCAGGAGCAAGCACACCCGTGTTGTGCGTGTTCTTGCGGCCG
ACGGGGACGGTGTGCGTGACCTGTCACTCTCAC
>Hyms3_228_AB373168_Japan
ATTGGCTCTCGTTTGGCCTTTCTCTGTGCACTGTCTGGCCCGACGGAGCA
CGTCTCCGTCGAGCGGGGGTTTGCCAGGTTCTCCTCCTCGGAGAGGGTGG
CAATCAAAGCTGGGCTCCTTTTCCTCCCTCGCCCCGTATAACTTTTTTTC
CAACAAAACCTTTGTTTTTTTTCTAAGTATTGAAAAATTAAAAATGTACA
ACTTCTAACGGTGGACCCCTCGGCTCGTGCATCGATGAAGAACGCAGCAA
ACTGCGATACGTAGTGTGAATTGCAGAATTCAGTGAATCATCGAGTCTTT
GAACGCAAATGGCGCTTCTGGTCTCACCAGGAGCACGTCTGTCTGAGAGT
TTGCTTTACTGTGTACCGCCAGCTCGCTGGTCGCGTACGTTGTGAGGAGT
TGTCTCCGAGCGGCTCGTCGTTCTGGACATCCCTTGAAGTGAGGCGTCCC
TCCTGACTGCAGGAGCAAGCACACCCGTGTTGTGCGTGTTCTTGCGGCCG
ACGGGGACGGTGTGCGTGACCTGTCACTCTCAC
>Hyms3_229_AB373168_Japan
ATTGGCTCTCGTTTGGCCTTTCTCTGTGCACTGTCTGGCCCGACGGAGCA
CGTCTCCGTCGAGCGGGGGTTTGCCAGGTTCTCCTCCTCGGAGAGGGTGG
CAATCAAAGCTGGGCTCCTTTTCCTCCCTCGCCCCGTATAACTTTTTTTC
CAACAAAACCTTTGTTTTTTTTCTAAGTATTGAAAAATTAAAAATGTACA
ACTTCTAACGGTGGACCCCTCGGCTCGTGCATCGATGAAGAACGCAGCAA
ACTGCGATACGTAGTGTGAATTGCAGAATTCAGTGAATCATCGAGTCTTT
GAACGCAAATGGCGCTTCTGGTCTCACCAGGAGCACGTCTGTCTGAGAGT
TTGCTTTACTGTGTACCGCCAGCTCGCTGGTCGCGTACGTTGTGAGGAGT
TGTCTCCGAGCGGCTCGTCGTTCTGGACATCCCTTGAAGTGAGGCGTCCC
TCCTGACTGCAGGAGCAAGCACACCCGTGTTGTGCGTGTTCTTGCGGCCG
ACGGGGACGGTGTGCGTGACCTGTCACTCTCAC
>Hyms3_22_AB373168_Japan
ATTGGCTCTCGTTTGGCCTTTCTCTGTGCACTGTCTGGCCCGACGGAGCA
CGTCTCCGTCGAGCGGGGGTTTGCCAGGTTCTCCTCCTCGGAGAGGGTGG
CAATCAAAGCTGGGCTCCTTTTCCTCCCTCGCCCCGTATAACTTTTTTTC
CAACAAAACCTTTGTTTTTTTTCTAAGTATTGAAAAATTAAAAATGTACA
ACTTCTAACGGTGGACCCCTCGGCTCGTGCATCGATGAAGAACGCAGCAA
ACTGCGATACGTAGTGTGAATTGCAGAATTCAGTGAATCATCGAGTCTTT
GAACGCAAATGGCGCTTCTGGTCTCACCAGGAGCACGTCTGTCTGAGAGT
TTGCTTTACTGTGTACCGCCAGCTCGCTGGTCGCGTACGTTGTGAGGAGT
TGTCTCCGAGCGGCTCGTCGTTCTGGACATCCCTTGAAGTGAGGCGTCCC
TCCTGACTGCAGGAGCAAGCACACCCGTGTTGTGCGTGTTCTTGCGGCCG
ACGGGGACGGTGTGCGTGACCTGTCACTCTCAC
>Hyms3_230_AB373168_Japan
ATTGGCTCTCGTTTGGCCTTTCTCTGTGCACTGTCTGGCCCGACGGAGCA
CGTCTCCGTCGAGCGGGGGTTTGCCAGGTTCTCCTCCTCGGAGAGGGTGG
CAATCAAAGCTGGGCTCCTTTTCCTCCCTCGCCCCGTATAACTTTTTTTC
CAACAAAACCTTTGTTTTTTTTCTAAGTATTGAAAAATTAAAAATGTACA
ACTTCTAACGGTGGACCCCTCGGCTCGTGCATCGATGAAGAACGCAGCAA
ACTGCGATACGTAGTGTGAATTGCAGAATTCAGTGAATCATCGAGTCTTT
GAACGCAAATGGCGCTTCTGGTCTCACCAGGAGCACGTCTGTCTGAGAGT
TTGCTTTACTGTGTACCGCCAGCTCGCTGGTCGCGTACGTTGTGAGGAGT
TGTCTCCGAGCGGCTCGTCGTTCTGGACATCCCTTGAAGTGAGGCGTCCC
TCCTGACTGCAGGAGCAAGCACACCCGTGTTGTGCGTGTTCTTGCGGCCG
ACGGGGACGGTGTGCGTGACCTGTCACTCTCAC
>Hyms3_231_AB373168_Japan
ATTGGCTCTCGTTTGGCCTTTCTCTGTGCACTGTCTGGCCCGACGGAGCA
CGTCTCCGTCGAGCGGGGGTTTGCCAGGTTCTCCTCCTCGGAGAGGGTGG
CAATCAAAGCTGGGCTCCTTTTCCTCCCTCGCCCCGTATAACTTTTTTTC
CAACAAAACCTTTGTTTTTTTTCTAAGTATTGAAAAATTAAAAATGTACA
ACTTCTAACGGTGGACCCCTCGGCTCGTGCATCGATGAAGAACGCAGCAA
ACTGCGATACGTAGTGTGAATTGCAGAATTCAGTGAATCATCGAGTCTTT
GAACGCAAATGGCGCTTCTGGTCTCACCAGGAGCACGTCTGTCTGAGAGT
TTGCTTTACTGTGTACCGCCAGCTCGCTGGTCGCGTACGTTGTGAGGAGT
TGTCTCCGAGCGGCTCGTCGTTCTGGACATCCCTTGAAGTGAGGCGTCCC
TCCTGACTGCAGGAGCAAGCACACCCGTGTTGTGCGTGTTCTTGCGGCCG
ACGGGGACGGTGTGCGTGACCTGTCACTCTCAC
>Hyms3_232_AB373168_Japan
ATTGGCTCTCGTTTGGCCTTTCTCTGTGCACTGTCTGGCCCGACGGAGCA
CGTCTCCGTCGAGCGGGGGTTTGCCAGGTTCTCCTCCTCGGAGAGGGTGG
CAATCAAAGCTGGGCTCCTTTTCCTCCCTCGCCCCGTATAACTTTTTTTC
CAACAAAACCTTTGTTTTTTTTCTAAGTATTGAAAAATTAAAAATGTACA
ACTTCTAACGGTGGACCCCTCGGCTCGTGCATCGATGAAGAACGCAGCAA
ACTGCGATACGTAGTGTGAATTGCAGAATTCAGTGAATCATCGAGTCTTT
GAACGCAAATGGCGCTTCTGGTCTCACCAGGAGCACGTCTGTCTGAGAGT
TTGCTTTACTGTGTACCGCCAGCTCGCTGGTCGCGTACGTTGTGAGGAGT
TGTCTCCGAGCGGCTCGTCGTTCTGGACATCCCTTGAAGTGAGGCGTCCC
TCCTGACTGCAGGAGCAAGCACACCCGTGTTGTGCGTGTTCTTGCGGCCG
ACGGGGACGGTGTGCGTGACCTGTCACTCTCAC
>Hyms3_233_AB373168_Japan
ATTGGCTCTCGTTTGGCCTTTCTCTGTGCACTGTCTGGCCCGACGGAGCA
CGTCTCCGTCGAGCGGGGGTTTGCCAGGTTCTCCTCCTCGGAGAGGGTGG
CAATCAAAGCTGGGCTCCTTTTCCTCCCTCGCCCCGTATAACTTTTTTTC
CAACAAAACCTTTGTTTTTTTTCTAAGTATTGAAAAATTAAAAATGTACA
ACTTCTAACGGTGGACCCCTCGGCTCGTGCATCGATGAAGAACGCAGCAA
ACTGCGATACGTAGTGTGAATTGCAGAATTCAGTGAATCATCGAGTCTTT
GAACGCAAATGGCGCTTCTGGTCTCACCAGGAGCACGTCTGTCTGAGAGT
TTGCTTTACTGTGTACCGCCAGCTCGCTGGTCGCGTACGTTGTGAGGAGT
TGTCTCCGAGCGGCTCGTCGTTCTGGACATCCCTTGAAGTGAGGCGTCCC
TCCTGACTGCAGGAGCAAGCACACCCGTGTTGTGCGTGTTCTTGCGGCCG
ACGGGGACGGTGTGCGTGACCTGTCACTCTCAC
>Hyms3_234_AB373168_Japan
ATTGGCTCTCGTTTGGCCTTTCTCTGTGCACTGTCTGGCCCGACGGAGCA
CGTCTCCGTCGAGCGGGGGTTTGCCAGGTTCTCCTCCTCGGAGAGGGTGG
CAATCAAAGCTGGGCTCCTTTTCCTCCCTCGCCCCGTATAACTTTTTTTC
CAACAAAACCTTTGTTTTTTTTCTAAGTATTGAAAAATTAAAAATGTACA
ACTTCTAACGGTGGACCCCTCGGCTCGTGCATCGATGAAGAACGCAGCAA
ACTGCGATACGTAGTGTGAATTGCAGAATTCAGTGAATCATCGAGTCTTT
GAACGCAAATGGCGCTTCTGGTCTCACCAGGAGCACGTCTGTCTGAGAGT
TTGCTTTACTGTGTACCGCCAGCTCGCTGGTCGCGTACGTTGTGAGGAGT
TGTCTCCGAGCGGCTCGTCGTTCTGGACATCCCTTGAAGTGAGGCGTCCC
TCCTGACTGCAGGAGCAAGCACACCCGTGTTGTGCGTGTTCTTGCGGCCG
ACGGGGACGGTGTGCGTGACCTGTCACTCTCAC
>Hyms3_235_AB373168_Japan
ATTGGCTCTCGTTTGGCCTTTCTCTGTGCACTGTCTGGCCCGACGGAGCA
CGTCTCCGTCGAGCGGGGGTTTGCCAGGTTCTCCTCCTCGGAGAGGGTGG
CAATCAAAGCTGGGCTCCTTTTCCTCCCTCGCCCCGTATAACTTTTTTTC
CAACAAAACCTTTGTTTTTTTTCTAAGTATTGAAAAATTAAAAATGTACA
ACTTCTAACGGTGGACCCCTCGGCTCGTGCATCGATGAAGAACGCAGCAA
ACTGCGATACGTAGTGTGAATTGCAGAATTCAGTGAATCATCGAGTCTTT
GAACGCAAATGGCGCTTCTGGTCTCACCAGGAGCACGTCTGTCTGAGAGT
TTGCTTTACTGTGTACCGCCAGCTCGCTGGTCGCGTACGTTGTGAGGAGT
TGTCTCCGAGCGGCTCGTCGTTCTGGACATCCCTTGAAGTGAGGCGTCCC
TCCTGACTGCAGGAGCAAGCACACCCGTGTTGTGCGTGTTCTTGCGGCCG
ACGGGGACGGTGTGCGTGACCTGTCACTCTCAC
>Hyms3_236_AB373168_Japan
ATTGGCTCTCGTTTGGCCTTTCTCTGTGCACTGTCTGGCCCGACGGAGCA
CGTCTCCGTCGAGCGGGGGTTTGCCAGGTTCTCCTCCTCGGAGAGGGTGG
CAATCAAAGCTGGGCTCCTTTTCCTCCCTCGCCCCGTATAACTTTTTTTC
CAACAAAACCTTTGTTTTTTTTCTAAGTATTGAAAAATTAAAAATGTACA
ACTTCTAACGGTGGACCCCTCGGCTCGTGCATCGATGAAGAACGCAGCAA
ACTGCGATACGTAGTGTGAATTGCAGAATTCAGTGAATCATCGAGTCTTT
GAACGCAAATGGCGCTTCTGGTCTCACCAGGAGCACGTCTGTCTGAGAGT
TTGCTTTACTGTGTACCGCCAGCTCGCTGGTCGCGTACGTTGTGAGGAGT
TGTCTCCGAGCGGCTCGTCGTTCTGGACATCCCTTGAAGTGAGGCGTCCC
TCCTGACTGCAGGAGCAAGCACACCCGTGTTGTGCGTGTTCTTGCGGCCG
ACGGGGACGGTGTGCGTGACCTGTCACTCTCAC
>Hyms3_237_AB373168_Japan
ATTGGCTCTCGTTTGGCCTTTCTCTGTGCACTGTCTGGCCCGACGGAGCA
CGTCTCCGTCGAGCGGGGGTTTGCCAGGTTCTCCTCCTCGGAGAGGGTGG
CAATCAAAGCTGGGCTCCTTTTCCTCCCTCGCCCCGTATAACTTTTTTTC
CAACAAAACCTTTGTTTTTTTTCTAAGTATTGAAAAATTAAAAATGTACA
ACTTCTAACGGTGGACCCCTCGGCTCGTGCATCGATGAAGAACGCAGCAA
ACTGCGATACGTAGTGTGAATTGCAGAATTCAGTGAATCATCGAGTCTTT
GAACGCAAATGGCGCTTCTGGTCTCACCAGGAGCACGTCTGTCTGAGAGT
TTGCTTTACTGTGTACCGCCAGCTCGCTGGTCGCGTACGTTGTGAGGAGT
TGTCTCCGAGCGGCTCGTCGTTCTGGACATCCCTTGAAGTGAGGCGTCCC
TCCTGACTGCAGGAGCAAGCACACCCGTGTTGTGCGTGTTCTTGCGGCCG
ACGGGGACGGTGTGCGTGACCTGTCACTCTCAC
>Hyms3_238_AB373168_Japan
ATTGGCTCTCGTTTGGCCTTTCTCTGTGCACTGTCTGGCCCGACGGAGCA
CGTCTCCGTCGAGCGGGGGTTTGCCAGGTTCTCCTCCTCGGAGAGGGTGG
CAATCAAAGCTGGGCTCCTTTTCCTCCCTCGCCCCGTATAACTTTTTTTC
CAACAAAACCTTTGTTTTTTTTCTAAGTATTGAAAAATTAAAAATGTACA
ACTTCTAACGGTGGACCCCTCGGCTCGTGCATCGATGAAGAACGCAGCAA
ACTGCGATACGTAGTGTGAATTGCAGAATTCAGTGAATCATCGAGTCTTT
GAACGCAAATGGCGCTTCTGGTCTCACCAGGAGCACGTCTGTCTGAGAGT
TTGCTTTACTGTGTACCGCCAGCTCGCTGGTCGCGTACGTTGTGAGGAGT
TGTCTCCGAGCGGCTCGTCGTTCTGGACATCCCTTGAAGTGAGGCGTCCC
TCCTGACTGCAGGAGCAAGCACACCCGTGTTGTGCGTGTTCTTGCGGCCG
ACGGGGACGGTGTGCGTGACCTGTCACTCTCAC
>Hyms3_239_AB373168_Japan
ATTGGCTCTCGTTTGGCCTTTCTCTGTGCACTGTCTGGCCCGACGGAGCA
CGTCTCCGTCGAGCGGGGGTTTGCCAGGTTCTCCTCCTCGGAGAGGGTGG
CAATCAAAGCTGGGCTCCTTTTCCTCCCTCGCCCCGTATAACTTTTTTTC
CAACAAAACCTTTGTTTTTTTTCTAAGTATTGAAAAATTAAAAATGTACA
ACTTCTAACGGTGGACCCCTCGGCTCGTGCATCGATGAAGAACGCAGCAA
ACTGCGATACGTAGTGTGAATTGCAGAATTCAGTGAATCATCGAGTCTTT
GAACGCAAATGGCGCTTCTGGTCTCACCAGGAGCACGTCTGTCTGAGAGT
TTGCTTTACTGTGTACCGCCAGCTCGCTGGTCGCGTACGTTGTGAGGAGT
TGTCTCCGAGCGGCTCGTCGTTCTGGACATCCCTTGAAGTGAGGCGTCCC
TCCTGACTGCAGGAGCAAGCACACCCGTGTTGTGCGTGTTCTTGCGGCCG
ACGGGGACGGTGTGCGTGACCTGTCACTCTCAC
>Hyms3_23_AB373168_Japan
ATTGGCTCTCGTTTGGCCTTTCTCTGTGCACTGTCTGGCCCGACGGAGCA
CGTCTCCGTCGAGCGGGGGTTTGCCAGGTTCTCCTCCTCGGAGAGGGTGG
CAATCAAAGCTGGGCTCCTTTTCCTCCCTCGCCCCGTATAACTTTTTTTC
CAACAAAACCTTTGTTTTTTTTCTAAGTATTGAAAAATTAAAAATGTACA
ACTTCTAACGGTGGACCCCTCGGCTCGTGCATCGATGAAGAACGCAGCAA
ACTGCGATACGTAGTGTGAATTGCAGAATTCAGTGAATCATCGAGTCTTT
GAACGCAAATGGCGCTTCTGGTCTCACCAGGAGCACGTCTGTCTGAGAGT
TTGCTTTACTGTGTACCGCCAGCTCGCTGGTCGCGTACGTTGTGAGGAGT
TGTCTCCGAGCGGCTCGTCGTTCTGGACATCCCTTGAAGTGAGGCGTCCC
TCCTGACTGCAGGAGCAAGCACACCCGTGTTGTGCGTGTTCTTGCGGCCG
ACGGGGACGGTGTGCGTGACCTGTCACTCTCAC
>Hyms3_240_AB373168_Japan
ATTGGCTCTCGTTTGGCCTTTCTCTGTGCACTGTCTGGCCCGACGGAGCA
CGTCTCCGTCGAGCGGGGGTTTGCCAGGTTCTCCTCCTCGGAGAGGGTGG
CAATCAAAGCTGGGCTCCTTTTCCTCCCTCGCCCCGTATAACTTTTTTTC
CAACAAAACCTTTGTTTTTTTTCTAAGTATTGAAAAATTAAAAATGTACA
ACTTCTAACGGTGGACCCCTCGGCTCGTGCATCGATGAAGAACGCAGCAA
ACTGCGATACGTAGTGTGAATTGCAGAATTCAGTGAATCATCGAGTCTTT
GAACGCAAATGGCGCTTCTGGTCTCACCAGGAGCACGTCTGTCTGAGAGT
TTGCTTTACTGTGTACCGCCAGCTCGCTGGTCGCGTACGTTGTGAGGAGT
TGTCTCCGAGCGGCTCGTCGTTCTGGACATCCCTTGAAGTGAGGCGTCCC
TCCTGACTGCAGGAGCAAGCACACCCGTGTTGTGCGTGTTCTTGCGGCCG
ACGGGGACGGTGTGCGTGACCTGTCACTCTCAC
>Hyms3_241_AB373168_Japan
ATTGGCTCTCGTTTGGCCTTTCTCTGTGCACTGTCTGGCCCGACGGAGCA
CGTCTCCGTCGAGCGGGGGTTTGCCAGGTTCTCCTCCTCGGAGAGGGTGG
CAATCAAAGCTGGGCTCCTTTTCCTCCCTCGCCCCGTATAACTTTTTTTC
CAACAAAACCTTTGTTTTTTTTCTAAGTATTGAAAAATTAAAAATGTACA
ACTTCTAACGGTGGACCCCTCGGCTCGTGCATCGATGAAGAACGCAGCAA
ACTGCGATACGTAGTGTGAATTGCAGAATTCAGTGAATCATCGAGTCTTT
GAACGCAAATGGCGCTTCTGGTCTCACCAGGAGCACGTCTGTCTGAGAGT
TTGCTTTACTGTGTACCGCCAGCTCGCTGGTCGCGTACGTTGTGAGGAGT
TGTCTCCGAGCGGCTCGTCGTTCTGGACATCCCTTGAAGTGAGGCGTCCC
TCCTGACTGCAGGAGCAAGCACACCCGTGTTGTGCGTGTTCTTGCGGCCG
ACGGGGACGGTGTGCGTGACCTGTCACTCTCAC
>Hyms3_242_AB373168_Japan
ATTGGCTCTCGTTTGGCCTTTCTCTGTGCACTGTCTGGCCCGACGGAGCA
CGTCTCCGTCGAGCGGGGGTTTGCCAGGTTCTCCTCCTCGGAGAGGGTGG
CAATCAAAGCTGGGCTCCTTTTCCTCCCTCGCCCCGTATAACTTTTTTTC
CAACAAAACCTTTGTTTTTTTTCTAAGTATTGAAAAATTAAAAATGTACA
ACTTCTAACGGTGGACCCCTCGGCTCGTGCATCGATGAAGAACGCAGCAA
ACTGCGATACGTAGTGTGAATTGCAGAATTCAGTGAATCATCGAGTCTTT
GAACGCAAATGGCGCTTCTGGTCTCACCAGGAGCACGTCTGTCTGAGAGT
TTGCTTTACTGTGTACCGCCAGCTCGCTGGTCGCGTACGTTGTGAGGAGT
TGTCTCCGAGCGGCTCGTCGTTCTGGACATCCCTTGAAGTGAGGCGTCCC
TCCTGACTGCAGGAGCAAGCACACCCGTGTTGTGCGTGTTCTTGCGGCCG
ACGGGGACGGTGTGCGTGACCTGTCACTCTCAC
>Hyms3_243_AB373168_Japan
ATTGGCTCTCGTTTGGCCTTTCTCTGTGCACTGTCTGGCCCGACGGAGCA
CGTCTCCGTCGAGCGGGGGTTTGCCAGGTTCTCCTCCTCGGAGAGGGTGG
CAATCAAAGCTGGGCTCCTTTTCCTCCCTCGCCCCGTATAACTTTTTTTC
CAACAAAACCTTTGTTTTTTTTCTAAGTATTGAAAAATTAAAAATGTACA
ACTTCTAACGGTGGACCCCTCGGCTCGTGCATCGATGAAGAACGCAGCAA
ACTGCGATACGTAGTGTGAATTGCAGAATTCAGTGAATCATCGAGTCTTT
GAACGCAAATGGCGCTTCTGGTCTCACCAGGAGCACGTCTGTCTGAGAGT
TTGCTTTACTGTGTACCGCCAGCTCGCTGGTCGCGTACGTTGTGAGGAGT
TGTCTCCGAGCGGCTCGTCGTTCTGGACATCCCTTGAAGTGAGGCGTCCC
TCCTGACTGCAGGAGCAAGCACACCCGTGTTGTGCGTGTTCTTGCGGCCG
ACGGGGACGGTGTGCGTGACCTGTCACTCTCAC
>Hyms3_244_AB373168_Japan
ATTGGCTCTCGTTTGGCCTTTCTCTGTGCACTGTCTGGCCCGACGGAGCA
CGTCTCCGTCGAGCGGGGGTTTGCCAGGTTCTCCTCCTCGGAGAGGGTGG
CAATCAAAGCTGGGCTCCTTTTCCTCCCTCGCCCCGTATAACTTTTTTTC
CAACAAAACCTTTGTTTTTTTTCTAAGTATTGAAAAATTAAAAATGTACA
ACTTCTAACGGTGGACCCCTCGGCTCGTGCATCGATGAAGAACGCAGCAA
ACTGCGATACGTAGTGTGAATTGCAGAATTCAGTGAATCATCGAGTCTTT
GAACGCAAATGGCGCTTCTGGTCTCACCAGGAGCACGTCTGTCTGAGAGT
TTGCTTTACTGTGTACCGCCAGCTCGCTGGTCGCGTACGTTGTGAGGAGT
TGTCTCCGAGCGGCTCGTCGTTCTGGACATCCCTTGAAGTGAGGCGTCCC
TCCTGACTGCAGGAGCAAGCACACCCGTGTTGTGCGTGTTCTTGCGGCCG
ACGGGGACGGTGTGCGTGACCTGTCACTCTCAC
>Hyms3_245_AB373168_Japan
ATTGGCTCTCGTTTGGCCTTTCTCTGTGCACTGTCTGGCCCGACGGAGCA
CGTCTCCGTCGAGCGGGGGTTTGCCAGGTTCTCCTCCTCGGAGAGGGTGG
CAATCAAAGCTGGGCTCCTTTTCCTCCCTCGCCCCGTATAACTTTTTTTC
CAACAAAACCTTTGTTTTTTTTCTAAGTATTGAAAAATTAAAAATGTACA
ACTTCTAACGGTGGACCCCTCGGCTCGTGCATCGATGAAGAACGCAGCAA
ACTGCGATACGTAGTGTGAATTGCAGAATTCAGTGAATCATCGAGTCTTT
GAACGCAAATGGCGCTTCTGGTCTCACCAGGAGCACGTCTGTCTGAGAGT
TTGCTTTACTGTGTACCGCCAGCTCGCTGGTCGCGTACGTTGTGAGGAGT
TGTCTCCGAGCGGCTCGTCGTTCTGGACATCCCTTGAAGTGAGGCGTCCC
TCCTGACTGCAGGAGCAAGCACACCCGTGTTGTGCGTGTTCTTGCGGCCG
ACGGGGACGGTGTGCGTGACCTGTCACTCTCAC
>Hyms3_246_AB373168_Japan
ATTGGCTCTCGTTTGGCCTTTCTCTGTGCACTGTCTGGCCCGACGGAGCA
CGTCTCCGTCGAGCGGGGGTTTGCCAGGTTCTCCTCCTCGGAGAGGGTGG
CAATCAAAGCTGGGCTCCTTTTCCTCCCTCGCCCCGTATAACTTTTTTTC
CAACAAAACCTTTGTTTTTTTTCTAAGTATTGAAAAATTAAAAATGTACA
ACTTCTAACGGTGGACCCCTCGGCTCGTGCATCGATGAAGAACGCAGCAA
ACTGCGATACGTAGTGTGAATTGCAGAATTCAGTGAATCATCGAGTCTTT
GAACGCAAATGGCGCTTCTGGTCTCACCAGGAGCACGTCTGTCTGAGAGT
TTGCTTTACTGTGTACCGCCAGCTCGCTGGTCGCGTACGTTGTGAGGAGT
TGTCTCCGAGCGGCTCGTCGTTCTGGACATCCCTTGAAGTGAGGCGTCCC
TCCTGACTGCAGGAGCAAGCACACCCGTGTTGTGCGTGTTCTTGCGGCCG
ACGGGGACGGTGTGCGTGACCTGTCACTCTCAC
>Hyms3_247_AB373168_Japan
ATTGGCTCTCGTTTGGCCTTTCTCTGTGCACTGTCTGGCCCGACGGAGCA
CGTCTCCGTCGAGCGGGGGTTTGCCAGGTTCTCCTCCTCGGAGAGGGTGG
CAATCAAAGCTGGGCTCCTTTTCCTCCCTCGCCCCGTATAACTTTTTTTC
CAACAAAACCTTTGTTTTTTTTCTAAGTATTGAAAAATTAAAAATGTACA
ACTTCTAACGGTGGACCCCTCGGCTCGTGCATCGATGAAGAACGCAGCAA
ACTGCGATACGTAGTGTGAATTGCAGAATTCAGTGAATCATCGAGTCTTT
GAACGCAAATGGCGCTTCTGGTCTCACCAGGAGCACGTCTGTCTGAGAGT
TTGCTTTACTGTGTACCGCCAGCTCGCTGGTCGCGTACGTTGTGAGGAGT
TGTCTCCGAGCGGCTCGTCGTTCTGGACATCCCTTGAAGTGAGGCGTCCC
TCCTGACTGCAGGAGCAAGCACACCCGTGTTGTGCGTGTTCTTGCGGCCG
ACGGGGACGGTGTGCGTGACCTGTCACTCTCAC
>Hyms3_24_AB373168_Japan
ATTGGCTCTCGTTTGGCCTTTCTCTGTGCACTGTCTGGCCCGACGGAGCA
CGTCTCCGTCGAGCGGGGGTTTGCCAGGTTCTCCTCCTCGGAGAGGGTGG
CAATCAAAGCTGGGCTCCTTTTCCTCCCTCGCCCCGTATAACTTTTTTTC
CAACAAAACCTTTGTTTTTTTTCTAAGTATTGAAAAATTAAAAATGTACA
ACTTCTAACGGTGGACCCCTCGGCTCGTGCATCGATGAAGAACGCAGCAA
ACTGCGATACGTAGTGTGAATTGCAGAATTCAGTGAATCATCGAGTCTTT
GAACGCAAATGGCGCTTCTGGTCTCACCAGGAGCACGTCTGTCTGAGAGT
TTGCTTTACTGTGTACCGCCAGCTCGCTGGTCGCGTACGTTGTGAGGAGT
TGTCTCCGAGCGGCTCGTCGTTCTGGACATCCCTTGAAGTGAGGCGTCCC
TCCTGACTGCAGGAGCAAGCACACCCGTGTTGTGCGTGTTCTTGCGGCCG
ACGGGGACGGTGTGCGTGACCTGTCACTCTCAC
>Hyms3_25_AB373168_Japan
ATTGGCTCTCGTTTGGCCTTTCTCTGTGCACTGTCTGGCCCGACGGAGCA
CGTCTCCGTCGAGCGGGGGTTTGCCAGGTTCTCCTCCTCGGAGAGGGTGG
CAATCAAAGCTGGGCTCCTTTTCCTCCCTCGCCCCGTATAACTTTTTTTC
CAACAAAACCTTTGTTTTTTTTCTAAGTATTGAAAAATTAAAAATGTACA
ACTTCTAACGGTGGACCCCTCGGCTCGTGCATCGATGAAGAACGCAGCAA
ACTGCGATACGTAGTGTGAATTGCAGAATTCAGTGAATCATCGAGTCTTT
GAACGCAAATGGCGCTTCTGGTCTCACCAGGAGCACGTCTGTCTGAGAGT
TTGCTTTACTGTGTACCGCCAGCTCGCTGGTCGCGTACGTTGTGAGGAGT
TGTCTCCGAGCGGCTCGTCGTTCTGGACATCCCTTGAAGTGAGGCGTCCC
TCCTGACTGCAGGAGCAAGCACACCCGTGTTGTGCGTGTTCTTGCGGCCG
ACGGGGACGGTGTGCGTGACCTGTCACTCTCAC
>Hyms3_26_AB373168_Japan
ATTGGCTCTCGTTTGGCCTTTCTCTGTGCACTGTCTGGCCCGACGGAGCA
CGTCTCCGTCGAGCGGGGGTTTGCCAGGTTCTCCTCCTCGGAGAGGGTGG
CAATCAAAGCTGGGCTCCTTTTCCTCCCTCGCCCCGTATAACTTTTTTTC
CAACAAAACCTTTGTTTTTTTTCTAAGTATTGAAAAATTAAAAATGTACA
ACTTCTAACGGTGGACCCCTCGGCTCGTGCATCGATGAAGAACGCAGCAA
ACTGCGATACGTAGTGTGAATTGCAGAATTCAGTGAATCATCGAGTCTTT
GAACGCAAATGGCGCTTCTGGTCTCACCAGGAGCACGTCTGTCTGAGAGT
TTGCTTTACTGTGTACCGCCAGCTCGCTGGTCGCGTACGTTGTGAGGAGT
TGTCTCCGAGCGGCTCGTCGTTCTGGACATCCCTTGAAGTGAGGCGTCCC
TCCTGACTGCAGGAGCAAGCACACCCGTGTTGTGCGTGTTCTTGCGGCCG
ACGGGGACGGTGTGCGTGACCTGTCACTCTCAC
>Hyms3_27_AB373168_Japan
ATTGGCTCTCGTTTGGCCTTTCTCTGTGCACTGTCTGGCCCGACGGAGCA
CGTCTCCGTCGAGCGGGGGTTTGCCAGGTTCTCCTCCTCGGAGAGGGTGG
CAATCAAAGCTGGGCTCCTTTTCCTCCCTCGCCCCGTATAACTTTTTTTC
CAACAAAACCTTTGTTTTTTTTCTAAGTATTGAAAAATTAAAAATGTACA
ACTTCTAACGGTGGACCCCTCGGCTCGTGCATCGATGAAGAACGCAGCAA
ACTGCGATACGTAGTGTGAATTGCAGAATTCAGTGAATCATCGAGTCTTT
GAACGCAAATGGCGCTTCTGGTCTCACCAGGAGCACGTCTGTCTGAGAGT
TTGCTTTACTGTGTACCGCCAGCTCGCTGGTCGCGTACGTTGTGAGGAGT
TGTCTCCGAGCGGCTCGTCGTTCTGGACATCCCTTGAAGTGAGGCGTCCC
TCCTGACTGCAGGAGCAAGCACACCCGTGTTGTGCGTGTTCTTGCGGCCG
ACGGGGACGGTGTGCGTGACCTGTCACTCTCAC
>Hyms3_28_AB373168_Japan
ATTGGCTCTCGTTTGGCCTTTCTCTGTGCACTGTCTGGCCCGACGGAGCA
CGTCTCCGTCGAGCGGGGGTTTGCCAGGTTCTCCTCCTCGGAGAGGGTGG
CAATCAAAGCTGGGCTCCTTTTCCTCCCTCGCCCCGTATAACTTTTTTTC
CAACAAAACCTTTGTTTTTTTTCTAAGTATTGAAAAATTAAAAATGTACA
ACTTCTAACGGTGGACCCCTCGGCTCGTGCATCGATGAAGAACGCAGCAA
ACTGCGATACGTAGTGTGAATTGCAGAATTCAGTGAATCATCGAGTCTTT
GAACGCAAATGGCGCTTCTGGTCTCACCAGGAGCACGTCTGTCTGAGAGT
TTGCTTTACTGTGTACCGCCAGCTCGCTGGTCGCGTACGTTGTGAGGAGT
TGTCTCCGAGCGGCTCGTCGTTCTGGACATCCCTTGAAGTGAGGCGTCCC
TCCTGACTGCAGGAGCAAGCACACCCGTGTTGTGCGTGTTCTTGCGGCCG
ACGGGGACGGTGTGCGTGACCTGTCACTCTCAC
>Hyms3_29_AB373168_Japan
ATTGGCTCTCGTTTGGCCTTTCTCTGTGCACTGTCTGGCCCGACGGAGCA
CGTCTCCGTCGAGCGGGGGTTTGCCAGGTTCTCCTCCTCGGAGAGGGTGG
CAATCAAAGCTGGGCTCCTTTTCCTCCCTCGCCCCGTATAACTTTTTTTC
CAACAAAACCTTTGTTTTTTTTCTAAGTATTGAAAAATTAAAAATGTACA
ACTTCTAACGGTGGACCCCTCGGCTCGTGCATCGATGAAGAACGCAGCAA
ACTGCGATACGTAGTGTGAATTGCAGAATTCAGTGAATCATCGAGTCTTT
GAACGCAAATGGCGCTTCTGGTCTCACCAGGAGCACGTCTGTCTGAGAGT
TTGCTTTACTGTGTACCGCCAGCTCGCTGGTCGCGTACGTTGTGAGGAGT
TGTCTCCGAGCGGCTCGTCGTTCTGGACATCCCTTGAAGTGAGGCGTCCC
TCCTGACTGCAGGAGCAAGCACACCCGTGTTGTGCGTGTTCTTGCGGCCG
ACGGGGACGGTGTGCGTGACCTGTCACTCTCAC
>Hyms3_2_AB373168_Japan
ATTGGCTCTCGTTTGGCCTTTCTCTGTGCACTGTCTGGCCCGACGGAGCA
CGTCTCCGTCGAGCGGGGGTTTGCCAGGTTCTCCTCCTCGGAGAGGGTGG
CAATCAAAGCTGGGCTCCTTTTCCTCCCTCGCCCCGTATAACTTTTTTTC
CAACAAAACCTTTGTTTTTTTTCTAAGTATTGAAAAATTAAAAATGTACA
ACTTCTAACGGTGGACCCCTCGGCTCGTGCATCGATGAAGAACGCAGCAA
ACTGCGATACGTAGTGTGAATTGCAGAATTCAGTGAATCATCGAGTCTTT
GAACGCAAATGGCGCTTCTGGTCTCACCAGGAGCACGTCTGTCTGAGAGT
TTGCTTTACTGTGTACCGCCAGCTCGCTGGTCGCGTACGTTGTGAGGAGT
TGTCTCCGAGCGGCTCGTCGTTCTGGACATCCCTTGAAGTGAGGCGTCCC
TCCTGACTGCAGGAGCAAGCACACCCGTGTTGTGCGTGTTCTTGCGGCCG
ACGGGGACGGTGTGCGTGACCTGTCACTCTCAC
>Hyms3_30_AB373168_Japan
ATTGGCTCTCGTTTGGCCTTTCTCTGTGCACTGTCTGGCCCGACGGAGCA
CGTCTCCGTCGAGCGGGGGTTTGCCAGGTTCTCCTCCTCGGAGAGGGTGG
CAATCAAAGCTGGGCTCCTTTTCCTCCCTCGCCCCGTATAACTTTTTTTC
CAACAAAACCTTTGTTTTTTTTCTAAGTATTGAAAAATTAAAAATGTACA
ACTTCTAACGGTGGACCCCTCGGCTCGTGCATCGATGAAGAACGCAGCAA
ACTGCGATACGTAGTGTGAATTGCAGAATTCAGTGAATCATCGAGTCTTT
GAACGCAAATGGCGCTTCTGGTCTCACCAGGAGCACGTCTGTCTGAGAGT
TTGCTTTACTGTGTACCGCCAGCTCGCTGGTCGCGTACGTTGTGAGGAGT
TGTCTCCGAGCGGCTCGTCGTTCTGGACATCCCTTGAAGTGAGGCGTCCC
TCCTGACTGCAGGAGCAAGCACACCCGTGTTGTGCGTGTTCTTGCGGCCG
ACGGGGACGGTGTGCGTGACCTGTCACTCTCAC
>Hyms3_31_AB373168_Japan
ATTGGCTCTCGTTTGGCCTTTCTCTGTGCACTGTCTGGCCCGACGGAGCA
CGTCTCCGTCGAGCGGGGGTTTGCCAGGTTCTCCTCCTCGGAGAGGGTGG
CAATCAAAGCTGGGCTCCTTTTCCTCCCTCGCCCCGTATAACTTTTTTTC
CAACAAAACCTTTGTTTTTTTTCTAAGTATTGAAAAATTAAAAATGTACA
ACTTCTAACGGTGGACCCCTCGGCTCGTGCATCGATGAAGAACGCAGCAA
ACTGCGATACGTAGTGTGAATTGCAGAATTCAGTGAATCATCGAGTCTTT
GAACGCAAATGGCGCTTCTGGTCTCACCAGGAGCACGTCTGTCTGAGAGT
TTGCTTTACTGTGTACCGCCAGCTCGCTGGTCGCGTACGTTGTGAGGAGT
TGTCTCCGAGCGGCTCGTCGTTCTGGACATCCCTTGAAGTGAGGCGTCCC
TCCTGACTGCAGGAGCAAGCACACCCGTGTTGTGCGTGTTCTTGCGGCCG
ACGGGGACGGTGTGCGTGACCTGTCACTCTCAC
>Hyms3_32_AB373168_Japan
ATTGGCTCTCGTTTGGCCTTTCTCTGTGCACTGTCTGGCCCGACGGAGCA
CGTCTCCGTCGAGCGGGGGTTTGCCAGGTTCTCCTCCTCGGAGAGGGTGG
CAATCAAAGCTGGGCTCCTTTTCCTCCCTCGCCCCGTATAACTTTTTTTC
CAACAAAACCTTTGTTTTTTTTCTAAGTATTGAAAAATTAAAAATGTACA
ACTTCTAACGGTGGACCCCTCGGCTCGTGCATCGATGAAGAACGCAGCAA
ACTGCGATACGTAGTGTGAATTGCAGAATTCAGTGAATCATCGAGTCTTT
GAACGCAAATGGCGCTTCTGGTCTCACCAGGAGCACGTCTGTCTGAGAGT
TTGCTTTACTGTGTACCGCCAGCTCGCTGGTCGCGTACGTTGTGAGGAGT
TGTCTCCGAGCGGCTCGTCGTTCTGGACATCCCTTGAAGTGAGGCGTCCC
TCCTGACTGCAGGAGCAAGCACACCCGTGTTGTGCGTGTTCTTGCGGCCG
ACGGGGACGGTGTGCGTGACCTGTCACTCTCAC
>Hyms3_33_AB373168_Japan
ATTGGCTCTCGTTTGGCCTTTCTCTGTGCACTGTCTGGCCCGACGGAGCA
CGTCTCCGTCGAGCGGGGGTTTGCCAGGTTCTCCTCCTCGGAGAGGGTGG
CAATCAAAGCTGGGCTCCTTTTCCTCCCTCGCCCCGTATAACTTTTTTTC
CAACAAAACCTTTGTTTTTTTTCTAAGTATTGAAAAATTAAAAATGTACA
ACTTCTAACGGTGGACCCCTCGGCTCGTGCATCGATGAAGAACGCAGCAA
ACTGCGATACGTAGTGTGAATTGCAGAATTCAGTGAATCATCGAGTCTTT
GAACGCAAATGGCGCTTCTGGTCTCACCAGGAGCACGTCTGTCTGAGAGT
TTGCTTTACTGTGTACCGCCAGCTCGCTGGTCGCGTACGTTGTGAGGAGT
TGTCTCCGAGCGGCTCGTCGTTCTGGACATCCCTTGAAGTGAGGCGTCCC
TCCTGACTGCAGGAGCAAGCACACCCGTGTTGTGCGTGTTCTTGCGGCCG
ACGGGGACGGTGTGCGTGACCTGTCACTCTCAC
>Hyms3_34_AB373168_Japan
ATTGGCTCTCGTTTGGCCTTTCTCTGTGCACTGTCTGGCCCGACGGAGCA
CGTCTCCGTCGAGCGGGGGTTTGCCAGGTTCTCCTCCTCGGAGAGGGTGG
CAATCAAAGCTGGGCTCCTTTTCCTCCCTCGCCCCGTATAACTTTTTTTC
CAACAAAACCTTTGTTTTTTTTCTAAGTATTGAAAAATTAAAAATGTACA
ACTTCTAACGGTGGACCCCTCGGCTCGTGCATCGATGAAGAACGCAGCAA
ACTGCGATACGTAGTGTGAATTGCAGAATTCAGTGAATCATCGAGTCTTT
GAACGCAAATGGCGCTTCTGGTCTCACCAGGAGCACGTCTGTCTGAGAGT
TTGCTTTACTGTGTACCGCCAGCTCGCTGGTCGCGTACGTTGTGAGGAGT
TGTCTCCGAGCGGCTCGTCGTTCTGGACATCCCTTGAAGTGAGGCGTCCC
TCCTGACTGCAGGAGCAAGCACACCCGTGTTGTGCGTGTTCTTGCGGCCG
ACGGGGACGGTGTGCGTGACCTGTCACTCTCAC
>Hyms3_35_AB373168_Japan
ATTGGCTCTCGTTTGGCCTTTCTCTGTGCACTGTCTGGCCCGACGGAGCA
CGTCTCCGTCGAGCGGGGGTTTGCCAGGTTCTCCTCCTCGGAGAGGGTGG
CAATCAAAGCTGGGCTCCTTTTCCTCCCTCGCCCCGTATAACTTTTTTTC
CAACAAAACCTTTGTTTTTTTTCTAAGTATTGAAAAATTAAAAATGTACA
ACTTCTAACGGTGGACCCCTCGGCTCGTGCATCGATGAAGAACGCAGCAA
ACTGCGATACGTAGTGTGAATTGCAGAATTCAGTGAATCATCGAGTCTTT
GAACGCAAATGGCGCTTCTGGTCTCACCAGGAGCACGTCTGTCTGAGAGT
TTGCTTTACTGTGTACCGCCAGCTCGCTGGTCGCGTACGTTGTGAGGAGT
TGTCTCCGAGCGGCTCGTCGTTCTGGACATCCCTTGAAGTGAGGCGTCCC
TCCTGACTGCAGGAGCAAGCACACCCGTGTTGTGCGTGTTCTTGCGGCCG
ACGGGGACGGTGTGCGTGACCTGTCACTCTCAC
>Hyms3_36_AB373168_Japan
ATTGGCTCTCGTTTGGCCTTTCTCTGTGCACTGTCTGGCCCGACGGAGCA
CGTCTCCGTCGAGCGGGGGTTTGCCAGGTTCTCCTCCTCGGAGAGGGTGG
CAATCAAAGCTGGGCTCCTTTTCCTCCCTCGCCCCGTATAACTTTTTTTC
CAACAAAACCTTTGTTTTTTTTCTAAGTATTGAAAAATTAAAAATGTACA
ACTTCTAACGGTGGACCCCTCGGCTCGTGCATCGATGAAGAACGCAGCAA
ACTGCGATACGTAGTGTGAATTGCAGAATTCAGTGAATCATCGAGTCTTT
GAACGCAAATGGCGCTTCTGGTCTCACCAGGAGCACGTCTGTCTGAGAGT
TTGCTTTACTGTGTACCGCCAGCTCGCTGGTCGCGTACGTTGTGAGGAGT
TGTCTCCGAGCGGCTCGTCGTTCTGGACATCCCTTGAAGTGAGGCGTCCC
TCCTGACTGCAGGAGCAAGCACACCCGTGTTGTGCGTGTTCTTGCGGCCG
ACGGGGACGGTGTGCGTGACCTGTCACTCTCAC
>Hyms3_37_AB373168_Japan
ATTGGCTCTCGTTTGGCCTTTCTCTGTGCACTGTCTGGCCCGACGGAGCA
CGTCTCCGTCGAGCGGGGGTTTGCCAGGTTCTCCTCCTCGGAGAGGGTGG
CAATCAAAGCTGGGCTCCTTTTCCTCCCTCGCCCCGTATAACTTTTTTTC
CAACAAAACCTTTGTTTTTTTTCTAAGTATTGAAAAATTAAAAATGTACA
ACTTCTAACGGTGGACCCCTCGGCTCGTGCATCGATGAAGAACGCAGCAA
ACTGCGATACGTAGTGTGAATTGCAGAATTCAGTGAATCATCGAGTCTTT
GAACGCAAATGGCGCTTCTGGTCTCACCAGGAGCACGTCTGTCTGAGAGT
TTGCTTTACTGTGTACCGCCAGCTCGCTGGTCGCGTACGTTGTGAGGAGT
TGTCTCCGAGCGGCTCGTCGTTCTGGACATCCCTTGAAGTGAGGCGTCCC
TCCTGACTGCAGGAGCAAGCACACCCGTGTTGTGCGTGTTCTTGCGGCCG
ACGGGGACGGTGTGCGTGACCTGTCACTCTCAC
>Hyms3_38_AB373168_Japan
ATTGGCTCTCGTTTGGCCTTTCTCTGTGCACTGTCTGGCCCGACGGAGCA
CGTCTCCGTCGAGCGGGGGTTTGCCAGGTTCTCCTCCTCGGAGAGGGTGG
CAATCAAAGCTGGGCTCCTTTTCCTCCCTCGCCCCGTATAACTTTTTTTC
CAACAAAACCTTTGTTTTTTTTCTAAGTATTGAAAAATTAAAAATGTACA
ACTTCTAACGGTGGACCCCTCGGCTCGTGCATCGATGAAGAACGCAGCAA
ACTGCGATACGTAGTGTGAATTGCAGAATTCAGTGAATCATCGAGTCTTT
GAACGCAAATGGCGCTTCTGGTCTCACCAGGAGCACGTCTGTCTGAGAGT
TTGCTTTACTGTGTACCGCCAGCTCGCTGGTCGCGTACGTTGTGAGGAGT
TGTCTCCGAGCGGCTCGTCGTTCTGGACATCCCTTGAAGTGAGGCGTCCC
TCCTGACTGCAGGAGCAAGCACACCCGTGTTGTGCGTGTTCTTGCGGCCG
ACGGGGACGGTGTGCGTGACCTGTCACTCTCAC
>Hyms3_39_AB373168_Japan
ATTGGCTCTCGTTTGGCCTTTCTCTGTGCACTGTCTGGCCCGACGGAGCA
CGTCTCCGTCGAGCGGGGGTTTGCCAGGTTCTCCTCCTCGGAGAGGGTGG
CAATCAAAGCTGGGCTCCTTTTCCTCCCTCGCCCCGTATAACTTTTTTTC
CAACAAAACCTTTGTTTTTTTTCTAAGTATTGAAAAATTAAAAATGTACA
ACTTCTAACGGTGGACCCCTCGGCTCGTGCATCGATGAAGAACGCAGCAA
ACTGCGATACGTAGTGTGAATTGCAGAATTCAGTGAATCATCGAGTCTTT
GAACGCAAATGGCGCTTCTGGTCTCACCAGGAGCACGTCTGTCTGAGAGT
TTGCTTTACTGTGTACCGCCAGCTCGCTGGTCGCGTACGTTGTGAGGAGT
TGTCTCCGAGCGGCTCGTCGTTCTGGACATCCCTTGAAGTGAGGCGTCCC
TCCTGACTGCAGGAGCAAGCACACCCGTGTTGTGCGTGTTCTTGCGGCCG
ACGGGGACGGTGTGCGTGACCTGTCACTCTCAC
>Hyms3_3_AB373168_Japan
ATTGGCTCTCGTTTGGCCTTTCTCTGTGCACTGTCTGGCCCGACGGAGCA
CGTCTCCGTCGAGCGGGGGTTTGCCAGGTTCTCCTCCTCGGAGAGGGTGG
CAATCAAAGCTGGGCTCCTTTTCCTCCCTCGCCCCGTATAACTTTTTTTC
CAACAAAACCTTTGTTTTTTTTCTAAGTATTGAAAAATTAAAAATGTACA
ACTTCTAACGGTGGACCCCTCGGCTCGTGCATCGATGAAGAACGCAGCAA
ACTGCGATACGTAGTGTGAATTGCAGAATTCAGTGAATCATCGAGTCTTT
GAACGCAAATGGCGCTTCTGGTCTCACCAGGAGCACGTCTGTCTGAGAGT
TTGCTTTACTGTGTACCGCCAGCTCGCTGGTCGCGTACGTTGTGAGGAGT
TGTCTCCGAGCGGCTCGTCGTTCTGGACATCCCTTGAAGTGAGGCGTCCC
TCCTGACTGCAGGAGCAAGCACACCCGTGTTGTGCGTGTTCTTGCGGCCG
ACGGGGACGGTGTGCGTGACCTGTCACTCTCAC
>Hyms3_40_AB373168_Japan
ATTGGCTCTCGTTTGGCCTTTCTCTGTGCACTGTCTGGCCCGACGGAGCA
CGTCTCCGTCGAGCGGGGGTTTGCCAGGTTCTCCTCCTCGGAGAGGGTGG
CAATCAAAGCTGGGCTCCTTTTCCTCCCTCGCCCCGTATAACTTTTTTTC
CAACAAAACCTTTGTTTTTTTTCTAAGTATTGAAAAATTAAAAATGTACA
ACTTCTAACGGTGGACCCCTCGGCTCGTGCATCGATGAAGAACGCAGCAA
ACTGCGATACGTAGTGTGAATTGCAGAATTCAGTGAATCATCGAGTCTTT
GAACGCAAATGGCGCTTCTGGTCTCACCAGGAGCACGTCTGTCTGAGAGT
TTGCTTTACTGTGTACCGCCAGCTCGCTGGTCGCGTACGTTGTGAGGAGT
TGTCTCCGAGCGGCTCGTCGTTCTGGACATCCCTTGAAGTGAGGCGTCCC
TCCTGACTGCAGGAGCAAGCACACCCGTGTTGTGCGTGTTCTTGCGGCCG
ACGGGGACGGTGTGCGTGACCTGTCACTCTCAC
>Hyms3_41_AB373168_Japan
ATTGGCTCTCGTTTGGCCTTTCTCTGTGCACTGTCTGGCCCGACGGAGCA
CGTCTCCGTCGAGCGGGGGTTTGCCAGGTTCTCCTCCTCGGAGAGGGTGG
CAATCAAAGCTGGGCTCCTTTTCCTCCCTCGCCCCGTATAACTTTTTTTC
CAACAAAACCTTTGTTTTTTTTCTAAGTATTGAAAAATTAAAAATGTACA
ACTTCTAACGGTGGACCCCTCGGCTCGTGCATCGATGAAGAACGCAGCAA
ACTGCGATACGTAGTGTGAATTGCAGAATTCAGTGAATCATCGAGTCTTT
GAACGCAAATGGCGCTTCTGGTCTCACCAGGAGCACGTCTGTCTGAGAGT
TTGCTTTACTGTGTACCGCCAGCTCGCTGGTCGCGTACGTTGTGAGGAGT
TGTCTCCGAGCGGCTCGTCGTTCTGGACATCCCTTGAAGTGAGGCGTCCC
TCCTGACTGCAGGAGCAAGCACACCCGTGTTGTGCGTGTTCTTGCGGCCG
ACGGGGACGGTGTGCGTGACCTGTCACTCTCAC
>Hyms3_42_AB373168_Japan
ATTGGCTCTCGTTTGGCCTTTCTCTGTGCACTGTCTGGCCCGACGGAGCA
CGTCTCCGTCGAGCGGGGGTTTGCCAGGTTCTCCTCCTCGGAGAGGGTGG
CAATCAAAGCTGGGCTCCTTTTCCTCCCTCGCCCCGTATAACTTTTTTTC
CAACAAAACCTTTGTTTTTTTTCTAAGTATTGAAAAATTAAAAATGTACA
ACTTCTAACGGTGGACCCCTCGGCTCGTGCATCGATGAAGAACGCAGCAA
ACTGCGATACGTAGTGTGAATTGCAGAATTCAGTGAATCATCGAGTCTTT
GAACGCAAATGGCGCTTCTGGTCTCACCAGGAGCACGTCTGTCTGAGAGT
TTGCTTTACTGTGTACCGCCAGCTCGCTGGTCGCGTACGTTGTGAGGAGT
TGTCTCCGAGCGGCTCGTCGTTCTGGACATCCCTTGAAGTGAGGCGTCCC
TCCTGACTGCAGGAGCAAGCACACCCGTGTTGTGCGTGTTCTTGCGGCCG
ACGGGGACGGTGTGCGTGACCTGTCACTCTCAC
>Hyms3_43_AB373168_Japan
ATTGGCTCTCGTTTGGCCTTTCTCTGTGCACTGTCTGGCCCGACGGAGCA
CGTCTCCGTCGAGCGGGGGTTTGCCAGGTTCTCCTCCTCGGAGAGGGTGG
CAATCAAAGCTGGGCTCCTTTTCCTCCCTCGCCCCGTATAACTTTTTTTC
CAACAAAACCTTTGTTTTTTTTCTAAGTATTGAAAAATTAAAAATGTACA
ACTTCTAACGGTGGACCCCTCGGCTCGTGCATCGATGAAGAACGCAGCAA
ACTGCGATACGTAGTGTGAATTGCAGAATTCAGTGAATCATCGAGTCTTT
GAACGCAAATGGCGCTTCTGGTCTCACCAGGAGCACGTCTGTCTGAGAGT
TTGCTTTACTGTGTACCGCCAGCTCGCTGGTCGCGTACGTTGTGAGGAGT
TGTCTCCGAGCGGCTCGTCGTTCTGGACATCCCTTGAAGTGAGGCGTCCC
TCCTGACTGCAGGAGCAAGCACACCCGTGTTGTGCGTGTTCTTGCGGCCG
ACGGGGACGGTGTGCGTGACCTGTCACTCTCAC
>Hyms3_44_AB373168_Japan
ATTGGCTCTCGTTTGGCCTTTCTCTGTGCACTGTCTGGCCCGACGGAGCA
CGTCTCCGTCGAGCGGGGGTTTGCCAGGTTCTCCTCCTCGGAGAGGGTGG
CAATCAAAGCTGGGCTCCTTTTCCTCCCTCGCCCCGTATAACTTTTTTTC
CAACAAAACCTTTGTTTTTTTTCTAAGTATTGAAAAATTAAAAATGTACA
ACTTCTAACGGTGGACCCCTCGGCTCGTGCATCGATGAAGAACGCAGCAA
ACTGCGATACGTAGTGTGAATTGCAGAATTCAGTGAATCATCGAGTCTTT
GAACGCAAATGGCGCTTCTGGTCTCACCAGGAGCACGTCTGTCTGAGAGT
TTGCTTTACTGTGTACCGCCAGCTCGCTGGTCGCGTACGTTGTGAGGAGT
TGTCTCCGAGCGGCTCGTCGTTCTGGACATCCCTTGAAGTGAGGCGTCCC
TCCTGACTGCAGGAGCAAGCACACCCGTGTTGTGCGTGTTCTTGCGGCCG
ACGGGGACGGTGTGCGTGACCTGTCACTCTCAC
>Hyms3_45_AB373168_Japan
ATTGGCTCTCGTTTGGCCTTTCTCTGTGCACTGTCTGGCCCGACGGAGCA
CGTCTCCGTCGAGCGGGGGTTTGCCAGGTTCTCCTCCTCGGAGAGGGTGG
CAATCAAAGCTGGGCTCCTTTTCCTCCCTCGCCCCGTATAACTTTTTTTC
CAACAAAACCTTTGTTTTTTTTCTAAGTATTGAAAAATTAAAAATGTACA
ACTTCTAACGGTGGACCCCTCGGCTCGTGCATCGATGAAGAACGCAGCAA
ACTGCGATACGTAGTGTGAATTGCAGAATTCAGTGAATCATCGAGTCTTT
GAACGCAAATGGCGCTTCTGGTCTCACCAGGAGCACGTCTGTCTGAGAGT
TTGCTTTACTGTGTACCGCCAGCTCGCTGGTCGCGTACGTTGTGAGGAGT
TGTCTCCGAGCGGCTCGTCGTTCTGGACATCCCTTGAAGTGAGGCGTCCC
TCCTGACTGCAGGAGCAAGCACACCCGTGTTGTGCGTGTTCTTGCGGCCG
ACGGGGACGGTGTGCGTGACCTGTCACTCTCAC
>Hyms3_46_AB373168_Japan
ATTGGCTCTCGTTTGGCCTTTCTCTGTGCACTGTCTGGCCCGACGGAGCA
CGTCTCCGTCGAGCGGGGGTTTGCCAGGTTCTCCTCCTCGGAGAGGGTGG
CAATCAAAGCTGGGCTCCTTTTCCTCCCTCGCCCCGTATAACTTTTTTTC
CAACAAAACCTTTGTTTTTTTTCTAAGTATTGAAAAATTAAAAATGTACA
ACTTCTAACGGTGGACCCCTCGGCTCGTGCATCGATGAAGAACGCAGCAA
ACTGCGATACGTAGTGTGAATTGCAGAATTCAGTGAATCATCGAGTCTTT
GAACGCAAATGGCGCTTCTGGTCTCACCAGGAGCACGTCTGTCTGAGAGT
TTGCTTTACTGTGTACCGCCAGCTCGCTGGTCGCGTACGTTGTGAGGAGT
TGTCTCCGAGCGGCTCGTCGTTCTGGACATCCCTTGAAGTGAGGCGTCCC
TCCTGACTGCAGGAGCAAGCACACCCGTGTTGTGCGTGTTCTTGCGGCCG
ACGGGGACGGTGTGCGTGACCTGTCACTCTCAC
>Hyms3_47_AB373168_Japan
ATTGGCTCTCGTTTGGCCTTTCTCTGTGCACTGTCTGGCCCGACGGAGCA
CGTCTCCGTCGAGCGGGGGTTTGCCAGGTTCTCCTCCTCGGAGAGGGTGG
CAATCAAAGCTGGGCTCCTTTTCCTCCCTCGCCCCGTATAACTTTTTTTC
CAACAAAACCTTTGTTTTTTTTCTAAGTATTGAAAAATTAAAAATGTACA
ACTTCTAACGGTGGACCCCTCGGCTCGTGCATCGATGAAGAACGCAGCAA
ACTGCGATACGTAGTGTGAATTGCAGAATTCAGTGAATCATCGAGTCTTT
GAACGCAAATGGCGCTTCTGGTCTCACCAGGAGCACGTCTGTCTGAGAGT
TTGCTTTACTGTGTACCGCCAGCTCGCTGGTCGCGTACGTTGTGAGGAGT
TGTCTCCGAGCGGCTCGTCGTTCTGGACATCCCTTGAAGTGAGGCGTCCC
TCCTGACTGCAGGAGCAAGCACACCCGTGTTGTGCGTGTTCTTGCGGCCG
ACGGGGACGGTGTGCGTGACCTGTCACTCTCAC
>Hyms3_48_AB373168_Japan
ATTGGCTCTCGTTTGGCCTTTCTCTGTGCACTGTCTGGCCCGACGGAGCA
CGTCTCCGTCGAGCGGGGGTTTGCCAGGTTCTCCTCCTCGGAGAGGGTGG
CAATCAAAGCTGGGCTCCTTTTCCTCCCTCGCCCCGTATAACTTTTTTTC
CAACAAAACCTTTGTTTTTTTTCTAAGTATTGAAAAATTAAAAATGTACA
ACTTCTAACGGTGGACCCCTCGGCTCGTGCATCGATGAAGAACGCAGCAA
ACTGCGATACGTAGTGTGAATTGCAGAATTCAGTGAATCATCGAGTCTTT
GAACGCAAATGGCGCTTCTGGTCTCACCAGGAGCACGTCTGTCTGAGAGT
TTGCTTTACTGTGTACCGCCAGCTCGCTGGTCGCGTACGTTGTGAGGAGT
TGTCTCCGAGCGGCTCGTCGTTCTGGACATCCCTTGAAGTGAGGCGTCCC
TCCTGACTGCAGGAGCAAGCACACCCGTGTTGTGCGTGTTCTTGCGGCCG
ACGGGGACGGTGTGCGTGACCTGTCACTCTCAC
>Hyms3_49_AB373168_Japan
ATTGGCTCTCGTTTGGCCTTTCTCTGTGCACTGTCTGGCCCGACGGAGCA
CGTCTCCGTCGAGCGGGGGTTTGCCAGGTTCTCCTCCTCGGAGAGGGTGG
CAATCAAAGCTGGGCTCCTTTTCCTCCCTCGCCCCGTATAACTTTTTTTC
CAACAAAACCTTTGTTTTTTTTCTAAGTATTGAAAAATTAAAAATGTACA
ACTTCTAACGGTGGACCCCTCGGCTCGTGCATCGATGAAGAACGCAGCAA
ACTGCGATACGTAGTGTGAATTGCAGAATTCAGTGAATCATCGAGTCTTT
GAACGCAAATGGCGCTTCTGGTCTCACCAGGAGCACGTCTGTCTGAGAGT
TTGCTTTACTGTGTACCGCCAGCTCGCTGGTCGCGTACGTTGTGAGGAGT
TGTCTCCGAGCGGCTCGTCGTTCTGGACATCCCTTGAAGTGAGGCGTCCC
TCCTGACTGCAGGAGCAAGCACACCCGTGTTGTGCGTGTTCTTGCGGCCG
ACGGGGACGGTGTGCGTGACCTGTCACTCTCAC
>Hyms3_4_AB373168_Japan
ATTGGCTCTCGTTTGGCCTTTCTCTGTGCACTGTCTGGCCCGACGGAGCA
CGTCTCCGTCGAGCGGGGGTTTGCCAGGTTCTCCTCCTCGGAGAGGGTGG
CAATCAAAGCTGGGCTCCTTTTCCTCCCTCGCCCCGTATAACTTTTTTTC
CAACAAAACCTTTGTTTTTTTTCTAAGTATTGAAAAATTAAAAATGTACA
ACTTCTAACGGTGGACCCCTCGGCTCGTGCATCGATGAAGAACGCAGCAA
ACTGCGATACGTAGTGTGAATTGCAGAATTCAGTGAATCATCGAGTCTTT
GAACGCAAATGGCGCTTCTGGTCTCACCAGGAGCACGTCTGTCTGAGAGT
TTGCTTTACTGTGTACCGCCAGCTCGCTGGTCGCGTACGTTGTGAGGAGT
TGTCTCCGAGCGGCTCGTCGTTCTGGACATCCCTTGAAGTGAGGCGTCCC
TCCTGACTGCAGGAGCAAGCACACCCGTGTTGTGCGTGTTCTTGCGGCCG
ACGGGGACGGTGTGCGTGACCTGTCACTCTCAC
>Hyms3_50_AB373168_Japan
ATTGGCTCTCGTTTGGCCTTTCTCTGTGCACTGTCTGGCCCGACGGAGCA
CGTCTCCGTCGAGCGGGGGTTTGCCAGGTTCTCCTCCTCGGAGAGGGTGG
CAATCAAAGCTGGGCTCCTTTTCCTCCCTCGCCCCGTATAACTTTTTTTC
CAACAAAACCTTTGTTTTTTTTCTAAGTATTGAAAAATTAAAAATGTACA
ACTTCTAACGGTGGACCCCTCGGCTCGTGCATCGATGAAGAACGCAGCAA
ACTGCGATACGTAGTGTGAATTGCAGAATTCAGTGAATCATCGAGTCTTT
GAACGCAAATGGCGCTTCTGGTCTCACCAGGAGCACGTCTGTCTGAGAGT
TTGCTTTACTGTGTACCGCCAGCTCGCTGGTCGCGTACGTTGTGAGGAGT
TGTCTCCGAGCGGCTCGTCGTTCTGGACATCCCTTGAAGTGAGGCGTCCC
TCCTGACTGCAGGAGCAAGCACACCCGTGTTGTGCGTGTTCTTGCGGCCG
ACGGGGACGGTGTGCGTGACCTGTCACTCTCAC
>Hyms3_51_AB373168_Japan
ATTGGCTCTCGTTTGGCCTTTCTCTGTGCACTGTCTGGCCCGACGGAGCA
CGTCTCCGTCGAGCGGGGGTTTGCCAGGTTCTCCTCCTCGGAGAGGGTGG
CAATCAAAGCTGGGCTCCTTTTCCTCCCTCGCCCCGTATAACTTTTTTTC
CAACAAAACCTTTGTTTTTTTTCTAAGTATTGAAAAATTAAAAATGTACA
ACTTCTAACGGTGGACCCCTCGGCTCGTGCATCGATGAAGAACGCAGCAA
ACTGCGATACGTAGTGTGAATTGCAGAATTCAGTGAATCATCGAGTCTTT
GAACGCAAATGGCGCTTCTGGTCTCACCAGGAGCACGTCTGTCTGAGAGT
TTGCTTTACTGTGTACCGCCAGCTCGCTGGTCGCGTACGTTGTGAGGAGT
TGTCTCCGAGCGGCTCGTCGTTCTGGACATCCCTTGAAGTGAGGCGTCCC
TCCTGACTGCAGGAGCAAGCACACCCGTGTTGTGCGTGTTCTTGCGGCCG
ACGGGGACGGTGTGCGTGACCTGTCACTCTCAC
>Hyms3_52_AB373168_Japan
ATTGGCTCTCGTTTGGCCTTTCTCTGTGCACTGTCTGGCCCGACGGAGCA
CGTCTCCGTCGAGCGGGGGTTTGCCAGGTTCTCCTCCTCGGAGAGGGTGG
CAATCAAAGCTGGGCTCCTTTTCCTCCCTCGCCCCGTATAACTTTTTTTC
CAACAAAACCTTTGTTTTTTTTCTAAGTATTGAAAAATTAAAAATGTACA
ACTTCTAACGGTGGACCCCTCGGCTCGTGCATCGATGAAGAACGCAGCAA
ACTGCGATACGTAGTGTGAATTGCAGAATTCAGTGAATCATCGAGTCTTT
GAACGCAAATGGCGCTTCTGGTCTCACCAGGAGCACGTCTGTCTGAGAGT
TTGCTTTACTGTGTACCGCCAGCTCGCTGGTCGCGTACGTTGTGAGGAGT
TGTCTCCGAGCGGCTCGTCGTTCTGGACATCCCTTGAAGTGAGGCGTCCC
TCCTGACTGCAGGAGCAAGCACACCCGTGTTGTGCGTGTTCTTGCGGCCG
ACGGGGACGGTGTGCGTGACCTGTCACTCTCAC
>Hyms3_53_AB373168_Japan
ATTGGCTCTCGTTTGGCCTTTCTCTGTGCACTGTCTGGCCCGACGGAGCA
CGTCTCCGTCGAGCGGGGGTTTGCCAGGTTCTCCTCCTCGGAGAGGGTGG
CAATCAAAGCTGGGCTCCTTTTCCTCCCTCGCCCCGTATAACTTTTTTTC
CAACAAAACCTTTGTTTTTTTTCTAAGTATTGAAAAATTAAAAATGTACA
ACTTCTAACGGTGGACCCCTCGGCTCGTGCATCGATGAAGAACGCAGCAA
ACTGCGATACGTAGTGTGAATTGCAGAATTCAGTGAATCATCGAGTCTTT
GAACGCAAATGGCGCTTCTGGTCTCACCAGGAGCACGTCTGTCTGAGAGT
TTGCTTTACTGTGTACCGCCAGCTCGCTGGTCGCGTACGTTGTGAGGAGT
TGTCTCCGAGCGGCTCGTCGTTCTGGACATCCCTTGAAGTGAGGCGTCCC
TCCTGACTGCAGGAGCAAGCACACCCGTGTTGTGCGTGTTCTTGCGGCCG
ACGGGGACGGTGTGCGTGACCTGTCACTCTCAC
>Hyms3_54_AB373168_Japan
ATTGGCTCTCGTTTGGCCTTTCTCTGTGCACTGTCTGGCCCGACGGAGCA
CGTCTCCGTCGAGCGGGGGTTTGCCAGGTTCTCCTCCTCGGAGAGGGTGG
CAATCAAAGCTGGGCTCCTTTTCCTCCCTCGCCCCGTATAACTTTTTTTC
CAACAAAACCTTTGTTTTTTTTCTAAGTATTGAAAAATTAAAAATGTACA
ACTTCTAACGGTGGACCCCTCGGCTCGTGCATCGATGAAGAACGCAGCAA
ACTGCGATACGTAGTGTGAATTGCAGAATTCAGTGAATCATCGAGTCTTT
GAACGCAAATGGCGCTTCTGGTCTCACCAGGAGCACGTCTGTCTGAGAGT
TTGCTTTACTGTGTACCGCCAGCTCGCTGGTCGCGTACGTTGTGAGGAGT
TGTCTCCGAGCGGCTCGTCGTTCTGGACATCCCTTGAAGTGAGGCGTCCC
TCCTGACTGCAGGAGCAAGCACACCCGTGTTGTGCGTGTTCTTGCGGCCG
ACGGGGACGGTGTGCGTGACCTGTCACTCTCAC
>Hyms3_55_AB373168_Japan
ATTGGCTCTCGTTTGGCCTTTCTCTGTGCACTGTCTGGCCCGACGGAGCA
CGTCTCCGTCGAGCGGGGGTTTGCCAGGTTCTCCTCCTCGGAGAGGGTGG
CAATCAAAGCTGGGCTCCTTTTCCTCCCTCGCCCCGTATAACTTTTTTTC
CAACAAAACCTTTGTTTTTTTTCTAAGTATTGAAAAATTAAAAATGTACA
ACTTCTAACGGTGGACCCCTCGGCTCGTGCATCGATGAAGAACGCAGCAA
ACTGCGATACGTAGTGTGAATTGCAGAATTCAGTGAATCATCGAGTCTTT
GAACGCAAATGGCGCTTCTGGTCTCACCAGGAGCACGTCTGTCTGAGAGT
TTGCTTTACTGTGTACCGCCAGCTCGCTGGTCGCGTACGTTGTGAGGAGT
TGTCTCCGAGCGGCTCGTCGTTCTGGACATCCCTTGAAGTGAGGCGTCCC
TCCTGACTGCAGGAGCAAGCACACCCGTGTTGTGCGTGTTCTTGCGGCCG
ACGGGGACGGTGTGCGTGACCTGTCACTCTCAC
>Hyms3_56_AB373168_Japan
ATTGGCTCTCGTTTGGCCTTTCTCTGTGCACTGTCTGGCCCGACGGAGCA
CGTCTCCGTCGAGCGGGGGTTTGCCAGGTTCTCCTCCTCGGAGAGGGTGG
CAATCAAAGCTGGGCTCCTTTTCCTCCCTCGCCCCGTATAACTTTTTTTC
CAACAAAACCTTTGTTTTTTTTCTAAGTATTGAAAAATTAAAAATGTACA
ACTTCTAACGGTGGACCCCTCGGCTCGTGCATCGATGAAGAACGCAGCAA
ACTGCGATACGTAGTGTGAATTGCAGAATTCAGTGAATCATCGAGTCTTT
GAACGCAAATGGCGCTTCTGGTCTCACCAGGAGCACGTCTGTCTGAGAGT
TTGCTTTACTGTGTACCGCCAGCTCGCTGGTCGCGTACGTTGTGAGGAGT
TGTCTCCGAGCGGCTCGTCGTTCTGGACATCCCTTGAAGTGAGGCGTCCC
TCCTGACTGCAGGAGCAAGCACACCCGTGTTGTGCGTGTTCTTGCGGCCG
ACGGGGACGGTGTGCGTGACCTGTCACTCTCAC
>Hyms3_57_AB373168_Japan
ATTGGCTCTCGTTTGGCCTTTCTCTGTGCACTGTCTGGCCCGACGGAGCA
CGTCTCCGTCGAGCGGGGGTTTGCCAGGTTCTCCTCCTCGGAGAGGGTGG
CAATCAAAGCTGGGCTCCTTTTCCTCCCTCGCCCCGTATAACTTTTTTTC
CAACAAAACCTTTGTTTTTTTTCTAAGTATTGAAAAATTAAAAATGTACA
ACTTCTAACGGTGGACCCCTCGGCTCGTGCATCGATGAAGAACGCAGCAA
ACTGCGATACGTAGTGTGAATTGCAGAATTCAGTGAATCATCGAGTCTTT
GAACGCAAATGGCGCTTCTGGTCTCACCAGGAGCACGTCTGTCTGAGAGT
TTGCTTTACTGTGTACCGCCAGCTCGCTGGTCGCGTACGTTGTGAGGAGT
TGTCTCCGAGCGGCTCGTCGTTCTGGACATCCCTTGAAGTGAGGCGTCCC
TCCTGACTGCAGGAGCAAGCACACCCGTGTTGTGCGTGTTCTTGCGGCCG
ACGGGGACGGTGTGCGTGACCTGTCACTCTCAC
>Hyms3_58_AB373168_Japan
ATTGGCTCTCGTTTGGCCTTTCTCTGTGCACTGTCTGGCCCGACGGAGCA
CGTCTCCGTCGAGCGGGGGTTTGCCAGGTTCTCCTCCTCGGAGAGGGTGG
CAATCAAAGCTGGGCTCCTTTTCCTCCCTCGCCCCGTATAACTTTTTTTC
CAACAAAACCTTTGTTTTTTTTCTAAGTATTGAAAAATTAAAAATGTACA
ACTTCTAACGGTGGACCCCTCGGCTCGTGCATCGATGAAGAACGCAGCAA
ACTGCGATACGTAGTGTGAATTGCAGAATTCAGTGAATCATCGAGTCTTT
GAACGCAAATGGCGCTTCTGGTCTCACCAGGAGCACGTCTGTCTGAGAGT
TTGCTTTACTGTGTACCGCCAGCTCGCTGGTCGCGTACGTTGTGAGGAGT
TGTCTCCGAGCGGCTCGTCGTTCTGGACATCCCTTGAAGTGAGGCGTCCC
TCCTGACTGCAGGAGCAAGCACACCCGTGTTGTGCGTGTTCTTGCGGCCG
ACGGGGACGGTGTGCGTGACCTGTCACTCTCAC
>Hyms3_59_AB373168_Japan
ATTGGCTCTCGTTTGGCCTTTCTCTGTGCACTGTCTGGCCCGACGGAGCA
CGTCTCCGTCGAGCGGGGGTTTGCCAGGTTCTCCTCCTCGGAGAGGGTGG
CAATCAAAGCTGGGCTCCTTTTCCTCCCTCGCCCCGTATAACTTTTTTTC
CAACAAAACCTTTGTTTTTTTTCTAAGTATTGAAAAATTAAAAATGTACA
ACTTCTAACGGTGGACCCCTCGGCTCGTGCATCGATGAAGAACGCAGCAA
ACTGCGATACGTAGTGTGAATTGCAGAATTCAGTGAATCATCGAGTCTTT
GAACGCAAATGGCGCTTCTGGTCTCACCAGGAGCACGTCTGTCTGAGAGT
TTGCTTTACTGTGTACCGCCAGCTCGCTGGTCGCGTACGTTGTGAGGAGT
TGTCTCCGAGCGGCTCGTCGTTCTGGACATCCCTTGAAGTGAGGCGTCCC
TCCTGACTGCAGGAGCAAGCACACCCGTGTTGTGCGTGTTCTTGCGGCCG
ACGGGGACGGTGTGCGTGACCTGTCACTCTCAC
>Hyms3_5_AB373168_Japan
ATTGGCTCTCGTTTGGCCTTTCTCTGTGCACTGTCTGGCCCGACGGAGCA
CGTCTCCGTCGAGCGGGGGTTTGCCAGGTTCTCCTCCTCGGAGAGGGTGG
CAATCAAAGCTGGGCTCCTTTTCCTCCCTCGCCCCGTATAACTTTTTTTC
CAACAAAACCTTTGTTTTTTTTCTAAGTATTGAAAAATTAAAAATGTACA
ACTTCTAACGGTGGACCCCTCGGCTCGTGCATCGATGAAGAACGCAGCAA
ACTGCGATACGTAGTGTGAATTGCAGAATTCAGTGAATCATCGAGTCTTT
GAACGCAAATGGCGCTTCTGGTCTCACCAGGAGCACGTCTGTCTGAGAGT
TTGCTTTACTGTGTACCGCCAGCTCGCTGGTCGCGTACGTTGTGAGGAGT
TGTCTCCGAGCGGCTCGTCGTTCTGGACATCCCTTGAAGTGAGGCGTCCC
TCCTGACTGCAGGAGCAAGCACACCCGTGTTGTGCGTGTTCTTGCGGCCG
ACGGGGACGGTGTGCGTGACCTGTCACTCTCAC
>Hyms3_60_AB373168_Japan
ATTGGCTCTCGTTTGGCCTTTCTCTGTGCACTGTCTGGCCCGACGGAGCA
CGTCTCCGTCGAGCGGGGGTTTGCCAGGTTCTCCTCCTCGGAGAGGGTGG
CAATCAAAGCTGGGCTCCTTTTCCTCCCTCGCCCCGTATAACTTTTTTTC
CAACAAAACCTTTGTTTTTTTTCTAAGTATTGAAAAATTAAAAATGTACA
ACTTCTAACGGTGGACCCCTCGGCTCGTGCATCGATGAAGAACGCAGCAA
ACTGCGATACGTAGTGTGAATTGCAGAATTCAGTGAATCATCGAGTCTTT
GAACGCAAATGGCGCTTCTGGTCTCACCAGGAGCACGTCTGTCTGAGAGT
TTGCTTTACTGTGTACCGCCAGCTCGCTGGTCGCGTACGTTGTGAGGAGT
TGTCTCCGAGCGGCTCGTCGTTCTGGACATCCCTTGAAGTGAGGCGTCCC
TCCTGACTGCAGGAGCAAGCACACCCGTGTTGTGCGTGTTCTTGCGGCCG
ACGGGGACGGTGTGCGTGACCTGTCACTCTCAC
>Hyms3_61_AB373168_Japan
ATTGGCTCTCGTTTGGCCTTTCTCTGTGCACTGTCTGGCCCGACGGAGCA
CGTCTCCGTCGAGCGGGGGTTTGCCAGGTTCTCCTCCTCGGAGAGGGTGG
CAATCAAAGCTGGGCTCCTTTTCCTCCCTCGCCCCGTATAACTTTTTTTC
CAACAAAACCTTTGTTTTTTTTCTAAGTATTGAAAAATTAAAAATGTACA
ACTTCTAACGGTGGACCCCTCGGCTCGTGCATCGATGAAGAACGCAGCAA
ACTGCGATACGTAGTGTGAATTGCAGAATTCAGTGAATCATCGAGTCTTT
GAACGCAAATGGCGCTTCTGGTCTCACCAGGAGCACGTCTGTCTGAGAGT
TTGCTTTACTGTGTACCGCCAGCTCGCTGGTCGCGTACGTTGTGAGGAGT
TGTCTCCGAGCGGCTCGTCGTTCTGGACATCCCTTGAAGTGAGGCGTCCC
TCCTGACTGCAGGAGCAAGCACACCCGTGTTGTGCGTGTTCTTGCGGCCG
ACGGGGACGGTGTGCGTGACCTGTCACTCTCAC
>Hyms3_62_AB373168_Japan
ATTGGCTCTCGTTTGGCCTTTCTCTGTGCACTGTCTGGCCCGACGGAGCA
CGTCTCCGTCGAGCGGGGGTTTGCCAGGTTCTCCTCCTCGGAGAGGGTGG
CAATCAAAGCTGGGCTCCTTTTCCTCCCTCGCCCCGTATAACTTTTTTTC
CAACAAAACCTTTGTTTTTTTTCTAAGTATTGAAAAATTAAAAATGTACA
ACTTCTAACGGTGGACCCCTCGGCTCGTGCATCGATGAAGAACGCAGCAA
ACTGCGATACGTAGTGTGAATTGCAGAATTCAGTGAATCATCGAGTCTTT
GAACGCAAATGGCGCTTCTGGTCTCACCAGGAGCACGTCTGTCTGAGAGT
TTGCTTTACTGTGTACCGCCAGCTCGCTGGTCGCGTACGTTGTGAGGAGT
TGTCTCCGAGCGGCTCGTCGTTCTGGACATCCCTTGAAGTGAGGCGTCCC
TCCTGACTGCAGGAGCAAGCACACCCGTGTTGTGCGTGTTCTTGCGGCCG
ACGGGGACGGTGTGCGTGACCTGTCACTCTCAC
>Hyms3_63_AB373168_Japan
ATTGGCTCTCGTTTGGCCTTTCTCTGTGCACTGTCTGGCCCGACGGAGCA
CGTCTCCGTCGAGCGGGGGTTTGCCAGGTTCTCCTCCTCGGAGAGGGTGG
CAATCAAAGCTGGGCTCCTTTTCCTCCCTCGCCCCGTATAACTTTTTTTC
CAACAAAACCTTTGTTTTTTTTCTAAGTATTGAAAAATTAAAAATGTACA
ACTTCTAACGGTGGACCCCTCGGCTCGTGCATCGATGAAGAACGCAGCAA
ACTGCGATACGTAGTGTGAATTGCAGAATTCAGTGAATCATCGAGTCTTT
GAACGCAAATGGCGCTTCTGGTCTCACCAGGAGCACGTCTGTCTGAGAGT
TTGCTTTACTGTGTACCGCCAGCTCGCTGGTCGCGTACGTTGTGAGGAGT
TGTCTCCGAGCGGCTCGTCGTTCTGGACATCCCTTGAAGTGAGGCGTCCC
TCCTGACTGCAGGAGCAAGCACACCCGTGTTGTGCGTGTTCTTGCGGCCG
ACGGGGACGGTGTGCGTGACCTGTCACTCTCAC
>Hyms3_64_AB373168_Japan
ATTGGCTCTCGTTTGGCCTTTCTCTGTGCACTGTCTGGCCCGACGGAGCA
CGTCTCCGTCGAGCGGGGGTTTGCCAGGTTCTCCTCCTCGGAGAGGGTGG
CAATCAAAGCTGGGCTCCTTTTCCTCCCTCGCCCCGTATAACTTTTTTTC
CAACAAAACCTTTGTTTTTTTTCTAAGTATTGAAAAATTAAAAATGTACA
ACTTCTAACGGTGGACCCCTCGGCTCGTGCATCGATGAAGAACGCAGCAA
ACTGCGATACGTAGTGTGAATTGCAGAATTCAGTGAATCATCGAGTCTTT
GAACGCAAATGGCGCTTCTGGTCTCACCAGGAGCACGTCTGTCTGAGAGT
TTGCTTTACTGTGTACCGCCAGCTCGCTGGTCGCGTACGTTGTGAGGAGT
TGTCTCCGAGCGGCTCGTCGTTCTGGACATCCCTTGAAGTGAGGCGTCCC
TCCTGACTGCAGGAGCAAGCACACCCGTGTTGTGCGTGTTCTTGCGGCCG
ACGGGGACGGTGTGCGTGACCTGTCACTCTCAC
>Hyms3_65_AB373168_Japan
ATTGGCTCTCGTTTGGCCTTTCTCTGTGCACTGTCTGGCCCGACGGAGCA
CGTCTCCGTCGAGCGGGGGTTTGCCAGGTTCTCCTCCTCGGAGAGGGTGG
CAATCAAAGCTGGGCTCCTTTTCCTCCCTCGCCCCGTATAACTTTTTTTC
CAACAAAACCTTTGTTTTTTTTCTAAGTATTGAAAAATTAAAAATGTACA
ACTTCTAACGGTGGACCCCTCGGCTCGTGCATCGATGAAGAACGCAGCAA
ACTGCGATACGTAGTGTGAATTGCAGAATTCAGTGAATCATCGAGTCTTT
GAACGCAAATGGCGCTTCTGGTCTCACCAGGAGCACGTCTGTCTGAGAGT
TTGCTTTACTGTGTACCGCCAGCTCGCTGGTCGCGTACGTTGTGAGGAGT
TGTCTCCGAGCGGCTCGTCGTTCTGGACATCCCTTGAAGTGAGGCGTCCC
TCCTGACTGCAGGAGCAAGCACACCCGTGTTGTGCGTGTTCTTGCGGCCG
ACGGGGACGGTGTGCGTGACCTGTCACTCTCAC
>Hyms3_66_AB373168_Japan
ATTGGCTCTCGTTTGGCCTTTCTCTGTGCACTGTCTGGCCCGACGGAGCA
CGTCTCCGTCGAGCGGGGGTTTGCCAGGTTCTCCTCCTCGGAGAGGGTGG
CAATCAAAGCTGGGCTCCTTTTCCTCCCTCGCCCCGTATAACTTTTTTTC
CAACAAAACCTTTGTTTTTTTTCTAAGTATTGAAAAATTAAAAATGTACA
ACTTCTAACGGTGGACCCCTCGGCTCGTGCATCGATGAAGAACGCAGCAA
ACTGCGATACGTAGTGTGAATTGCAGAATTCAGTGAATCATCGAGTCTTT
GAACGCAAATGGCGCTTCTGGTCTCACCAGGAGCACGTCTGTCTGAGAGT
TTGCTTTACTGTGTACCGCCAGCTCGCTGGTCGCGTACGTTGTGAGGAGT
TGTCTCCGAGCGGCTCGTCGTTCTGGACATCCCTTGAAGTGAGGCGTCCC
TCCTGACTGCAGGAGCAAGCACACCCGTGTTGTGCGTGTTCTTGCGGCCG
ACGGGGACGGTGTGCGTGACCTGTCACTCTCAC
>Hyms3_67_AB373168_Japan
ATTGGCTCTCGTTTGGCCTTTCTCTGTGCACTGTCTGGCCCGACGGAGCA
CGTCTCCGTCGAGCGGGGGTTTGCCAGGTTCTCCTCCTCGGAGAGGGTGG
CAATCAAAGCTGGGCTCCTTTTCCTCCCTCGCCCCGTATAACTTTTTTTC
CAACAAAACCTTTGTTTTTTTTCTAAGTATTGAAAAATTAAAAATGTACA
ACTTCTAACGGTGGACCCCTCGGCTCGTGCATCGATGAAGAACGCAGCAA
ACTGCGATACGTAGTGTGAATTGCAGAATTCAGTGAATCATCGAGTCTTT
GAACGCAAATGGCGCTTCTGGTCTCACCAGGAGCACGTCTGTCTGAGAGT
TTGCTTTACTGTGTACCGCCAGCTCGCTGGTCGCGTACGTTGTGAGGAGT
TGTCTCCGAGCGGCTCGTCGTTCTGGACATCCCTTGAAGTGAGGCGTCCC
TCCTGACTGCAGGAGCAAGCACACCCGTGTTGTGCGTGTTCTTGCGGCCG
ACGGGGACGGTGTGCGTGACCTGTCACTCTCAC
>Hyms3_68_AB373168_Japan
ATTGGCTCTCGTTTGGCCTTTCTCTGTGCACTGTCTGGCCCGACGGAGCA
CGTCTCCGTCGAGCGGGGGTTTGCCAGGTTCTCCTCCTCGGAGAGGGTGG
CAATCAAAGCTGGGCTCCTTTTCCTCCCTCGCCCCGTATAACTTTTTTTC
CAACAAAACCTTTGTTTTTTTTCTAAGTATTGAAAAATTAAAAATGTACA
ACTTCTAACGGTGGACCCCTCGGCTCGTGCATCGATGAAGAACGCAGCAA
ACTGCGATACGTAGTGTGAATTGCAGAATTCAGTGAATCATCGAGTCTTT
GAACGCAAATGGCGCTTCTGGTCTCACCAGGAGCACGTCTGTCTGAGAGT
TTGCTTTACTGTGTACCGCCAGCTCGCTGGTCGCGTACGTTGTGAGGAGT
TGTCTCCGAGCGGCTCGTCGTTCTGGACATCCCTTGAAGTGAGGCGTCCC
TCCTGACTGCAGGAGCAAGCACACCCGTGTTGTGCGTGTTCTTGCGGCCG
ACGGGGACGGTGTGCGTGACCTGTCACTCTCAC
>Hyms3_69_AB373168_Japan
ATTGGCTCTCGTTTGGCCTTTCTCTGTGCACTGTCTGGCCCGACGGAGCA
CGTCTCCGTCGAGCGGGGGTTTGCCAGGTTCTCCTCCTCGGAGAGGGTGG
CAATCAAAGCTGGGCTCCTTTTCCTCCCTCGCCCCGTATAACTTTTTTTC
CAACAAAACCTTTGTTTTTTTTCTAAGTATTGAAAAATTAAAAATGTACA
ACTTCTAACGGTGGACCCCTCGGCTCGTGCATCGATGAAGAACGCAGCAA
ACTGCGATACGTAGTGTGAATTGCAGAATTCAGTGAATCATCGAGTCTTT
GAACGCAAATGGCGCTTCTGGTCTCACCAGGAGCACGTCTGTCTGAGAGT
TTGCTTTACTGTGTACCGCCAGCTCGCTGGTCGCGTACGTTGTGAGGAGT
TGTCTCCGAGCGGCTCGTCGTTCTGGACATCCCTTGAAGTGAGGCGTCCC
TCCTGACTGCAGGAGCAAGCACACCCGTGTTGTGCGTGTTCTTGCGGCCG
ACGGGGACGGTGTGCGTGACCTGTCACTCTCAC
>Hyms3_6_AB373168_Japan
ATTGGCTCTCGTTTGGCCTTTCTCTGTGCACTGTCTGGCCCGACGGAGCA
CGTCTCCGTCGAGCGGGGGTTTGCCAGGTTCTCCTCCTCGGAGAGGGTGG
CAATCAAAGCTGGGCTCCTTTTCCTCCCTCGCCCCGTATAACTTTTTTTC
CAACAAAACCTTTGTTTTTTTTCTAAGTATTGAAAAATTAAAAATGTACA
ACTTCTAACGGTGGACCCCTCGGCTCGTGCATCGATGAAGAACGCAGCAA
ACTGCGATACGTAGTGTGAATTGCAGAATTCAGTGAATCATCGAGTCTTT
GAACGCAAATGGCGCTTCTGGTCTCACCAGGAGCACGTCTGTCTGAGAGT
TTGCTTTACTGTGTACCGCCAGCTCGCTGGTCGCGTACGTTGTGAGGAGT
TGTCTCCGAGCGGCTCGTCGTTCTGGACATCCCTTGAAGTGAGGCGTCCC
TCCTGACTGCAGGAGCAAGCACACCCGTGTTGTGCGTGTTCTTGCGGCCG
ACGGGGACGGTGTGCGTGACCTGTCACTCTCAC
>Hyms3_70_AB373168_Japan
ATTGGCTCTCGTTTGGCCTTTCTCTGTGCACTGTCTGGCCCGACGGAGCA
CGTCTCCGTCGAGCGGGGGTTTGCCAGGTTCTCCTCCTCGGAGAGGGTGG
CAATCAAAGCTGGGCTCCTTTTCCTCCCTCGCCCCGTATAACTTTTTTTC
CAACAAAACCTTTGTTTTTTTTCTAAGTATTGAAAAATTAAAAATGTACA
ACTTCTAACGGTGGACCCCTCGGCTCGTGCATCGATGAAGAACGCAGCAA
ACTGCGATACGTAGTGTGAATTGCAGAATTCAGTGAATCATCGAGTCTTT
GAACGCAAATGGCGCTTCTGGTCTCACCAGGAGCACGTCTGTCTGAGAGT
TTGCTTTACTGTGTACCGCCAGCTCGCTGGTCGCGTACGTTGTGAGGAGT
TGTCTCCGAGCGGCTCGTCGTTCTGGACATCCCTTGAAGTGAGGCGTCCC
TCCTGACTGCAGGAGCAAGCACACCCGTGTTGTGCGTGTTCTTGCGGCCG
ACGGGGACGGTGTGCGTGACCTGTCACTCTCAC
>Hyms3_71_AB373168_Japan
ATTGGCTCTCGTTTGGCCTTTCTCTGTGCACTGTCTGGCCCGACGGAGCA
CGTCTCCGTCGAGCGGGGGTTTGCCAGGTTCTCCTCCTCGGAGAGGGTGG
CAATCAAAGCTGGGCTCCTTTTCCTCCCTCGCCCCGTATAACTTTTTTTC
CAACAAAACCTTTGTTTTTTTTCTAAGTATTGAAAAATTAAAAATGTACA
ACTTCTAACGGTGGACCCCTCGGCTCGTGCATCGATGAAGAACGCAGCAA
ACTGCGATACGTAGTGTGAATTGCAGAATTCAGTGAATCATCGAGTCTTT
GAACGCAAATGGCGCTTCTGGTCTCACCAGGAGCACGTCTGTCTGAGAGT
TTGCTTTACTGTGTACCGCCAGCTCGCTGGTCGCGTACGTTGTGAGGAGT
TGTCTCCGAGCGGCTCGTCGTTCTGGACATCCCTTGAAGTGAGGCGTCCC
TCCTGACTGCAGGAGCAAGCACACCCGTGTTGTGCGTGTTCTTGCGGCCG
ACGGGGACGGTGTGCGTGACCTGTCACTCTCAC
>Hyms3_72_AB373168_Japan
ATTGGCTCTCGTTTGGCCTTTCTCTGTGCACTGTCTGGCCCGACGGAGCA
CGTCTCCGTCGAGCGGGGGTTTGCCAGGTTCTCCTCCTCGGAGAGGGTGG
CAATCAAAGCTGGGCTCCTTTTCCTCCCTCGCCCCGTATAACTTTTTTTC
CAACAAAACCTTTGTTTTTTTTCTAAGTATTGAAAAATTAAAAATGTACA
ACTTCTAACGGTGGACCCCTCGGCTCGTGCATCGATGAAGAACGCAGCAA
ACTGCGATACGTAGTGTGAATTGCAGAATTCAGTGAATCATCGAGTCTTT
GAACGCAAATGGCGCTTCTGGTCTCACCAGGAGCACGTCTGTCTGAGAGT
TTGCTTTACTGTGTACCGCCAGCTCGCTGGTCGCGTACGTTGTGAGGAGT
TGTCTCCGAGCGGCTCGTCGTTCTGGACATCCCTTGAAGTGAGGCGTCCC
TCCTGACTGCAGGAGCAAGCACACCCGTGTTGTGCGTGTTCTTGCGGCCG
ACGGGGACGGTGTGCGTGACCTGTCACTCTCAC
>Hyms3_73_AB373168_Japan
ATTGGCTCTCGTTTGGCCTTTCTCTGTGCACTGTCTGGCCCGACGGAGCA
CGTCTCCGTCGAGCGGGGGTTTGCCAGGTTCTCCTCCTCGGAGAGGGTGG
CAATCAAAGCTGGGCTCCTTTTCCTCCCTCGCCCCGTATAACTTTTTTTC
CAACAAAACCTTTGTTTTTTTTCTAAGTATTGAAAAATTAAAAATGTACA
ACTTCTAACGGTGGACCCCTCGGCTCGTGCATCGATGAAGAACGCAGCAA
ACTGCGATACGTAGTGTGAATTGCAGAATTCAGTGAATCATCGAGTCTTT
GAACGCAAATGGCGCTTCTGGTCTCACCAGGAGCACGTCTGTCTGAGAGT
TTGCTTTACTGTGTACCGCCAGCTCGCTGGTCGCGTACGTTGTGAGGAGT
TGTCTCCGAGCGGCTCGTCGTTCTGGACATCCCTTGAAGTGAGGCGTCCC
TCCTGACTGCAGGAGCAAGCACACCCGTGTTGTGCGTGTTCTTGCGGCCG
ACGGGGACGGTGTGCGTGACCTGTCACTCTCAC
>Hyms3_74_AB373168_Japan
ATTGGCTCTCGTTTGGCCTTTCTCTGTGCACTGTCTGGCCCGACGGAGCA
CGTCTCCGTCGAGCGGGGGTTTGCCAGGTTCTCCTCCTCGGAGAGGGTGG
CAATCAAAGCTGGGCTCCTTTTCCTCCCTCGCCCCGTATAACTTTTTTTC
CAACAAAACCTTTGTTTTTTTTCTAAGTATTGAAAAATTAAAAATGTACA
ACTTCTAACGGTGGACCCCTCGGCTCGTGCATCGATGAAGAACGCAGCAA
ACTGCGATACGTAGTGTGAATTGCAGAATTCAGTGAATCATCGAGTCTTT
GAACGCAAATGGCGCTTCTGGTCTCACCAGGAGCACGTCTGTCTGAGAGT
TTGCTTTACTGTGTACCGCCAGCTCGCTGGTCGCGTACGTTGTGAGGAGT
TGTCTCCGAGCGGCTCGTCGTTCTGGACATCCCTTGAAGTGAGGCGTCCC
TCCTGACTGCAGGAGCAAGCACACCCGTGTTGTGCGTGTTCTTGCGGCCG
ACGGGGACGGTGTGCGTGACCTGTCACTCTCAC
>Hyms3_75_AB373168_Japan
ATTGGCTCTCGTTTGGCCTTTCTCTGTGCACTGTCTGGCCCGACGGAGCA
CGTCTCCGTCGAGCGGGGGTTTGCCAGGTTCTCCTCCTCGGAGAGGGTGG
CAATCAAAGCTGGGCTCCTTTTCCTCCCTCGCCCCGTATAACTTTTTTTC
CAACAAAACCTTTGTTTTTTTTCTAAGTATTGAAAAATTAAAAATGTACA
ACTTCTAACGGTGGACCCCTCGGCTCGTGCATCGATGAAGAACGCAGCAA
ACTGCGATACGTAGTGTGAATTGCAGAATTCAGTGAATCATCGAGTCTTT
GAACGCAAATGGCGCTTCTGGTCTCACCAGGAGCACGTCTGTCTGAGAGT
TTGCTTTACTGTGTACCGCCAGCTCGCTGGTCGCGTACGTTGTGAGGAGT
TGTCTCCGAGCGGCTCGTCGTTCTGGACATCCCTTGAAGTGAGGCGTCCC
TCCTGACTGCAGGAGCAAGCACACCCGTGTTGTGCGTGTTCTTGCGGCCG
ACGGGGACGGTGTGCGTGACCTGTCACTCTCAC
>Hyms3_76_AB373168_Japan
ATTGGCTCTCGTTTGGCCTTTCTCTGTGCACTGTCTGGCCCGACGGAGCA
CGTCTCCGTCGAGCGGGGGTTTGCCAGGTTCTCCTCCTCGGAGAGGGTGG
CAATCAAAGCTGGGCTCCTTTTCCTCCCTCGCCCCGTATAACTTTTTTTC
CAACAAAACCTTTGTTTTTTTTCTAAGTATTGAAAAATTAAAAATGTACA
ACTTCTAACGGTGGACCCCTCGGCTCGTGCATCGATGAAGAACGCAGCAA
ACTGCGATACGTAGTGTGAATTGCAGAATTCAGTGAATCATCGAGTCTTT
GAACGCAAATGGCGCTTCTGGTCTCACCAGGAGCACGTCTGTCTGAGAGT
TTGCTTTACTGTGTACCGCCAGCTCGCTGGTCGCGTACGTTGTGAGGAGT
TGTCTCCGAGCGGCTCGTCGTTCTGGACATCCCTTGAAGTGAGGCGTCCC
TCCTGACTGCAGGAGCAAGCACACCCGTGTTGTGCGTGTTCTTGCGGCCG
ACGGGGACGGTGTGCGTGACCTGTCACTCTCAC
>Hyms3_77_AB373168_Japan
ATTGGCTCTCGTTTGGCCTTTCTCTGTGCACTGTCTGGCCCGACGGAGCA
CGTCTCCGTCGAGCGGGGGTTTGCCAGGTTCTCCTCCTCGGAGAGGGTGG
CAATCAAAGCTGGGCTCCTTTTCCTCCCTCGCCCCGTATAACTTTTTTTC
CAACAAAACCTTTGTTTTTTTTCTAAGTATTGAAAAATTAAAAATGTACA
ACTTCTAACGGTGGACCCCTCGGCTCGTGCATCGATGAAGAACGCAGCAA
ACTGCGATACGTAGTGTGAATTGCAGAATTCAGTGAATCATCGAGTCTTT
GAACGCAAATGGCGCTTCTGGTCTCACCAGGAGCACGTCTGTCTGAGAGT
TTGCTTTACTGTGTACCGCCAGCTCGCTGGTCGCGTACGTTGTGAGGAGT
TGTCTCCGAGCGGCTCGTCGTTCTGGACATCCCTTGAAGTGAGGCGTCCC
TCCTGACTGCAGGAGCAAGCACACCCGTGTTGTGCGTGTTCTTGCGGCCG
ACGGGGACGGTGTGCGTGACCTGTCACTCTCAC
>Hyms3_78_AB373168_Japan
ATTGGCTCTCGTTTGGCCTTTCTCTGTGCACTGTCTGGCCCGACGGAGCA
CGTCTCCGTCGAGCGGGGGTTTGCCAGGTTCTCCTCCTCGGAGAGGGTGG
CAATCAAAGCTGGGCTCCTTTTCCTCCCTCGCCCCGTATAACTTTTTTTC
CAACAAAACCTTTGTTTTTTTTCTAAGTATTGAAAAATTAAAAATGTACA
ACTTCTAACGGTGGACCCCTCGGCTCGTGCATCGATGAAGAACGCAGCAA
ACTGCGATACGTAGTGTGAATTGCAGAATTCAGTGAATCATCGAGTCTTT
GAACGCAAATGGCGCTTCTGGTCTCACCAGGAGCACGTCTGTCTGAGAGT
TTGCTTTACTGTGTACCGCCAGCTCGCTGGTCGCGTACGTTGTGAGGAGT
TGTCTCCGAGCGGCTCGTCGTTCTGGACATCCCTTGAAGTGAGGCGTCCC
TCCTGACTGCAGGAGCAAGCACACCCGTGTTGTGCGTGTTCTTGCGGCCG
ACGGGGACGGTGTGCGTGACCTGTCACTCTCAC
>Hyms3_79_AB373168_Japan
ATTGGCTCTCGTTTGGCCTTTCTCTGTGCACTGTCTGGCCCGACGGAGCA
CGTCTCCGTCGAGCGGGGGTTTGCCAGGTTCTCCTCCTCGGAGAGGGTGG
CAATCAAAGCTGGGCTCCTTTTCCTCCCTCGCCCCGTATAACTTTTTTTC
CAACAAAACCTTTGTTTTTTTTCTAAGTATTGAAAAATTAAAAATGTACA
ACTTCTAACGGTGGACCCCTCGGCTCGTGCATCGATGAAGAACGCAGCAA
ACTGCGATACGTAGTGTGAATTGCAGAATTCAGTGAATCATCGAGTCTTT
GAACGCAAATGGCGCTTCTGGTCTCACCAGGAGCACGTCTGTCTGAGAGT
TTGCTTTACTGTGTACCGCCAGCTCGCTGGTCGCGTACGTTGTGAGGAGT
TGTCTCCGAGCGGCTCGTCGTTCTGGACATCCCTTGAAGTGAGGCGTCCC
TCCTGACTGCAGGAGCAAGCACACCCGTGTTGTGCGTGTTCTTGCGGCCG
ACGGGGACGGTGTGCGTGACCTGTCACTCTCAC
>Hyms3_7_AB373168_Japan
ATTGGCTCTCGTTTGGCCTTTCTCTGTGCACTGTCTGGCCCGACGGAGCA
CGTCTCCGTCGAGCGGGGGTTTGCCAGGTTCTCCTCCTCGGAGAGGGTGG
CAATCAAAGCTGGGCTCCTTTTCCTCCCTCGCCCCGTATAACTTTTTTTC
CAACAAAACCTTTGTTTTTTTTCTAAGTATTGAAAAATTAAAAATGTACA
ACTTCTAACGGTGGACCCCTCGGCTCGTGCATCGATGAAGAACGCAGCAA
ACTGCGATACGTAGTGTGAATTGCAGAATTCAGTGAATCATCGAGTCTTT
GAACGCAAATGGCGCTTCTGGTCTCACCAGGAGCACGTCTGTCTGAGAGT
TTGCTTTACTGTGTACCGCCAGCTCGCTGGTCGCGTACGTTGTGAGGAGT
TGTCTCCGAGCGGCTCGTCGTTCTGGACATCCCTTGAAGTGAGGCGTCCC
TCCTGACTGCAGGAGCAAGCACACCCGTGTTGTGCGTGTTCTTGCGGCCG
ACGGGGACGGTGTGCGTGACCTGTCACTCTCAC
>Hyms3_80_AB373168_Japan
ATTGGCTCTCGTTTGGCCTTTCTCTGTGCACTGTCTGGCCCGACGGAGCA
CGTCTCCGTCGAGCGGGGGTTTGCCAGGTTCTCCTCCTCGGAGAGGGTGG
CAATCAAAGCTGGGCTCCTTTTCCTCCCTCGCCCCGTATAACTTTTTTTC
CAACAAAACCTTTGTTTTTTTTCTAAGTATTGAAAAATTAAAAATGTACA
ACTTCTAACGGTGGACCCCTCGGCTCGTGCATCGATGAAGAACGCAGCAA
ACTGCGATACGTAGTGTGAATTGCAGAATTCAGTGAATCATCGAGTCTTT
GAACGCAAATGGCGCTTCTGGTCTCACCAGGAGCACGTCTGTCTGAGAGT
TTGCTTTACTGTGTACCGCCAGCTCGCTGGTCGCGTACGTTGTGAGGAGT
TGTCTCCGAGCGGCTCGTCGTTCTGGACATCCCTTGAAGTGAGGCGTCCC
TCCTGACTGCAGGAGCAAGCACACCCGTGTTGTGCGTGTTCTTGCGGCCG
ACGGGGACGGTGTGCGTGACCTGTCACTCTCAC
>Hyms3_81_AB373168_Japan
ATTGGCTCTCGTTTGGCCTTTCTCTGTGCACTGTCTGGCCCGACGGAGCA
CGTCTCCGTCGAGCGGGGGTTTGCCAGGTTCTCCTCCTCGGAGAGGGTGG
CAATCAAAGCTGGGCTCCTTTTCCTCCCTCGCCCCGTATAACTTTTTTTC
CAACAAAACCTTTGTTTTTTTTCTAAGTATTGAAAAATTAAAAATGTACA
ACTTCTAACGGTGGACCCCTCGGCTCGTGCATCGATGAAGAACGCAGCAA
ACTGCGATACGTAGTGTGAATTGCAGAATTCAGTGAATCATCGAGTCTTT
GAACGCAAATGGCGCTTCTGGTCTCACCAGGAGCACGTCTGTCTGAGAGT
TTGCTTTACTGTGTACCGCCAGCTCGCTGGTCGCGTACGTTGTGAGGAGT
TGTCTCCGAGCGGCTCGTCGTTCTGGACATCCCTTGAAGTGAGGCGTCCC
TCCTGACTGCAGGAGCAAGCACACCCGTGTTGTGCGTGTTCTTGCGGCCG
ACGGGGACGGTGTGCGTGACCTGTCACTCTCAC
>Hyms3_82_AB373168_Japan
ATTGGCTCTCGTTTGGCCTTTCTCTGTGCACTGTCTGGCCCGACGGAGCA
CGTCTCCGTCGAGCGGGGGTTTGCCAGGTTCTCCTCCTCGGAGAGGGTGG
CAATCAAAGCTGGGCTCCTTTTCCTCCCTCGCCCCGTATAACTTTTTTTC
CAACAAAACCTTTGTTTTTTTTCTAAGTATTGAAAAATTAAAAATGTACA
ACTTCTAACGGTGGACCCCTCGGCTCGTGCATCGATGAAGAACGCAGCAA
ACTGCGATACGTAGTGTGAATTGCAGAATTCAGTGAATCATCGAGTCTTT
GAACGCAAATGGCGCTTCTGGTCTCACCAGGAGCACGTCTGTCTGAGAGT
TTGCTTTACTGTGTACCGCCAGCTCGCTGGTCGCGTACGTTGTGAGGAGT
TGTCTCCGAGCGGCTCGTCGTTCTGGACATCCCTTGAAGTGAGGCGTCCC
TCCTGACTGCAGGAGCAAGCACACCCGTGTTGTGCGTGTTCTTGCGGCCG
ACGGGGACGGTGTGCGTGACCTGTCACTCTCAC
>Hyms3_83_AB373168_Japan
ATTGGCTCTCGTTTGGCCTTTCTCTGTGCACTGTCTGGCCCGACGGAGCA
CGTCTCCGTCGAGCGGGGGTTTGCCAGGTTCTCCTCCTCGGAGAGGGTGG
CAATCAAAGCTGGGCTCCTTTTCCTCCCTCGCCCCGTATAACTTTTTTTC
CAACAAAACCTTTGTTTTTTTTCTAAGTATTGAAAAATTAAAAATGTACA
ACTTCTAACGGTGGACCCCTCGGCTCGTGCATCGATGAAGAACGCAGCAA
ACTGCGATACGTAGTGTGAATTGCAGAATTCAGTGAATCATCGAGTCTTT
GAACGCAAATGGCGCTTCTGGTCTCACCAGGAGCACGTCTGTCTGAGAGT
TTGCTTTACTGTGTACCGCCAGCTCGCTGGTCGCGTACGTTGTGAGGAGT
TGTCTCCGAGCGGCTCGTCGTTCTGGACATCCCTTGAAGTGAGGCGTCCC
TCCTGACTGCAGGAGCAAGCACACCCGTGTTGTGCGTGTTCTTGCGGCCG
ACGGGGACGGTGTGCGTGACCTGTCACTCTCAC
>Hyms3_84_AB373168_Japan
ATTGGCTCTCGTTTGGCCTTTCTCTGTGCACTGTCTGGCCCGACGGAGCA
CGTCTCCGTCGAGCGGGGGTTTGCCAGGTTCTCCTCCTCGGAGAGGGTGG
CAATCAAAGCTGGGCTCCTTTTCCTCCCTCGCCCCGTATAACTTTTTTTC
CAACAAAACCTTTGTTTTTTTTCTAAGTATTGAAAAATTAAAAATGTACA
ACTTCTAACGGTGGACCCCTCGGCTCGTGCATCGATGAAGAACGCAGCAA
ACTGCGATACGTAGTGTGAATTGCAGAATTCAGTGAATCATCGAGTCTTT
GAACGCAAATGGCGCTTCTGGTCTCACCAGGAGCACGTCTGTCTGAGAGT
TTGCTTTACTGTGTACCGCCAGCTCGCTGGTCGCGTACGTTGTGAGGAGT
TGTCTCCGAGCGGCTCGTCGTTCTGGACATCCCTTGAAGTGAGGCGTCCC
TCCTGACTGCAGGAGCAAGCACACCCGTGTTGTGCGTGTTCTTGCGGCCG
ACGGGGACGGTGTGCGTGACCTGTCACTCTCAC
>Hyms3_85_AB373168_Japan
ATTGGCTCTCGTTTGGCCTTTCTCTGTGCACTGTCTGGCCCGACGGAGCA
CGTCTCCGTCGAGCGGGGGTTTGCCAGGTTCTCCTCCTCGGAGAGGGTGG
CAATCAAAGCTGGGCTCCTTTTCCTCCCTCGCCCCGTATAACTTTTTTTC
CAACAAAACCTTTGTTTTTTTTCTAAGTATTGAAAAATTAAAAATGTACA
ACTTCTAACGGTGGACCCCTCGGCTCGTGCATCGATGAAGAACGCAGCAA
ACTGCGATACGTAGTGTGAATTGCAGAATTCAGTGAATCATCGAGTCTTT
GAACGCAAATGGCGCTTCTGGTCTCACCAGGAGCACGTCTGTCTGAGAGT
TTGCTTTACTGTGTACCGCCAGCTCGCTGGTCGCGTACGTTGTGAGGAGT
TGTCTCCGAGCGGCTCGTCGTTCTGGACATCCCTTGAAGTGAGGCGTCCC
TCCTGACTGCAGGAGCAAGCACACCCGTGTTGTGCGTGTTCTTGCGGCCG
ACGGGGACGGTGTGCGTGACCTGTCACTCTCAC
>Hyms3_86_AB373168_Japan
ATTGGCTCTCGTTTGGCCTTTCTCTGTGCACTGTCTGGCCCGACGGAGCA
CGTCTCCGTCGAGCGGGGGTTTGCCAGGTTCTCCTCCTCGGAGAGGGTGG
CAATCAAAGCTGGGCTCCTTTTCCTCCCTCGCCCCGTATAACTTTTTTTC
CAACAAAACCTTTGTTTTTTTTCTAAGTATTGAAAAATTAAAAATGTACA
ACTTCTAACGGTGGACCCCTCGGCTCGTGCATCGATGAAGAACGCAGCAA
ACTGCGATACGTAGTGTGAATTGCAGAATTCAGTGAATCATCGAGTCTTT
GAACGCAAATGGCGCTTCTGGTCTCACCAGGAGCACGTCTGTCTGAGAGT
TTGCTTTACTGTGTACCGCCAGCTCGCTGGTCGCGTACGTTGTGAGGAGT
TGTCTCCGAGCGGCTCGTCGTTCTGGACATCCCTTGAAGTGAGGCGTCCC
TCCTGACTGCAGGAGCAAGCACACCCGTGTTGTGCGTGTTCTTGCGGCCG
ACGGGGACGGTGTGCGTGACCTGTCACTCTCAC
>Hyms3_87_AB373168_Japan
ATTGGCTCTCGTTTGGCCTTTCTCTGTGCACTGTCTGGCCCGACGGAGCA
CGTCTCCGTCGAGCGGGGGTTTGCCAGGTTCTCCTCCTCGGAGAGGGTGG
CAATCAAAGCTGGGCTCCTTTTCCTCCCTCGCCCCGTATAACTTTTTTTC
CAACAAAACCTTTGTTTTTTTTCTAAGTATTGAAAAATTAAAAATGTACA
ACTTCTAACGGTGGACCCCTCGGCTCGTGCATCGATGAAGAACGCAGCAA
ACTGCGATACGTAGTGTGAATTGCAGAATTCAGTGAATCATCGAGTCTTT
GAACGCAAATGGCGCTTCTGGTCTCACCAGGAGCACGTCTGTCTGAGAGT
TTGCTTTACTGTGTACCGCCAGCTCGCTGGTCGCGTACGTTGTGAGGAGT
TGTCTCCGAGCGGCTCGTCGTTCTGGACATCCCTTGAAGTGAGGCGTCCC
TCCTGACTGCAGGAGCAAGCACACCCGTGTTGTGCGTGTTCTTGCGGCCG
ACGGGGACGGTGTGCGTGACCTGTCACTCTCAC
>Hyms3_88_AB373168_Japan
ATTGGCTCTCGTTTGGCCTTTCTCTGTGCACTGTCTGGCCCGACGGAGCA
CGTCTCCGTCGAGCGGGGGTTTGCCAGGTTCTCCTCCTCGGAGAGGGTGG
CAATCAAAGCTGGGCTCCTTTTCCTCCCTCGCCCCGTATAACTTTTTTTC
CAACAAAACCTTTGTTTTTTTTCTAAGTATTGAAAAATTAAAAATGTACA
ACTTCTAACGGTGGACCCCTCGGCTCGTGCATCGATGAAGAACGCAGCAA
ACTGCGATACGTAGTGTGAATTGCAGAATTCAGTGAATCATCGAGTCTTT
GAACGCAAATGGCGCTTCTGGTCTCACCAGGAGCACGTCTGTCTGAGAGT
TTGCTTTACTGTGTACCGCCAGCTCGCTGGTCGCGTACGTTGTGAGGAGT
TGTCTCCGAGCGGCTCGTCGTTCTGGACATCCCTTGAAGTGAGGCGTCCC
TCCTGACTGCAGGAGCAAGCACACCCGTGTTGTGCGTGTTCTTGCGGCCG
ACGGGGACGGTGTGCGTGACCTGTCACTCTCAC
>Hyms3_89_AB373168_Japan
ATTGGCTCTCGTTTGGCCTTTCTCTGTGCACTGTCTGGCCCGACGGAGCA
CGTCTCCGTCGAGCGGGGGTTTGCCAGGTTCTCCTCCTCGGAGAGGGTGG
CAATCAAAGCTGGGCTCCTTTTCCTCCCTCGCCCCGTATAACTTTTTTTC
CAACAAAACCTTTGTTTTTTTTCTAAGTATTGAAAAATTAAAAATGTACA
ACTTCTAACGGTGGACCCCTCGGCTCGTGCATCGATGAAGAACGCAGCAA
ACTGCGATACGTAGTGTGAATTGCAGAATTCAGTGAATCATCGAGTCTTT
GAACGCAAATGGCGCTTCTGGTCTCACCAGGAGCACGTCTGTCTGAGAGT
TTGCTTTACTGTGTACCGCCAGCTCGCTGGTCGCGTACGTTGTGAGGAGT
TGTCTCCGAGCGGCTCGTCGTTCTGGACATCCCTTGAAGTGAGGCGTCCC
TCCTGACTGCAGGAGCAAGCACACCCGTGTTGTGCGTGTTCTTGCGGCCG
ACGGGGACGGTGTGCGTGACCTGTCACTCTCAC
>Hyms3_8_AB373168_Japan
ATTGGCTCTCGTTTGGCCTTTCTCTGTGCACTGTCTGGCCCGACGGAGCA
CGTCTCCGTCGAGCGGGGGTTTGCCAGGTTCTCCTCCTCGGAGAGGGTGG
CAATCAAAGCTGGGCTCCTTTTCCTCCCTCGCCCCGTATAACTTTTTTTC
CAACAAAACCTTTGTTTTTTTTCTAAGTATTGAAAAATTAAAAATGTACA
ACTTCTAACGGTGGACCCCTCGGCTCGTGCATCGATGAAGAACGCAGCAA
ACTGCGATACGTAGTGTGAATTGCAGAATTCAGTGAATCATCGAGTCTTT
GAACGCAAATGGCGCTTCTGGTCTCACCAGGAGCACGTCTGTCTGAGAGT
TTGCTTTACTGTGTACCGCCAGCTCGCTGGTCGCGTACGTTGTGAGGAGT
TGTCTCCGAGCGGCTCGTCGTTCTGGACATCCCTTGAAGTGAGGCGTCCC
TCCTGACTGCAGGAGCAAGCACACCCGTGTTGTGCGTGTTCTTGCGGCCG
ACGGGGACGGTGTGCGTGACCTGTCACTCTCAC
>Hyms3_90_AB373168_Japan
ATTGGCTCTCGTTTGGCCTTTCTCTGTGCACTGTCTGGCCCGACGGAGCA
CGTCTCCGTCGAGCGGGGGTTTGCCAGGTTCTCCTCCTCGGAGAGGGTGG
CAATCAAAGCTGGGCTCCTTTTCCTCCCTCGCCCCGTATAACTTTTTTTC
CAACAAAACCTTTGTTTTTTTTCTAAGTATTGAAAAATTAAAAATGTACA
ACTTCTAACGGTGGACCCCTCGGCTCGTGCATCGATGAAGAACGCAGCAA
ACTGCGATACGTAGTGTGAATTGCAGAATTCAGTGAATCATCGAGTCTTT
GAACGCAAATGGCGCTTCTGGTCTCACCAGGAGCACGTCTGTCTGAGAGT
TTGCTTTACTGTGTACCGCCAGCTCGCTGGTCGCGTACGTTGTGAGGAGT
TGTCTCCGAGCGGCTCGTCGTTCTGGACATCCCTTGAAGTGAGGCGTCCC
TCCTGACTGCAGGAGCAAGCACACCCGTGTTGTGCGTGTTCTTGCGGCCG
ACGGGGACGGTGTGCGTGACCTGTCACTCTCAC
>Hyms3_91_AB373168_Japan
ATTGGCTCTCGTTTGGCCTTTCTCTGTGCACTGTCTGGCCCGACGGAGCA
CGTCTCCGTCGAGCGGGGGTTTGCCAGGTTCTCCTCCTCGGAGAGGGTGG
CAATCAAAGCTGGGCTCCTTTTCCTCCCTCGCCCCGTATAACTTTTTTTC
CAACAAAACCTTTGTTTTTTTTCTAAGTATTGAAAAATTAAAAATGTACA
ACTTCTAACGGTGGACCCCTCGGCTCGTGCATCGATGAAGAACGCAGCAA
ACTGCGATACGTAGTGTGAATTGCAGAATTCAGTGAATCATCGAGTCTTT
GAACGCAAATGGCGCTTCTGGTCTCACCAGGAGCACGTCTGTCTGAGAGT
TTGCTTTACTGTGTACCGCCAGCTCGCTGGTCGCGTACGTTGTGAGGAGT
TGTCTCCGAGCGGCTCGTCGTTCTGGACATCCCTTGAAGTGAGGCGTCCC
TCCTGACTGCAGGAGCAAGCACACCCGTGTTGTGCGTGTTCTTGCGGCCG
ACGGGGACGGTGTGCGTGACCTGTCACTCTCAC
>Hyms3_92_AB373168_Japan
ATTGGCTCTCGTTTGGCCTTTCTCTGTGCACTGTCTGGCCCGACGGAGCA
CGTCTCCGTCGAGCGGGGGTTTGCCAGGTTCTCCTCCTCGGAGAGGGTGG
CAATCAAAGCTGGGCTCCTTTTCCTCCCTCGCCCCGTATAACTTTTTTTC
CAACAAAACCTTTGTTTTTTTTCTAAGTATTGAAAAATTAAAAATGTACA
ACTTCTAACGGTGGACCCCTCGGCTCGTGCATCGATGAAGAACGCAGCAA
ACTGCGATACGTAGTGTGAATTGCAGAATTCAGTGAATCATCGAGTCTTT
GAACGCAAATGGCGCTTCTGGTCTCACCAGGAGCACGTCTGTCTGAGAGT
TTGCTTTACTGTGTACCGCCAGCTCGCTGGTCGCGTACGTTGTGAGGAGT
TGTCTCCGAGCGGCTCGTCGTTCTGGACATCCCTTGAAGTGAGGCGTCCC
TCCTGACTGCAGGAGCAAGCACACCCGTGTTGTGCGTGTTCTTGCGGCCG
ACGGGGACGGTGTGCGTGACCTGTCACTCTCAC
>Hyms3_93_AB373168_Japan
ATTGGCTCTCGTTTGGCCTTTCTCTGTGCACTGTCTGGCCCGACGGAGCA
CGTCTCCGTCGAGCGGGGGTTTGCCAGGTTCTCCTCCTCGGAGAGGGTGG
CAATCAAAGCTGGGCTCCTTTTCCTCCCTCGCCCCGTATAACTTTTTTTC
CAACAAAACCTTTGTTTTTTTTCTAAGTATTGAAAAATTAAAAATGTACA
ACTTCTAACGGTGGACCCCTCGGCTCGTGCATCGATGAAGAACGCAGCAA
ACTGCGATACGTAGTGTGAATTGCAGAATTCAGTGAATCATCGAGTCTTT
GAACGCAAATGGCGCTTCTGGTCTCACCAGGAGCACGTCTGTCTGAGAGT
TTGCTTTACTGTGTACCGCCAGCTCGCTGGTCGCGTACGTTGTGAGGAGT
TGTCTCCGAGCGGCTCGTCGTTCTGGACATCCCTTGAAGTGAGGCGTCCC
TCCTGACTGCAGGAGCAAGCACACCCGTGTTGTGCGTGTTCTTGCGGCCG
ACGGGGACGGTGTGCGTGACCTGTCACTCTCAC
>Hyms3_94_AB373168_Japan
ATTGGCTCTCGTTTGGCCTTTCTCTGTGCACTGTCTGGCCCGACGGAGCA
CGTCTCCGTCGAGCGGGGGTTTGCCAGGTTCTCCTCCTCGGAGAGGGTGG
CAATCAAAGCTGGGCTCCTTTTCCTCCCTCGCCCCGTATAACTTTTTTTC
CAACAAAACCTTTGTTTTTTTTCTAAGTATTGAAAAATTAAAAATGTACA
ACTTCTAACGGTGGACCCCTCGGCTCGTGCATCGATGAAGAACGCAGCAA
ACTGCGATACGTAGTGTGAATTGCAGAATTCAGTGAATCATCGAGTCTTT
GAACGCAAATGGCGCTTCTGGTCTCACCAGGAGCACGTCTGTCTGAGAGT
TTGCTTTACTGTGTACCGCCAGCTCGCTGGTCGCGTACGTTGTGAGGAGT
TGTCTCCGAGCGGCTCGTCGTTCTGGACATCCCTTGAAGTGAGGCGTCCC
TCCTGACTGCAGGAGCAAGCACACCCGTGTTGTGCGTGTTCTTGCGGCCG
ACGGGGACGGTGTGCGTGACCTGTCACTCTCAC
>Hyms3_95_AB373168_Japan
ATTGGCTCTCGTTTGGCCTTTCTCTGTGCACTGTCTGGCCCGACGGAGCA
CGTCTCCGTCGAGCGGGGGTTTGCCAGGTTCTCCTCCTCGGAGAGGGTGG
CAATCAAAGCTGGGCTCCTTTTCCTCCCTCGCCCCGTATAACTTTTTTTC
CAACAAAACCTTTGTTTTTTTTCTAAGTATTGAAAAATTAAAAATGTACA
ACTTCTAACGGTGGACCCCTCGGCTCGTGCATCGATGAAGAACGCAGCAA
ACTGCGATACGTAGTGTGAATTGCAGAATTCAGTGAATCATCGAGTCTTT
GAACGCAAATGGCGCTTCTGGTCTCACCAGGAGCACGTCTGTCTGAGAGT
TTGCTTTACTGTGTACCGCCAGCTCGCTGGTCGCGTACGTTGTGAGGAGT
TGTCTCCGAGCGGCTCGTCGTTCTGGACATCCCTTGAAGTGAGGCGTCCC
TCCTGACTGCAGGAGCAAGCACACCCGTGTTGTGCGTGTTCTTGCGGCCG
ACGGGGACGGTGTGCGTGACCTGTCACTCTCAC
>Hyms3_96_AB373168_Japan
ATTGGCTCTCGTTTGGCCTTTCTCTGTGCACTGTCTGGCCCGACGGAGCA
CGTCTCCGTCGAGCGGGGGTTTGCCAGGTTCTCCTCCTCGGAGAGGGTGG
CAATCAAAGCTGGGCTCCTTTTCCTCCCTCGCCCCGTATAACTTTTTTTC
CAACAAAACCTTTGTTTTTTTTCTAAGTATTGAAAAATTAAAAATGTACA
ACTTCTAACGGTGGACCCCTCGGCTCGTGCATCGATGAAGAACGCAGCAA
ACTGCGATACGTAGTGTGAATTGCAGAATTCAGTGAATCATCGAGTCTTT
GAACGCAAATGGCGCTTCTGGTCTCACCAGGAGCACGTCTGTCTGAGAGT
TTGCTTTACTGTGTACCGCCAGCTCGCTGGTCGCGTACGTTGTGAGGAGT
TGTCTCCGAGCGGCTCGTCGTTCTGGACATCCCTTGAAGTGAGGCGTCCC
TCCTGACTGCAGGAGCAAGCACACCCGTGTTGTGCGTGTTCTTGCGGCCG
ACGGGGACGGTGTGCGTGACCTGTCACTCTCAC
>Hyms3_97_AB373168_Japan
ATTGGCTCTCGTTTGGCCTTTCTCTGTGCACTGTCTGGCCCGACGGAGCA
CGTCTCCGTCGAGCGGGGGTTTGCCAGGTTCTCCTCCTCGGAGAGGGTGG
CAATCAAAGCTGGGCTCCTTTTCCTCCCTCGCCCCGTATAACTTTTTTTC
CAACAAAACCTTTGTTTTTTTTCTAAGTATTGAAAAATTAAAAATGTACA
ACTTCTAACGGTGGACCCCTCGGCTCGTGCATCGATGAAGAACGCAGCAA
ACTGCGATACGTAGTGTGAATTGCAGAATTCAGTGAATCATCGAGTCTTT
GAACGCAAATGGCGCTTCTGGTCTCACCAGGAGCACGTCTGTCTGAGAGT
TTGCTTTACTGTGTACCGCCAGCTCGCTGGTCGCGTACGTTGTGAGGAGT
TGTCTCCGAGCGGCTCGTCGTTCTGGACATCCCTTGAAGTGAGGCGTCCC
TCCTGACTGCAGGAGCAAGCACACCCGTGTTGTGCGTGTTCTTGCGGCCG
ACGGGGACGGTGTGCGTGACCTGTCACTCTCAC
>Hyms3_98_AB373168_Japan
ATTGGCTCTCGTTTGGCCTTTCTCTGTGCACTGTCTGGCCCGACGGAGCA
CGTCTCCGTCGAGCGGGGGTTTGCCAGGTTCTCCTCCTCGGAGAGGGTGG
CAATCAAAGCTGGGCTCCTTTTCCTCCCTCGCCCCGTATAACTTTTTTTC
CAACAAAACCTTTGTTTTTTTTCTAAGTATTGAAAAATTAAAAATGTACA
ACTTCTAACGGTGGACCCCTCGGCTCGTGCATCGATGAAGAACGCAGCAA
ACTGCGATACGTAGTGTGAATTGCAGAATTCAGTGAATCATCGAGTCTTT
GAACGCAAATGGCGCTTCTGGTCTCACCAGGAGCACGTCTGTCTGAGAGT
TTGCTTTACTGTGTACCGCCAGCTCGCTGGTCGCGTACGTTGTGAGGAGT
TGTCTCCGAGCGGCTCGTCGTTCTGGACATCCCTTGAAGTGAGGCGTCCC
TCCTGACTGCAGGAGCAAGCACACCCGTGTTGTGCGTGTTCTTGCGGCCG
ACGGGGACGGTGTGCGTGACCTGTCACTCTCAC
>Hyms3_99_AB373168_Japan
ATTGGCTCTCGTTTGGCCTTTCTCTGTGCACTGTCTGGCCCGACGGAGCA
CGTCTCCGTCGAGCGGGGGTTTGCCAGGTTCTCCTCCTCGGAGAGGGTGG
CAATCAAAGCTGGGCTCCTTTTCCTCCCTCGCCCCGTATAACTTTTTTTC
CAACAAAACCTTTGTTTTTTTTCTAAGTATTGAAAAATTAAAAATGTACA
ACTTCTAACGGTGGACCCCTCGGCTCGTGCATCGATGAAGAACGCAGCAA
ACTGCGATACGTAGTGTGAATTGCAGAATTCAGTGAATCATCGAGTCTTT
GAACGCAAATGGCGCTTCTGGTCTCACCAGGAGCACGTCTGTCTGAGAGT
TTGCTTTACTGTGTACCGCCAGCTCGCTGGTCGCGTACGTTGTGAGGAGT
TGTCTCCGAGCGGCTCGTCGTTCTGGACATCCCTTGAAGTGAGGCGTCCC
TCCTGACTGCAGGAGCAAGCACACCCGTGTTGTGCGTGTTCTTGCGGCCG
ACGGGGACGGTGTGCGTGACCTGTCACTCTCAC
>Hyms3_9_AB373168_Japan
ATTGGCTCTCGTTTGGCCTTTCTCTGTGCACTGTCTGGCCCGACGGAGCA
CGTCTCCGTCGAGCGGGGGTTTGCCAGGTTCTCCTCCTCGGAGAGGGTGG
CAATCAAAGCTGGGCTCCTTTTCCTCCCTCGCCCCGTATAACTTTTTTTC
CAACAAAACCTTTGTTTTTTTTCTAAGTATTGAAAAATTAAAAATGTACA
ACTTCTAACGGTGGACCCCTCGGCTCGTGCATCGATGAAGAACGCAGCAA
ACTGCGATACGTAGTGTGAATTGCAGAATTCAGTGAATCATCGAGTCTTT
GAACGCAAATGGCGCTTCTGGTCTCACCAGGAGCACGTCTGTCTGAGAGT
TTGCTTTACTGTGTACCGCCAGCTCGCTGGTCGCGTACGTTGTGAGGAGT
TGTCTCCGAGCGGCTCGTCGTTCTGGACATCCCTTGAAGTGAGGCGTCCC
TCCTGACTGCAGGAGCAAGCACACCCGTGTTGTGCGTGTTCTTGCGGCCG
ACGGGGACGGTGTGCGTGACCTGTCACTCTCAC
>Hyms_ES1_1
ATTGGCTCTCGTTTGGCCTTTCTCTGTGCACTGTCTGGCCCGACGGAGCA
CGTCTCCGTCGAGCGGGGGTTTGCCAGGTTCTCCTCCTCGGAGAGGGTGG
CAATCAAAGCTGGGCTCCTTTTCCTCCCTCGCCCCGTATAACTTTTTTTC
CAACAAAACCTTTGTTTTTTTTCTAAGTATCGAAAAATTAAAAACGTACA
ACTTCTAACGGTGGACCCCTCGGCTCGTGCATCGATGAAGAACGCAGCAA
ACTGCGATACGTAGTGTGAATTGCAGAATTCAGTGAATCATCGAGTCTTT
GAACGCAAATGGCGCTTCTGGTCTCACCAGGAGCACGTCTGTCTGAGAGT
TTGCTTTACTGTGTACCGCCAGCTCGCTGGTCGCGTACGTTGTGAGGAGT
TGTCTCCGAGCGGCTCGTCGTTCTGGACATCCCTTGAAGTGAGGCGTCCC
TCCTGACTGCAGGAGCAAGCACACCCGTGTTGTGCGTGTTCTTGCGGCCG
ACGGGGACGGTGTGCGTGACCTGTCACTCTCAC
>Hyms_ES1_2
ATTGGCTCTCGTTTGGCCTTTCTCTGTGCACTGTCTGGCCCGACGGAGCA
CGTCTCCGTCGAGCGGGGGTTTGCCAGGTTCTCCTCCTCGGAGAGGGTGG
CAATCAAAGCTGGGCTCCTTTTCCTCCCTCGCCCCGTATAACTTTTTTTC
CAACAAAACCTTTGTTTTTTTTCTAAGTATCGAAAAATTAAAAACGTACA
ACTTCTAACGGTGGACCCCTCGGCTCGTGCATCGATGAAGAACGCAGCAA
ACTGCGATACGTAGTGTGAATTGCAGAATTCAGTGAATCATCGAGTCTTT
GAACGCAAATGGCGCTTCTGGTCTCACCAGGAGCACGTCTGTCTGAGAGT
TTGCTTTACTGTGTACCGCCAGCTCGCTGGTCGCGTACGTTGTGAGGAGT
TGTCTCCGAGCGGCTCGTCGTTCTGGACATCCCTTGAAGTGAGGCGTCCC
TCCTGACTGCAGGAGCAAGCACACCCGTGTTGTGCGTGTTCTTGCGGCCG
ACGGGGACGGTGTGCGTGACCTGTCACTCTCAC
>Hyms_ES1_3
ATTGGCTCTCGTTTGGCCTTTCTCTGTGCACTGTCTGGCCCGACGGAGCA
CGTCTCCGTCGAGCGGGGGTTTGCCAGGTTCTCCTCCTCGGAGAGGGTGG
CAATCAAAGCTGGGCTCCTTTTCCTCCCTCGCCCCGTATAACTTTTTTTC
CAACAAAACCTTTGTTTTTTTTCTAAGTATCGAAAAATTAAAAACGTACA
ACTTCTAACGGTGGACCCCTCGGCTCGTGCATCGATGAAGAACGCAGCAA
ACTGCGATACGTAGTGTGAATTGCAGAATTCAGTGAATCATCGAGTCTTT
GAACGCAAATGGCGCTTCTGGTCTCACCAGGAGCACGTCTGTCTGAGAGT
TTGCTTTACTGTGTACCGCCAGCTCGCTGGTCGCGTACGTTGTGAGGAGT
TGTCTCCGAGCGGCTCGTCGTTCTGGACATCCCTTGAAGTGAGGCGTCCC
TCCTGACTGCAGGAGCAAGCACACCCGTGTTGTGCGTGTTCTTGCGGCCG
ACGGGGACGGTGTGCGTGACCTGTCACTCTCAC
>Hyms_ES1_4
ATTGGCTCTCGTTTGGCCTTTCTCTGTGCACTGTCTGGCCCGACGGAGCA
CGTCTCCGTCGAGCGGGGGTTTGCCAGGTTCTCCTCCTCGGAGAGGGTGG
CAATCAAAGCTGGGCTCCTTTTCCTCCCTCGCCCCGTATAACTTTTTTTC
CAACAAAACCTTTGTTTTTTTTCTAAGTATCGAAAAATTAAAAACGTACA
ACTTCTAACGGTGGACCCCTCGGCTCGTGCATCGATGAAGAACGCAGCAA
ACTGCGATACGTAGTGTGAATTGCAGAATTCAGTGAATCATCGAGTCTTT
GAACGCAAATGGCGCTTCTGGTCTCACCAGGAGCACGTCTGTCTGAGAGT
TTGCTTTACTGTGTACCGCCAGCTCGCTGGTCGCGTACGTTGTGAGGAGT
TGTCTCCGAGCGGCTCGTCGTTCTGGACATCCCTTGAAGTGAGGCGTCCC
TCCTGACTGCAGGAGCAAGCACACCCGTGTTGTGCGTGTTCTTGCGGCCG
ACGGGGACGGTGTGCGTGACCTGTCACTCTCAC
>Hyms_ES1_5
ATTGGCTCTCGTTTGGCCTTTCTCTGTGCACTGTCTGGCCCGACGGAGCA
CGTCTCCGTCGAGCGGGGGTTTGCCAGGTTCTCCTCCTCGGAGAGGGTGG
CAATCAAAGCTGGGCTCCTTTTCCTCCCTCGCCCCGTATAACTTTTTTTC
CAACAAAACCTTTGTTTTTTTTCTAAGTATCGAAAAATTAAAAACGTACA
ACTTCTAACGGTGGACCCCTCGGCTCGTGCATCGATGAAGAACGCAGCAA
ACTGCGATACGTAGTGTGAATTGCAGAATTCAGTGAATCATCGAGTCTTT
GAACGCAAATGGCGCTTCTGGTCTCACCAGGAGCACGTCTGTCTGAGAGT
TTGCTTTACTGTGTACCGCCAGCTCGCTGGTCGCGTACGTTGTGAGGAGT
TGTCTCCGAGCGGCTCGTCGTTCTGGACATCCCTTGAAGTGAGGCGTCCC
TCCTGACTGCAGGAGCAAGCACACCCGTGTTGTGCGTGTTCTTGCGGCCG
ACGGGGACGGTGTGCGTGACCTGTCACTCTCAC
>Hyms_ES1_6
ATTGGCTCTCGTTTGGCCTTTCTCTGTGCACTGTCTGGCCCGACGGAGCA
CGTCTCCGTCGAGCGGGGGTTTGCCAGGTTCTCCTCCTCGGAGAGGGTGG
CAATCAAAGCTGGGCTCCTTTTCCTCCCTCGCCCCGTATAACTTTTTTTC
CAACAAAACCTTTGTTTTTTTTCTAAGTATCGAAAAATTAAAAACGTACA
ACTTCTAACGGTGGACCCCTCGGCTCGTGCATCGATGAAGAACGCAGCAA
ACTGCGATACGTAGTGTGAATTGCAGAATTCAGTGAATCATCGAGTCTTT
GAACGCAAATGGCGCTTCTGGTCTCACCAGGAGCACGTCTGTCTGAGAGT
TTGCTTTACTGTGTACCGCCAGCTCGCTGGTCGCGTACGTTGTGAGGAGT
TGTCTCCGAGCGGCTCGTCGTTCTGGACATCCCTTGAAGTGAGGCGTCCC
TCCTGACTGCAGGAGCAAGCACACCCGTGTTGTGCGTGTTCTTGCGGCCG
ACGGGGACGGTGTGCGTGACCTGTCACTCTCAC
>Hyms_ES1_7
ATTGGCTCTCGTTTGGCCTTTCTCTGTGCACTGTCTGGCCCGACGGAGCA
CGTCTCCGTCGAGCGGGGGTTTGCCAGGTTCTCCTCCTCGGAGAGGGTGG
CAATCAAAGCTGGGCTCCTTTTCCTCCCTCGCCCCGTATAACTTTTTTTC
CAACAAAACCTTTGTTTTTTTTCTAAGTATCGAAAAATTAAAAACGTACA
ACTTCTAACGGTGGACCCCTCGGCTCGTGCATCGATGAAGAACGCAGCAA
ACTGCGATACGTAGTGTGAATTGCAGAATTCAGTGAATCATCGAGTCTTT
GAACGCAAATGGCGCTTCTGGTCTCACCAGGAGCACGTCTGTCTGAGAGT
TTGCTTTACTGTGTACCGCCAGCTCGCTGGTCGCGTACGTTGTGAGGAGT
TGTCTCCGAGCGGCTCGTCGTTCTGGACATCCCTTGAAGTGAGGCGTCCC
TCCTGACTGCAGGAGCAAGCACACCCGTGTTGTGCGTGTTCTTGCGGCCG
ACGGGGACGGTGTGCGTGACCTGTCACTCTCAC
>Hyms_ES1_8
ATTGGCTCTCGTTTGGCCTTTCTCTGTGCACTGTCTGGCCCGACGGAGCA
CGTCTCCGTCGAGCGGGGGTTTGCCAGGTTCTCCTCCTCGGAGAGGGTGG
CAATCAAAGCTGGGCTCCTTTTCCTCCCTCGCCCCGTATAACTTTTTTTC
CAACAAAACCTTTGTTTTTTTTCTAAGTATCGAAAAATTAAAAACGTACA
ACTTCTAACGGTGGACCCCTCGGCTCGTGCATCGATGAAGAACGCAGCAA
ACTGCGATACGTAGTGTGAATTGCAGAATTCAGTGAATCATCGAGTCTTT
GAACGCAAATGGCGCTTCTGGTCTCACCAGGAGCACGTCTGTCTGAGAGT
TTGCTTTACTGTGTACCGCCAGCTCGCTGGTCGCGTACGTTGTGAGGAGT
TGTCTCCGAGCGGCTCGTCGTTCTGGACATCCCTTGAAGTGAGGCGTCCC
TCCTGACTGCAGGAGCAAGCACACCCGTGTTGTGCGTGTTCTTGCGGCCG
ACGGGGACGGTGTGCGTGACCTGTCACTCTCAC
>Hyms_ES1_9
ATTGGCTCTCGTTTGGCCTTTCTCTGTGCACTGTCTGGCCCGACGGAGCA
CGTCTCCGTCGAGCGGGGGTTTGCCAGGTTCTCCTCCTCGGAGAGGGTGG
CAATCAAAGCTGGGCTCCTTTTCCTCCCTCGCCCCGTATAACTTTTTTTC
CAACAAAACCTTTGTTTTTTTTCTAAGTATCGAAAAATTAAAAACGTACA
ACTTCTAACGGTGGACCCCTCGGCTCGTGCATCGATGAAGAACGCAGCAA
ACTGCGATACGTAGTGTGAATTGCAGAATTCAGTGAATCATCGAGTCTTT
GAACGCAAATGGCGCTTCTGGTCTCACCAGGAGCACGTCTGTCTGAGAGT
TTGCTTTACTGTGTACCGCCAGCTCGCTGGTCGCGTACGTTGTGAGGAGT
TGTCTCCGAGCGGCTCGTCGTTCTGGACATCCCTTGAAGTGAGGCGTCCC
TCCTGACTGCAGGAGCAAGCACACCCGTGTTGTGCGTGTTCTTGCGGCCG
ACGGGGACGGTGTGCGTGACCTGTCACTCTCAC
>Hyms_ES4_1
ATTGGCTCTCGTTTGGCCTTTCTCTGTGCACTGTCTGGCCCGACGGAGCA
CGTCTCCGTCGAGCGGGGGTTTGCCAGGTTCTCCTCCTCGGAGAGGGTGG
CAATCAAAGCTGGGCTCCTTTTCCTCCCTCGCCCCGTATAACTTTTTTTC
CAACMAAACCTTTGTTTTTTTTCTAAGTATCGAAAAATTAAAAACGTACA
ACTTCTAACGGTGGACCCCTCGGCTCGTGCATCGATGAAGAACGCAGCAA
ACTGCGATACGTAGTGTGAATTGCAGAATTCAGTGAATCATCGAGTCTTT
GAACGCAAATGGCGCTTCTGGTCTCACCAGGAGCACGTCTGTCTGAGAGT
TTGCTTTACTGTGTACCGCCAGCTCGCTGGTCGCGTACGTTGTGAGGAGT
TGTCTCCGAGCGGCTCGTCGTTCTGGACATCCCTTGAAGTGAGGCGTCCC
TCCTGACTGCAGGAGCAAGCACACCCGTGTTGTGCGTGTTCTTGCGGCCG
ACGGGGACGGTGTGCGTGACCTGTCACTCTCAC
>Hyms_ES4_2
ATTGGCTCTCGTTTGGCCTTTCTCTGTGCACTGTCTGGCCCGACGGAGCA
CGTCTCCGTCGAGCGGGGGTTTGCCAGGTTCTCCTCCTCGGAGAGGGTGG
CAATCAAAGCTGGGCTCCTTTTCCTCCCTCGCCCCGTATAACTTTTTTTC
CAACMAAACCTTTGTTTTTTTTCTAAGTATCGAAAAATTAAAAACGTACA
ACTTCTAACGGTGGACCCCTCGGCTCGTGCATCGATGAAGAACGCAGCAA
ACTGCGATACGTAGTGTGAATTGCAGAATTCAGTGAATCATCGAGTCTTT
GAACGCAAATGGCGCTTCTGGTCTCACCAGGAGCACGTCTGTCTGAGAGT
TTGCTTTACTGTGTACCGCCAGCTCGCTGGTCGCGTACGTTGTGAGGAGT
TGTCTCCGAGCGGCTCGTCGTTCTGGACATCCCTTGAAGTGAGGCGTCCC
TCCTGACTGCAGGAGCAAGCACACCCGTGTTGTGCGTGTTCTTGCGGCCG
ACGGGGACGGTGTGCGTGACCTGTCACTCTCAC
>Hyms_ES4_3
ATTGGCTCTCGTTTGGCCTTTCTCTGTGCACTGTCTGGCCCGACGGAGCA
CGTCTCCGTCGAGCGGGGGTTTGCCAGGTTCTCCTCCTCGGAGAGGGTGG
CAATCAAAGCTGGGCTCCTTTTCCTCCCTCGCCCCGTATAACTTTTTTTC
CAACMAAACCTTTGTTTTTTTTCTAAGTATCGAAAAATTAAAAACGTACA
ACTTCTAACGGTGGACCCCTCGGCTCGTGCATCGATGAAGAACGCAGCAA
ACTGCGATACGTAGTGTGAATTGCAGAATTCAGTGAATCATCGAGTCTTT
GAACGCAAATGGCGCTTCTGGTCTCACCAGGAGCACGTCTGTCTGAGAGT
TTGCTTTACTGTGTACCGCCAGCTCGCTGGTCGCGTACGTTGTGAGGAGT
TGTCTCCGAGCGGCTCGTCGTTCTGGACATCCCTTGAAGTGAGGCGTCCC
TCCTGACTGCAGGAGCAAGCACACCCGTGTTGTGCGTGTTCTTGCGGCCG
ACGGGGACGGTGTGCGTGACCTGTCACTCTCAC
