# Supplementary material for: Confirmation of the southern African distribution of the marine sponge Hymeniacidon perlevis (Montagu, 1814) in the context of its global dispersal
Source: PeerJ. 2022 Nov 25;10:e14388. doi: 10.7717/peerj.14388 (PMC9703993; doi:10.7717/peerj.14388)
Supplement: Appendix S6 [file peerj-10-14388-s006.fas]

>Hymeniacidon TS2126 P7 Bettys Bay
-----------------------------------TTTTGCCGGAATGATAGGGACAGCTTTTAGCATGTTAATAAGATTAGAGCTATCTGCTCCTGGTTCAATGCTTGGCGATGATCATTTATATAACGTAATAGTAACTGCTCACGCCTTTGTAATGATTTTCTTTTTGGTTATGCCTGTGCTAATAGGAGGTTTCGGAAATTGATTTGTTCCTCTGTATATTGGTGCGCCTGATATGGCTTTTCCTAGATTGAATAATCTTAGCTTTTGATTATTACCTCCCGCTTTAACTCTATTATTGAGTTCAGCGTTTGTAGAACAAGGAGCAGGAACTGGTTGAACGGTATACCCTCCTTTATCAAGTATACAATTTCACTCAGGGGGATCGGTAGATATGGCAATTTTTAGCCTTCATTTAGCTGGGATATCTTCAATATTGGGAGCTATG----AATTTTATTACAACCATTATAAATATGAGAGCACCAGGGATTACAATGGACCGAATGCCTTTATTTGTGTGATCTGTTTTAGTAACAGCCGTTTTGTTATTGTTATCTTTACCAGTATTTGCAGGAGCTATAACAATGCTTTTAACAGATCGAAACTTTAATACTGCATTCTTTGATCC-GGCGGGGGGAGGTGATCCTATTTTATATCAACACCTTTTCTGATTTTTTGG????????????????????????????????????????????????????????????????????????????????????????????????????????????????????????????????????????????????????????????????????????????????????????????????????????????????????????????????????????????????????????????????????????????????????????????????????????????????????????????????????????????????????????????????????????????????????????????????????????????????????????????????????????????????????????????????????????????????????????????????????????????????????????????????????????????????????????????????????????????????????????????????????????????????????????????????????????????????????????????????????????????????????????????????????????????????????????????????????????????????????????????????????????????????????????????????????????????????????????????????????????????????????????????????????????????????????????????????????????????????????????????????????????????????????????????????????????????????????????????????????????????????????????????????????????????????????????????????????????????????????????????????????????????????????????????????????????????????????????????????????????????????????????????????????????????????????????????????????------------------------------------------------------------------------------------------------
>Hymeniacidon TS2766 Mazzeppa Bay
AAAGATATTGGAACTCTTTATTTATTGTTTGGGGCTTTTGCCGGAATGATAGGGACAGCTTTTAGCATGTTAATAAGATTAGAGCTATCTGCTCCTGGTTCAATGCTTGGCGATGATCATTTATATAACGTAATAGTAACTGCTCACGCCTTTGTAATGATTTTCTTTTTGGTTATGCCTGTGCTAATAGGAGGTTTCGGAAATTGATTTGTTCCTCTGTATATTGGTGCGCCTGATATGGCTTTTCCTAGATTGAATAATCTTAGCTTTTGATTATTACCTCCCGCTTTAACTCTATTATTGAGTTCAGCGTTTGTAGAACAAGGAGCAGGAACTGGTTGAACGGTATACCCTCCTTTATCAAGTATACAATTTCACTCAGGGGGATCGGTAGATATGGCAATTTTTAGCCTTCATTTAGCTGGGATATCTTCAATATTGGGAGCTATG----AATTTTATTACAACCATTATAAATATGAGAGCACCAGGGATTACAATGGACCGAATGCCTTTATTTGTGTGATCTGTTTTAGTAACAGCCGTTTTGTTATTGTTATCTTTACCAGTATTTGCAGGAGCTATAACAATGCTTTTAACAGATCGAAACTTTAATACTGCATTTTTTGATCC-GGCGGGGGGAGGTGATCCTATTTTATATCAACACCTTTTCTGATTTTTT????????????????????????????????????????????????????????????????????????????????????????????????????????????????????????????????????????????????????????????????????????????????????????????????????????????????????????????????????????????????????????????????????????????????????????????????????????????????????????????????????????????????????????????????????????????????????????????????????????????????????????????????????????????????????????????????????????????????????????????????????????????????????????????????????????????????????????????????????????????????????????????????????????????????????????????????????????????????????????????????????????????????????????????????????????????????????????????????????????????????????????????????????????????????????????????????????????????????????????????????????????????????????????????????????????????????????????????????????????????????????????????????????????????????????????????????????????????????????????????????????????????????????????????????????????????????????????????????????????????????????????????????????????????????????????????????????????????????????????????????????????????????????????????????????????????????????????????????????--------------------------------------------------------------------------------------------------
>Hymeniacidon TS2765 P14 Mazzeppa Bay
-----------------------------------TTTTGCCGGAATGATAGGGACAGCTTTTAGCATGTTAATAAGATTAGAGCTATCTGCTCCTGGTTCAATGCTTGGCGATGATCATTTATATAACGTAATAGTAACTGCTCACGCCTTTGTAATGATTTTCTTTTTGGTTATGCCTGTGCTAATAGGAGGTTTCGGAAATTGATTTGTTCCTCTGTATATTGGTGCGCCTGATATGGCTTTTCCTAGATTGAATAATCTTAGCTTTTGATTATTACCTCCCGCTTTAACTCTATTATTGAGTTCAGCGTTTGTAGAACAAGGAGCAGGAACTGGTTGAACGGTATACCCTCCTTTATCAAGTATACAATTTCACTCAGGGGGATCGGTAGATATGGCAATTTTTAGCCTTCATTTAGCTGGGATATCTTCAATATTGGGAGCTATG----AATTTTATTACAACCATTATAAATATGAGAGCACCAGGGATTACAATGGACCGAATGCCTTTATTTGTGTGATCTGTTTTAGTAACAGCCGTTTTGTTATTGTTATCTTTACCAGTATTTGCAGGAGCTATAACAATGCTTTTAACAGATCGAAACTTTAATACTGCATTTTTTGATCC-????????????????????????????????????????????????????????????????????????????????????????????????????????????????????????????????????????????????????????????????????????????????????????????????????????????????????????????????????????????????????????????????????????????????????????????????????????????????????????????????????????????????????????????????????????????????????????????????????????????????????????????????????????????????????????????????????????????????????????????????????????????????????????????????????????????????????????????????????????????????????????????????????????????????????????????????????????????????????????????????????????????????????????????????????????????????????????????????????????????????????????????????????????????????????????????????????????????????????????????????????????????????????????????????????????????????????????????????????????????????????????????????????????????????????????????????????????????????????????????????????????????????????????????????????????????????????????????????????????????????????????????????????????????????????????????????????????????????????????????????????????????????????????????????????????????????????????????????????---------------------------------------------------------------------------------------------------------------------------------------------------
>Hymeniacidon TS6066 P23 Haga Haga
-----------------------------------TTTTGCCGGAATGATAGGGACAGCTTTTAGCATGTTAATAAGATTAGAGCTATCTGCTCCTGGTTCAATGCTTGGCGATGATCATTTATATAACGTAATAGTAACTGCTCACGCCTTTGTAATGATTTTCTTTTTGGTTATGCCTGTGCTAATAGGAGGTTTCGGAAATTGATTTGTTCCTCTGTATATTGGTGCGCCTGATATGGCTTTTCCTAGATTGAATAATCTTAGCTTTTGATTATTACCTCCCGCTTTAACTCTATTATTGAGTTCAGCGTTTGTAGAACAAGGAGCAGGAACTGGTTGAACGGTATACCCTCCTTTATCAAGTATACAATTTCACTCAGGGGGATCGGTAGATATGGCAATTTTTAGCCTTCATTTAGCTGGGATATCTTCAATATTGGGAGCTATGTATTAATTTTATTACAACCATTATAAATATGAGAGCACCAGGGATTACAATGGACCGAATGCCTTTATTTGTGTGATCTGTTTTAGTAACAGCCGTTTTGTTATTGTTATCTTTACCAGTATTTGCAGGAGCTATAACAATGCTTTTAACAGATCGAAACTTTAATACTGCATTTTTTGATCCCGGCGGGGGGAGGTGATCCTATTTTATATCAACACCTTTTCTGATTTTTTGGTCACC????????????????????????????????????????????????????????????????????????????????????????????????????????????????????????????????????????????????????????????????????????????????????????????????????????????????????????????????????????????????????????????????????????????????????????????????????????????????????????????????????????????????????????????????????????????????????????????????????????????????????????????????????????????????????????????????????????????????????????????????????????????????????????????????????????????????????????????????????????????????????????????????????????????????????????????????????????????????????????????????????????????????????????????????????????????????????????????????????????????????????????????????????????????????????????????????????????????????????????????????????????????????????????????????????????????????????????????????????????????????????????????????????????????????????????????????????????????????????????????????????????????????????????????????????????????????????????????????????????????????????????????????????????????????????????????????????????????????????????????????????????????????????????????????????????????????????????????????????-------------------------------------------------------------------------------------------
>Hymeniacidon TS1166 S4 Knysna
-----------------------------------TTTTGCCGGAATGATAGGGACAGCTTTTAGCATGTTAATAAGATTAGAGCTATCTGCTCCTGGTTCAATGCTTGGCGATGATCATTTATATAACGTAATAGTAACTGCTCACGCCTTTGTAATGATTTTCTTTTTGGTTATGCCTGTGCTAATAGGAGGTTTCGGAAATTGATTTGTTCCTCTGTATATTGGTGCGCCTGATATGGCTTTTCCTAGATTGAATAATCTTAGCTTTTGATTATTACCTCCCGCTTTAACTCTATTATTGAGTTCAGCGTTTGTAGAACAAGGAGCAGGAACTGGTTGAACGGTATACCCTCCTTTATCAAGTATACAATTTCACTCAGGGGGATCGGTAGATATGGCAATTTTTAGCCTTCATTTAGCTGGGATATCTTCAATATTGGGAGCTATG----AATTTTATTACAACCATTATAAATATGAGAGCACCAGGGATTACAATGGACCGAATGCCTTTATTTGTGTGATCTGTTTTAGTAACAGCCGTTTTGTTATTGTTATCTTTACCAGTATTTGCAGGAGCTATAACAATGCTTTTAACAGATCGAAACTTTAATACTGCATTTTTTGATCC-GGCGGGGGGAGGTGATCCTATTTTATATCAACACCTTTTCTGATTTTTTGGTCAC????????????????????????????????????????????????????????????????????????????????????????????????????????????????????????????????????????????????????????????????????????????????????????????????????????????????????????????????????????????????????????????????????????????????????????????????????????????????????????????????????????????????????????????????????????????????????????????????????????????????????????????????????????????????????????????????????????????????????????????????????????????????????????????????????????????????????????????????????????????????????????????????????????????????????????????????????????????????????????????????????????????????????????????????????????????????????????????????????????????????????????????????????????????????????????????????????????????????????????????????????????????????????????????????????????????????????????????????????????????????????????????????????????????????????????????????????????????????????????????????????????????????????????????????????????????????????????????????????????????????????????????????????????????????????????????????????????????????????????????????????????????????????????????????????????????????????????????????????--------------------------------------------------------------------------------------------
>Hymeniacidon TS1167 S5 Tsitsikamma
-----------------------------------TTTTGCCGGAATGATAGGGACAGCTTTTAGCATGTTAATAAGATTAGAGCTATCTGCTCCTGGTTCAATGCTTGGCGATGATCATTTATATAACGTAATAGTAACTGCTCACGCCTTTGTAATGATTTTCTTTTTGGTTATGCCTGTGCTAATAGGAGGTTTCGGAAATTGATTTGTTCCTCTGTATATTGGTGCGCCTGATATGGCTTTTCCTAGATTGAATAATCTTAGCTTTTGATTATTACCTCCCGCTTTAACTCTATTATTGAGTTCAGCGTTTGTAGAACAAGGAGCAGGAACTGGTTGAACGGTATACCCTCCTTTATCAAGTATACAATTTCACTCAGGGGGATCGGTAGATATGGCAATTTTTAGCCTTCATTTAGCTGGGATATCTTCAATATTGGGAGCTATG----AATTTTATTACAACCATTATAAATATGAGAGCACCAGGGATTACAATGGACCGAATGCCTTTATTTGTGTGATCTGTTTTAGTAACAGCCGTTTTGTTATTGTTATCTTTACCAGTATTTGCAGGAGCTATAACAATGCTTTTAACAGATCGAAACTTTAATACTGCATTTTTTGATCC-GGCGGGGGGAGGTGATCCTATTTTATATCAACACCTTTTCTGATT????????????????????????????????????????????????????????????????????????????????????????????????????????????????????????????????????????????????????????????????????????????????????????????????????????????????????????????????????????????????????????????????????????????????????????????????????????????????????????????????????????????????????????????????????????????????????????????????????????????????????????????????????????????????????????????????????????????????????????????????????????????????????????????????????????????????????????????????????????????????????????????????????????????????????????????????????????????????????????????????????????????????????????????????????????????????????????????????????????????????????????????????????????????????????????????????????????????????????????????????????????????????????????????????????????????????????????????????????????????????????????????????????????????????????????????????????????????????????????????????????????????????????????????????????????????????????????????????????????????????????????????????????????????????????????????????????????????????????????????????????????????????????????????????????????????????????????????????????------------------------------------------------------------------------------------------------------
>Hymeniacidon TS2935 Groen Rivier
AAAGATATTGGAACTCTTTATTTATTGTTTGGGGCTTTTGCCGGAATGATAGGGACAGCTTTTAGCATGTTAATAAGATTAGAGCTATCTGCTCCTGGTTCAATGCTTGGCGATGATCATTTATATAACGTAATAGTAACTGCTCACGCCTTTGTAATGATTTTCTTTTTGGTTATGCCTGTGCTAATAGGAGGTTTCGGAAATTGATTTGTTCCTCTGTATATTGGTGCGCCTGATATGGCTTTTCCTAGATTGAATAATCTTAGCTTTTGATTATTACCTCCCGCTTTAACTCTATTATTGAGTTCAGCGTTTGTAGAACAAGGAGCAGGAACTGGTTGAACGGTATACCCTCCTTTATCAAGTATACAATTTCACTCAGGGGGATCGGTAGATATGGCAATTTTTAGCCTTCATTTAGCTGGGATATCTTCAATATTGGGAGCTATG----AATTTTATTACAACCATTATAAATATGAGAGCACCAGGGATTACAATGGACCGAATGCCTTTATTTGTGTGATCTGTTTTAGTAACAGCCGTTTTGTTATTGTTATCTTTACCAGTATTTGCAGGAGCTATAACAATGCTTTTAACAGATCGAAACTTTAATACTGCATTCTTTGATCC-GGCGGGGGGAGGTGATCCTATTTTATATCAACACCTTTTCTGATTTTTT????????????????????????????????????????????????????????????????????????????????????????????????????????????????????????????????????????????????????????????????????????????????????????????????????????????????????????????????????????????????????????????????????????????????????????????????????????????????????????????????????????????????????????????????????????????????????????????????????????????????????????????????????????????????????????????????????????????????????????????????????????????????????????????????????????????????????????????????????????????????????????????????????????????????????????????????????????????????????????????????????????????????????????????????????????????????????????????????????????????????????????????????????????????????????????????????????????????????????????????????????????????????????????????????????????????????????????????????????????????????????????????????????????????????????????????????????????????????????????????????????????????????????????????????????????????????????????????????????????????????????????????????????????????????????????????????????????????????????????????????????????????????????????????????????????????????????????????????????--------------------------------------------------------------------------------------------------
>Hymeniacidon TS2942 Groen Rivier
AAAGATATTGGAACTCTTTATTTATTGTTTGGGGCTTTTGCCGGAATGATAGGGACAGCTTTTAGCATGTTAATAAGATTAGAGCTATCTGCTCCTGGTTCAATGCTTGGCGATGATCATTTATATAACGTAATAGTAACTGCTCACGCCTTTGTAATGATTTTCTTTTTGGTTATGCCTGTGCTAATAGGAGGTTTCGGAAATTGATTTGTTCCTCTGTATATTGGTGCGCCTGATATGGCTTTTCCTAGATTGAATAATCTTAGCTTTTGATTATTACCTCCCGCTTTAACTCTATTATTGAGTTCAGCGTTTGTAGAACAAGGAGCAGGAACTGGTTGAACGGTATACCCTCCTTTATCAAGTATACAATTTCACTCAGGGGGATCGGTAGATATGGCAATTTTTAGCCTTCATTTAGCTGGGATATCTTCAATATTGGGAGCTATG----AATTTTATTACAACCATTATAAATATGAGAGCACCAGGGATTACAATGGACCGAATGCCTTTATTTGTGTGATCTGTTTTAGTAACAGCCGTTTTGTTATTGTTATCTTTACCAGTATTTGCAGGAGCTATAACAATGCTTTTAACAGATCGAAACTTTAATACTGCATTCTTTGATCC-GGCGGGGGGAGGTGATCCTATTTTATATCAACACCTTTTCTGATTTTTT????????????????????????????????????????????????????????????????????????????????????????????????????????????????????????????????????????????????????????????????????????????????????????????????????????????????????????????????????????????????????????????????????????????????????????????????????????????????????????????????????????????????????????????????????????????????????????????????????????????????????????????????????????????????????????????????????????????????????????????????????????????????????????????????????????????????????????????????????????????????????????????????????????????????????????????????????????????????????????????????????????????????????????????????????????????????????????????????????????????????????????????????????????????????????????????????????????????????????????????????????????????????????????????????????????????????????????????????????????????????????????????????????????????????????????????????????????????????????????????????????????????????????????????????????????????????????????????????????????????????????????????????????????????????????????????????????????????????????????????????????????????????????????????????????????????????????????????????????--------------------------------------------------------------------------------------------------
>Hymeniacidon TS2943 Moon Bay
AAAGATATTGGAACTCTTTATTTATTGTTTGGGGCTTTTGCCGGAATGATAGGGACAGCTTTTAGCATGTTAATAAGATTAGAGCTATCTGCTCCTGGTTCAATGCTTGGCGATGATCATTTATATAACGTAATAGTAACTGCTCACGCCTTTGTAATGATTTTCTTTTTGGTTATGCCTGTGCTAATAGGAGGTTTCGGAAATTGATTTGTTCCTCTGTATATTGGTGCGCCTGATATGGCTTTTCCTAGATTGAATAATCTTAGCTTTTGATTATTACCTCCCGCTTTAACTCTATTATTGAGTTCAGCGTTTGTAGAACAAGGAGCAGGAACTGGTTGAACGGTATACCCTCCTTTATCAAGTATACAATTTCACTCAGGGGGATCGGTAGATATGGCAATTTTTAGCCTTCATTTAGCTGGGATATCTTCAATATTGGGAGCTATG----AATTTTATTACAACCATTATAAATATGAGAGCACCAGGGATTACAATGGACCGAATGCCTTTATTTGTGTGATCTGTTTTAGTAACAGCCGTTTTGTTATTGTTATCTTTACCAGTATTTGCAGGAGCTATAACAATGCTTTTAACAGATCGAAACTTTAATACTGCATTCTTTGATCC-GGCGGGGGGAGGTGATCCTATTTTATATCAACACCTTTTCTGATTTTTT????????????????????????????????????????????????????????????????????????????????????????????????????????????????????????????????????????????????????????????????????????????????????????????????????????????????????????????????????????????????????????????????????????????????????????????????????????????????????????????????????????????????????????????????????????????????????????????????????????????????????????????????????????????????????????????????????????????????????????????????????????????????????????????????????????????????????????????????????????????????????????????????????????????????????????????????????????????????????????????????????????????????????????????????????????????????????????????????????????????????????????????????????????????????????????????????????????????????????????????????????????????????????????????????????????????????????????????????????????????????????????????????????????????????????????????????????????????????????????????????????????????????????????????????????????????????????????????????????????????????????????????????????????????????????????????????????????????????????????????????????????????????????????????????????????????????????????????????????--------------------------------------------------------------------------------------------------
>Hymeniacidon TS2946 Moon Bay
AAAGATATTGGAACTCTTTATTTATTGTTTGGGGCTTTTGCCGGAATGATAGGGACAGCTTTTAGCATGTTAATAAGATTAGAGCTATCTGCTCCTGGTTCAATGCTTGGCGATGATCATTTATATAACGTAATAGTAACTGCTCACGCCTTTGTAATGATTTTCTTTTTGGTTATGCCTGTGCTAATAGGAGGTTTCGGAAATTGATTTGTTCCTCTGTATATTGGTGCGCCTGATATGGCTTTTCCTAGATTGAATAATCTTAGCTTTTGATTATTACCTCCCGCTTTAACTCTATTATTGAGTTCAGCGTTTGTAGAACAAGGAGCAGGAACTGGTTGAACGGTATACCCTCCTTTATCAAGTATACAATTTCACTCAGGGGGATCGGTAGATATGGCAATTTTTAGCCTTCATTTAGCTGGGATATCTTCAATATTGGGAGCTATG----AATTTTATTACAACCATTATAAATATGAGAGCACCAGGGATTACAATGGACCGAATGCCTTTATTTGTGTGATCTGTTTTAGTAACAGCCGTTTTGTTATTGTTATCTTTACCAGTATTTGCAGGAGCTATAACAATGCTTTTAACAGATCGAAACTTTAATACTGCATTCTTTGATCC-GGCGGGGGGAGGTGATCCTATTTTATATCAACACCTTTTCTGATTTTTT????????????????????????????????????????????????????????????????????????????????????????????????????????????????????????????????????????????????????????????????????????????????????????????????????????????????????????????????????????????????????????????????????????????????????????????????????????????????????????????????????????????????????????????????????????????????????????????????????????????????????????????????????????????????????????????????????????????????????????????????????????????????????????????????????????????????????????????????????????????????????????????????????????????????????????????????????????????????????????????????????????????????????????????????????????????????????????????????????????????????????????????????????????????????????????????????????????????????????????????????????????????????????????????????????????????????????????????????????????????????????????????????????????????????????????????????????????????????????????????????????????????????????????????????????????????????????????????????????????????????????????????????????????????????????????????????????????????????????????????????????????????????????????????????????????????????????????????????????--------------------------------------------------------------------------------------------------
>Hymeniacidon TS2957 Moon Bay
AAAGATATTGGAACTCTTTATTTATTGTTTGGGGCTTTTGCCGGAATGATAGGGACAGCTTTTAGCATGTTAATAAGATTAGAGCTATCTGCTCCTGGTTCAATGCTTGGCGATGATCATTTATATAACGTAATAGTAACTGCTCACGCCTTTGTAATGATTTTCTTTTTGGTTATGCCTGTGCTAATAGGAGGTTTCGGAAATTGATTTGTTCCTCTGTATATTGGTGCGCCTGATATGGCTTTTCCTAGATTGAATAATCTTAGCTTTTGATTATTACCTCCCGCTTTAACTCTATTATTGAGTTCAGCGTTTGTAGAACAAGGAGCAGGAACTGGTTGAACGGTATACCCTCCTTTATCAAGTATACAATTTCACTCAGGGGGATCGGTAGATATGGCAATTTTTAGCCTTCATTTAGCTGGGATATCTTCAATATTGGGAGCTATG----AATTTTATTACAACCATTATAAATATGAGAGCACCAGGGATTACAATGGACCGAATGCCTTTATTTGTGTGATCTGTTTTAGTAACAGCCGTTTTGTTATTGTTATCTTTACCAGTATTTGCAGGAGCTATAACAATGCTTTTAACAGATCGAAACTTTAATACTGCATTCTTTGATCC-GGCGGGGGGAGGTGATCCTATTTTATATCAACACCTTTTCTGATTTTTT????????????????????????????????????????????????????????????????????????????????????????????????????????????????????????????????????????????????????????????????????????????????????????????????????????????????????????????????????????????????????????????????????????????????????????????????????????????????????????????????????????????????????????????????????????????????????????????????????????????????????????????????????????????????????????????????????????????????????????????????????????????????????????????????????????????????????????????????????????????????????????????????????????????????????????????????????????????????????????????????????????????????????????????????????????????????????????????????????????????????????????????????????????????????????????????????????????????????????????????????????????????????????????????????????????????????????????????????????????????????????????????????????????????????????????????????????????????????????????????????????????????????????????????????????????????????????????????????????????????????????????????????????????????????????????????????????????????????????????????????????????????????????????????????????????????????????????????????????--------------------------------------------------------------------------------------------------
>Hymeniacidon TS2962 Brazil North
AAAGATATTGGAACTCTTTATTTATTGTTTGGGGCTTTTGCCGGAATGATAGGGACAGCTTTTAGCATGTTAATAAGATTAGAGCTATCTGCTCCTGGTTCAATGCTTGGCGATGATCATTTATATAACGTAATAGTAACTGCTCACGCCTTTGTAATGATTTTCTTTTTGGTTATGCCTGTGCTAATAGGAGGTTTCGGAAATTGATTTGTTCCTCTGTATATTGGTGCGCCTGATATGGCTTTTCCTAGATTGAATAATCTTAGCTTTTGATTATTACCTCCCGCTTTAACTCTATTATTGAGTTCAGCGTTTGTAGAACAAGGAGCAGGAACTGGTTGAACGGTATACCCTCCTTTATCAAGTATACAATTTCACTCAGGGGGATCGGTAGATATGGCAATTTTTAGCCTTCATTTAGCTGGGATATCTTCAATATTGGGAGCTATG----AATTTTATTACAACCATTATAAATATGAGAGCACCAGGGATTACAATGGACCGAATGCCTTTATTTGTGTGATCTGTTTTAGTAACAGCCGTTTTGTTATTGTTATCTTTACCAGTATTTGCAGGAGCTATAACAATGCTTTTAACAGATCGAAACTTTAATACTGCATTCTTTGATCC-GGCGGGGGGAGGTGATCCTATTTTATATCAACACCTTTTCTGATTTTTT????????????????????????????????????????????????????????????????????????????????????????????????????????????????????????????????????????????????????????????????????????????????????????????????????????????????????????????????????????????????????????????????????????????????????????????????????????????????????????????????????????????????????????????????????????????????????????????????????????????????????????????????????????????????????????????????????????????????????????????????????????????????????????????????????????????????????????????????????????????????????????????????????????????????????????????????????????????????????????????????????????????????????????????????????????????????????????????????????????????????????????????????????????????????????????????????????????????????????????????????????????????????????????????????????????????????????????????????????????????????????????????????????????????????????????????????????????????????????????????????????????????????????????????????????????????????????????????????????????????????????????????????????????????????????????????????????????????????????????????????????????????????????????????????????????????????????????????????????--------------------------------------------------------------------------------------------------
>Hymeniacidon TS2963 Rooiklippies
AAAGATATTGGAACTCTTTATTTATTGTTTGGGGCTTTTGCCGGAATGATAGGGACAGCTTTTAGCATGTTAATAAGATTAGAGCTATCTGCTCCTGGTTCAATGCTTGGCGATGATCATTTATATAACGTAATAGTAACTGCTCACGCCTTTGTAATGATTTTCTTTTTGGTTATGCCTGTGCTAATAGGAGGTTTCGGAAATTGATTTGTTCCTCTGTATATTGGTGCGCCTGATATGGCTTTTCCTAGATTGAATAATCTTAGCTTTTGATTATTACCTCCCGCTTTAACTCTATTATTGAGTTCAGCGTTTGTAGAACAAGGAGCAGGAACTGGTTGAACGGTATACCCTCCTTTATCAAGTATACAATTTCACTCAGGGGGATCGGTAGATATGGCAATTTTTAGCCTTCATTTAGCTGGGATATCTTCAATATTGGGAGCTATG----AATTTTATTACAACCATTATAAATATGAGAGCACCAGGGATTACAATGGACCGAATGCCTTTATTTGTGTGATCTGTTTTAGTAACAGCCGTTTTGTTATTGTTATCTTTACCAGTATTTGCAGGAGCTATAACAATGCTTTTAACAGATCGAAACTTTAATACTGCATTCTTTGATCC-GGCGGGGGGAGGTGATCCTATTTTATATCAACACCTTTTCTGATTTTTT????????????????????????????????????????????????????????????????????????????????????????????????????????????????????????????????????????????????????????????????????????????????????????????????????????????????????????????????????????????????????????????????????????????????????????????????????????????????????????????????????????????????????????????????????????????????????????????????????????????????????????????????????????????????????????????????????????????????????????????????????????????????????????????????????????????????????????????????????????????????????????????????????????????????????????????????????????????????????????????????????????????????????????????????????????????????????????????????????????????????????????????????????????????????????????????????????????????????????????????????????????????????????????????????????????????????????????????????????????????????????????????????????????????????????????????????????????????????????????????????????????????????????????????????????????????????????????????????????????????????????????????????????????????????????????????????????????????????????????????????????????????????????????????????????????????????????????????????????--------------------------------------------------------------------------------------------------
>Hymeniacidon TS4841 Dwesa
AAAGATATTGGAACTCTTTATTTATTGTTTGGGGCTTTTGCCGGAATGATAGGGACAGCTTTTAGCATGTTAATAAGATTAGAGCTATCTGCTCCTGGTTCAATGCTTGGCGATGATCATTTATATAACGTAATAGTAACTGCTCACGCCTTTGTAATGATTTTCTTTTTGGTTATGCCTGTGCTAATAGGAGGTTTCGGAAATTGATTTGTTCCTCTGTATATTGGTGCGCCTGATATGGCTTTTCCTAGATTGAATAATCTTAGCTTTTGATTATTACCTCCCGCTTTAACTCTATTATTGAGTTCAGCGTTTGTAGAACAAGGAGCAGGAACTGGTTGAACGGTATACCCTCCTTTATCAAGTATACAATTTCACTCAGGGGGATCGGTAGATATGGCAATTTTTAGCCTTCATTTAGCTGGGATATCTTCAATATTGGGAGCTATG----AATTTTATTACAACCATTATAAATATGAGAGCACCAGGGATTACAATGGACCGAATGCCTTTATTTGTGTGATCTGTTTTAGTAACAGCCGTTTTGTTATTGTTATCTTTACCAGTATTTGCAGGAGCTATAACAATGCTTTTAACAGATCGAAACTTTAATACTGCATTTTTTGATCC-GGCGGGGGGAGGTGATCCTATTTTATATCAACACCTTTTCTGATTTTTT????????????????????????????????????????????????????????????????????????????????????????????????????????????????????????????????????????????????????????????????????????????????????????????????????????????????????????????????????????????????????????????????????????????????????????????????????????????????????????????????????????????????????????????????????????????????????????????????????????????????????????????????????????????????????????????????????????????????????????????????????????????????????????????????????????????????????????????????????????????????????????????????????????????????????????????????????????????????????????????????????????????????????????????????????????????????????????????????????????????????????????????????????????????????????????????????????????????????????????????????????????????????????????????????????????????????????????????????????????????????????????????????????????????????????????????????????????????????????????????????????????????????????????????????????????????????????????????????????????????????????????????????????????????????????????????????????????????????????????????????????????????????????????????????????????????????????????????????????--------------------------------------------------------------------------------------------------
>Hymeniacidon TS4855 Dwesa
AAAGATATTGGAACTCTTTATTTATTGTTTGGGGCTTTTGCCGGAATGATAGGGACAGCTTTTAGCATGTTAATAAGATTAGAGCTATCTGCTCCTGGTTCAATGCTTGGCGATGATCATTTATATAACGTAATAGTAACTGCTCACGCCTTTGTAATGATTTTCTTTTTGGTTATGCCTGTGCTAATAGGAGGTTTCGGAAATTGATTTGTTCCTCTGTATATTGGTGCGCCTGATATGGCTTTTCCTAGATTGAATAATCTTAGCTTTTGATTATTACCTCCCGCTTTAACTCTATTATTGAGTTCAGCGTTTGTAGAACAAGGAGCAGGAACTGGTTGAACGGTATACCCTCCTTTATCAAGTATACAATTTCACTCAGGGGGATCGGTAGATATGGCAATTTTTAGCCTTCATTTAGCTGGGATATCTTCAATATTGGGAGCTATG----AATTTTATTACAACCATTATAAATATGAGAGCACCAGGGATTACAATGGACCGAATGCCTTTATTTGTGTGATCTGTTTTAGTAACAGCCGTTTTGTTATTGTTATCTTTACCAGTATTTGCAGGAGCTATAACAATGCTTTTAACAGATCGAAACTTTAATACTGCATTTTTTGATCC-GGCGGGGGGAGGTGATCCTATTTTATATCAACACCTTTTCTGATTTTTT????????????????????????????????????????????????????????????????????????????????????????????????????????????????????????????????????????????????????????????????????????????????????????????????????????????????????????????????????????????????????????????????????????????????????????????????????????????????????????????????????????????????????????????????????????????????????????????????????????????????????????????????????????????????????????????????????????????????????????????????????????????????????????????????????????????????????????????????????????????????????????????????????????????????????????????????????????????????????????????????????????????????????????????????????????????????????????????????????????????????????????????????????????????????????????????????????????????????????????????????????????????????????????????????????????????????????????????????????????????????????????????????????????????????????????????????????????????????????????????????????????????????????????????????????????????????????????????????????????????????????????????????????????????????????????????????????????????????????????????????????????????????????????????????????????????????????????????????????--------------------------------------------------------------------------------------------------
>Hymeniacidon TS4860 Haga Haga
AAAGATATTGGAACTCTTTATTTATTGTTTGGGGCTTTTGCCGGAATGATAGGGACAGCTTTTAGCATGTTAATAAGATTAGAGCTATCTGCTCCTGGTTCAATGCTTGGCGATGATCATTTATATAACGTAATAGTAACTGCTCACGCCTTTGTAATGATTTTCTTTTTGGTTATGCCTGTGCTAATAGGAGGTTTCGGAAATTGATTTGTTCCTCTGTATATTGGTGCGCCTGATATGGCTTTTCCTAGATTGAATAATCTTAGCTTTTGATTATTACCTCCCGCTTTAACTCTATTATTGAGTTCAGCGTTTGTAGAACAAGGAGCAGGAACTGGTTGAACGGTATACCCTCCTTTATCAAGTATACAATTTCACTCAGGGGGATCGGTAGATATGGCAATTTTTAGCCTTCATTTAGCTGGGATATCTTCAATATTGGGAGCTATG----AATTTTATTACAACCATTATAAATATGAGAGCACCAGGGATTACAATGGACCGAATGCCTTTATTTGTGTGATCTGTTTTAGTAACAGCCGTTTTGTTATTGTTATCTTTACCAGTATTTGCAGGAGCTATAACAATGCTTTTAACAGATCGAAACTTTAATACTGCATTTTTTGATCC-GGCGGGGGGAGGTGATCCTATTTTATATCAACACCTTTTCTGATTTTTT????????????????????????????????????????????????????????????????????????????????????????????????????????????????????????????????????????????????????????????????????????????????????????????????????????????????????????????????????????????????????????????????????????????????????????????????????????????????????????????????????????????????????????????????????????????????????????????????????????????????????????????????????????????????????????????????????????????????????????????????????????????????????????????????????????????????????????????????????????????????????????????????????????????????????????????????????????????????????????????????????????????????????????????????????????????????????????????????????????????????????????????????????????????????????????????????????????????????????????????????????????????????????????????????????????????????????????????????????????????????????????????????????????????????????????????????????????????????????????????????????????????????????????????????????????????????????????????????????????????????????????????????????????????????????????????????????????????????????????????????????????????????????????????????????????????????????????????????????--------------------------------------------------------------------------------------------------
>Hymeniacidon TS4861 Haga Haga
AAAGATATTGGAACTCTTTATTTATTGTTTGGGGCTTTTGCCGGAATGATAGGGACAGCTTTTAGCATGTTAATAAGATTAGAGCTATCTGCTCCTGGTTCAATGCTTGGCGATGATCATTTATATAACGTAATAGTAACTGCTCACGCCTTTGTAATGATTTTCTTTTTGGTTATGCCTGTGCTAATAGGAGGTTTCGGAAATTGATTTGTTCCTCTGTATATTGGTGCGCCTGATATGGCTTTTCCTAGATTGAATAATCTTAGCTTTTGATTATTACCTCCCGCTTTAACTCTATTATTGAGTTCAGCGTTTGTAGAACAAGGAGCAGGAACTGGTTGAACGGTATACCCTCCTTTATCAAGTATACAATTTCACTCAGGGGGATCGGTAGATATGGCAATTTTTAGCCTTCATTTAGCTGGGATATCTTCAATATTGGGAGCTATG----AATTTTATTACAACCATTATAAATATGAGAGCACCAGGGATTACAATGGACCGAATGCCTTTATTTGTGTGATCTGTTTTAGTAACAGCCGTTTTGTTATTGTTATCTTTACCAGTATTTGCAGGAGCTATAACAATGCTTTTAACAGATCGAAACTTTAATACTGCATTTTTTGATCC-GGCGGGGGGAGGTGATCCTATTTTATATCAACACCTTTTCTGATTTTTT????????????????????????????????????????????????????????????????????????????????????????????????????????????????????????????????????????????????????????????????????????????????????????????????????????????????????????????????????????????????????????????????????????????????????????????????????????????????????????????????????????????????????????????????????????????????????????????????????????????????????????????????????????????????????????????????????????????????????????????????????????????????????????????????????????????????????????????????????????????????????????????????????????????????????????????????????????????????????????????????????????????????????????????????????????????????????????????????????????????????????????????????????????????????????????????????????????????????????????????????????????????????????????????????????????????????????????????????????????????????????????????????????????????????????????????????????????????????????????????????????????????????????????????????????????????????????????????????????????????????????????????????????????????????????????????????????????????????????????????????????????????????????????????????????????????????????????????????????--------------------------------------------------------------------------------------------------
>Hymeniacidon TS6065 P22 Marshstrand
---------------------------------------------ATGATAGGGACAGCTTTTAGCATGTTAATAAGATTAGAGCTATCTGCTCCTGGTTCAATGCTTGGCGATGATCATTTATATAACGTAATAGTAACTGCTCACGCCTTTGTAATGATTTTCTTTTTGGTTATGCCTGTGCTAATAGGAGGTTTCGGAAATTGATTTGTTCCTCTGTATATTGGTGCGCCTGATATGGCTTTTCCTAGATTGAATAATCTTAGCTTTTGATTATTACCTCCCGCTTTAACTCTATTATTGAGTTCAGCGTTTGTAGAACAAGGAGCAGGAACTGGTTGAACGGTATACCCTCCTTTATCAAGTATACAATTTCACTCAGGGGGATCGGTAGATATGGCAATTTTTAGCCTTCATTTAGCTGGGATATCTTCAATATTGGGAGCTATG----AATTTTATTACAACCATTATAAATATGAGAGCACCAGGGATTACAATGGACCGAATGCCTTTATTTGTGTGATCTGTTTTAGTAACAGCCGTTTTGTTATTGTTATCTTTACCAGTATTTGCAGGAGCTATAACAATGCTTTTAACAGATCGAAACTTTAATACTGCATTTTTTGATCC-GGCGGGGGGAGGTGATCCTATTTTATATCAACACCTTTTCTGATTTTTTGGTCACC????????????????????????????????????????????????????????????????????????????????????????????????????????????????????????????????????????????????????????????????????????????????????????????????????????????????????????????????????????????????????????????????????????????????????????????????????????????????????????????????????????????????????????????????????????????????????????????????????????????????????????????????????????????????????????????????????????????????????????????????????????????????????????????????????????????????????????????????????????????????????????????????????????????????????????????????????????????????????????????????????????????????????????????????????????????????????????????????????????????????????????????????????????????????????????????????????????????????????????????????????????????????????????????????????????????????????????????????????????????????????????????????????????????????????????????????????????????????????????????????????????????????????????????????????????????????????????????????????????????????????????????????????????????????????????????????????????????????????????????????????????????????????????????????????????????????????????????????????-------------------------------------------------------------------------------------------
>Hymeniacidon TS6064 P21 Dwesa
---------------------------------------------ATGATAGGGACAGCTTTTAGCATGTTAATAAGATTAGAGCTATCTGCTCCTGGTTCAATGCTTGGCGATGATCATTTATATAACGTAATAGTAACTGCTCACGCCTTTGTAATGATTTTCTTTTTGGTTATGCCTGTGCTAATAGGAGGTTTCGGAAATTGATTTGTTCCTCTGTATATTGGTGCGCCTGATATGGCTTTTCCTAGATTGAATAATCTTAGCTTTTGATTATTACCTCCCGCTTTAACTCTATTATTGAGTTCAGCGTTTGTAGAACAAGGAGCAGGAACTGGTTGAACGGTATACCCTCCTTTATCAAGTATACAATTTCACTCAGGGGGATCGGTAGATATGGCAATTTTTAGCCTTCATTTAGCTGGGATATCTTCAATATTGGGAGCTATG----AATTTTATTACAACCATTATAAATATGAGAGCACCAGGGATTACAATGGACCGAATGCCTTTATTTGTGTGATCTGTTTTAGTAACAGCCGTTTTGTTATTGTTATCTTTACCAGTATTTGCAGGAGCTATAACAATGCTTTTAACAGATCGAAACTTTAATACTGCATTTTTTGATCC-GGCGGGGGGAGGTGATCCTATTTTATATCAACACCTTTTCTGATTTTTTG-TCACC????????????????????????????????????????????????????????????????????????????????????????????????????????????????????????????????????????????????????????????????????????????????????????????????????????????????????????????????????????????????????????????????????????????????????????????????????????????????????????????????????????????????????????????????????????????????????????????????????????????????????????????????????????????????????????????????????????????????????????????????????????????????????????????????????????????????????????????????????????????????????????????????????????????????????????????????????????????????????????????????????????????????????????????????????????????????????????????????????????????????????????????????????????????????????????????????????????????????????????????????????????????????????????????????????????????????????????????????????????????????????????????????????????????????????????????????????????????????????????????????????????????????????????????????????????????????????????????????????????????????????????????????????????????????????????????????????????????????????????????????????????????????????????????????????????????????????????????????????-------------------------------------------------------------------------------------------
>Hymeniacidon TS6057 P20 Dwesa
-----------------------------------------------GATAGGGACAGCTTTTAGCATGTTAATAAGATTAGAGCTATCTGCTCCTGGTTCAATGCTTGGCGATGATCATTTATATAACGTAATAGTAACTGCTCACGCCTTTGTAATGATTTTCTTTTTGGTTATGCCTGTGCTAATAGGAGGTTTCGGAAATTGATTTGTTCCTCTGTATATTGGTGCGCCTGATATGGCTTTTCCTAGATTGAATAATCTTAGCTTTTGATTATTACCTCCCGCTTTAACTCTATTATTGAGTTCAGCGTTTGTAGAACAAGGAGCAGGAACTGGTTGAACGGTATACCCTCCTTTATCAAGTATACAATTTCACTCAGGGGGATCGGTAGATATGGCAATTTTTAGCCTTCATTTAGCTGGGATATCTTCAATATTGGGAGCTATG----AATTTTATTACAACCATTATAAATATGAGAGCACCAGGGATTACAATGGACCGAATGCCTTTATTTGTGTGATCTGTTTTAGTAACAGCCGTTTTGTTATTGTTATCTTTACCAGTATTTGCAGGAGCTATAACAATGCTTTTAACAGATCGAAACTTTAATACTGCATTTTTTGATCC-GGCGGGGGGAGGTGATCCTATTTTATATCAACACCTTTTCTGATTTTTTG????????????????????????????????????????????????????????????????????????????????????????????????????????????????????????????????????????????????????????????????????????????????????????????????????????????????????????????????????????????????????????????????????????????????????????????????????????????????????????????????????????????????????????????????????????????????????????????????????????????????????????????????????????????????????????????????????????????????????????????????????????????????????????????????????????????????????????????????????????????????????????????????????????????????????????????????????????????????????????????????????????????????????????????????????????????????????????????????????????????????????????????????????????????????????????????????????????????????????????????????????????????????????????????????????????????????????????????????????????????????????????????????????????????????????????????????????????????????????????????????????????????????????????????????????????????????????????????????????????????????????????????????????????????????????????????????????????????????????????????????????????????????????????????????????????????????????????????????????-------------------------------------------------------------------------------------------------
>Hymeniacidon TS6056 P19 Dwesa
-------------------------------------------GAATGATAGGGACAGCTTTTAGCATGTTAATAAGATTAGAGCTATCTGCTCCTGGTTCAATGCTTGGCGATGATCATTTATATAACGTAATAGTAACTGCTCACGCCTTTGTAATGATTTTCTTTTTGGTTATGCCTGTGCTAATAGGAGGTTTCGGAAATTGATTTGTTCCTCTGTATATTGGTGCGCCTGATATGGCTTTTCCTAGATTGAATAATCTTAGCTTTTGATTATTACCTCCCGCTTTAACTCTATTATTGAGTTCAGCGTTTGTAGAACAAGGAGCAGGAACTGGTTGAACGGTATACCCTCCTTTATCAAGTATACAATTTCACTCAGGGGGATCGGTAGATATGGCAATTTTTAGCCTTCATTTAGCTGGGATATCTTCAATATTGGGAGCTATG----AATTTTATTACAACCATTATAAATATGAGAGCACCAGGGATTACAATGGACCGAATGCCTTTATTTGTGTGATCTGTTTTAGTAACAGCCGTTTTGTTATTGTTATCTTTACCAGTATTTGCAGGAGCTATAACAATGCTTTTAACAGATCGAAACTTTAATACTGCATTTTTTGATCC-GGCGGGGGGAGGTGATCCTATTTTATATCAACACCTTTTCTGATTTTTTGGTCACC????????????????????????????????????????????????????????????????????????????????????????????????????????????????????????????????????????????????????????????????????????????????????????????????????????????????????????????????????????????????????????????????????????????????????????????????????????????????????????????????????????????????????????????????????????????????????????????????????????????????????????????????????????????????????????????????????????????????????????????????????????????????????????????????????????????????????????????????????????????????????????????????????????????????????????????????????????????????????????????????????????????????????????????????????????????????????????????????????????????????????????????????????????????????????????????????????????????????????????????????????????????????????????????????????????????????????????????????????????????????????????????????????????????????????????????????????????????????????????????????????????????????????????????????????????????????????????????????????????????????????????????????????????????????????????????????????????????????????????????????????????????????????????????????????????????????????????????????????-------------------------------------------------------------------------------------------
>Hymeniacidon TS4844 P18 Dwesa
----------------------------------------------TGATAGGGACAGCTTTTAGCATGTTAATAAGATTAGAGCTATCTGCTCCTGGTTCAATGCTTGGCGATGATCATTTATATAACGTAATAGTAACTGCTCACGCCTTTGTAATGATTTTCTTTTTGGTTATGCCTGTGCTAATAGGAGGTTTCGGAAATTGATTTGTTCCTCTGTATATTGGTGCGCCTGATATGGCTTTTCCTAGATTGAATAATCTTAGCTTTTGATTATTACCTCCCGCTTTAACTCTATTATTGAGTTCAGCGTTTGTAGAACAAGGAGCAGGAACTGGTTGAACGGTATACCCTCCTTTATCAAGTATACAATTTCACTCAGGGGGATCGGTAGATATGGCAATTTTTAGCCTTCATTTAGCTGGGATATCTTCAATATTGGGAGCTATG----AATTTTATTACAACCATTATAAATATGAGAGCACCAGGGATTACAATGGACCGAATGCCTTTATTTGTGTGATCTGTTTTAGTAACAGCCGTTTTGTTATTGTTATCTTTACCAGTATTTGCAGGAGCTATAACAATGCTTTTAACAGATCGAAACTTTAATACTGCATTTTTTGATCC-GGCGGGGGGAGGTGATCCTATTTTATATCAACACCCTTT????????????????????????????????????????????????????????????????????????????????????????????????????????????????????????????????????????????????????????????????????????????????????????????????????????????????????????????????????????????????????????????????????????????????????????????????????????????????????????????????????????????????????????????????????????????????????????????????????????????????????????????????????????????????????????????????????????????????????????????????????????????????????????????????????????????????????????????????????????????????????????????????????????????????????????????????????????????????????????????????????????????????????????????????????????????????????????????????????????????????????????????????????????????????????????????????????????????????????????????????????????????????????????????????????????????????????????????????????????????????????????????????????????????????????????????????????????????????????????????????????????????????????????????????????????????????????????????????????????????????????????????????????????????????????????????????????????????????????????????????????????????????????????????????????????????????????????????????????------------------------------------------------------------------------------------------------------------
>Hymeniacidon TS2742 P12 Momwabisi
----------------------------------------------TGATAGGGACAGCTTTTAGCATGTTAATAAGATTAGAGCTATCTGCTCCTGGTTCAATGCTTGGCGATGATCATTTATATAACGTAATAGTAACTGCTCACGCCTTTGTAATGATTTTCTTTTTGGTTATGCCTGTGCTAATAGGAGGTTTCGGAAATTGATTTGTTCCTCTGTATATTGGTGCGCCTGATATGGCTTTTCCTAGATTGAATAATCTTAGCTTTTGATTATTACCTCCCGCTTTAACTCTATTATTGAGTTCAGCGTTTGTAGAACAAGGAGCAGGAACTGGTTGAACGGTATACCCTCCTTTATCAAGTATACAATTTCACTCAGGGGGATCGGTAGATATGGCAATTTTTAGCCTTCATTTAGCTGGGATATCTTCAATATTGGGAGCTATG----AATTTTATTACAACCATTATAAATATGAGAGCACCAGGGATTACAATGGACCGAATGCCTTTATTTGTGTGATCTGTTTTAGTAACAGCCGTTTTGTTATTGTTATCTTTACCAGTATTTGCAGGAGCTATAACAATGCTTTTAACAGATCGAAACTTTAATACTGCATTCTTTGATCC-GGCGGGGGGAGGTGATCCTATTTTATATCAACACCTTTTCTGATTTTTTGGTCACC????????????????????????????????????????????????????????????????????????????????????????????????????????????????????????????????????????????????????????????????????????????????????????????????????????????????????????????????????????????????????????????????????????????????????????????????????????????????????????????????????????????????????????????????????????????????????????????????????????????????????????????????????????????????????????????????????????????????????????????????????????????????????????????????????????????????????????????????????????????????????????????????????????????????????????????????????????????????????????????????????????????????????????????????????????????????????????????????????????????????????????????????????????????????????????????????????????????????????????????????????????????????????????????????????????????????????????????????????????????????????????????????????????????????????????????????????????????????????????????????????????????????????????????????????????????????????????????????????????????????????????????????????????????????????????????????????????????????????????????????????????????????????????????????????????????????????????????????????-------------------------------------------------------------------------------------------
>Hymeniacidon TS2738 P11 False Bay
---------------------------------------------------GGGACAGCTTTTAGCATGTTAATAAGATTAGAGCTATCTGCTCCTGGTTCAATGCTTGGCGATGATCATTTATATAACGTAATAGTAACTGCTCACGCCTTTGTAATGATTTTCTTTTTGGTTATGCCTGTGCTAATAGGAGGTTTCGGAAATTGATTTGTTCCTCTGTATATTGGTGCGCCTGATATGGCTTTTCCTAGATTGAATAATCTTAGCTTTTGATTATTACCTCCCGCTTTAACTCTATTATTGAGTTCAGCGTTTGTAGAACAAGGAGCAGGAACTGGTTGAACGGTATACCCTCCTTTATCAAGTATACAATTTCACTCAGGGGGATCGGTAGATATGGCAATTTTTAGCCTTCATTTAGCTGGGATATCTTCAATATTGGGAGCTATG----AATTTTATTACAACCATTATAAATATGAGAGCACCAGGGATTACAATGGACCGAATGCCTTTATTTGTGTGATCTGTTTTAGTAACAGCCGTTTTGTTATTGTTATCTTTACCAGTATTTGCAGGAGCTATAACAATGCTTTTAACAGATCGAAACTTTAATACTGCATTCTTTGATCC-GGCGGGGGGAGGTGATCCTATTTTATATCAACACCTTTTCTGATTTTTTGGTCACC????????????????????????????????????????????????????????????????????????????????????????????????????????????????????????????????????????????????????????????????????????????????????????????????????????????????????????????????????????????????????????????????????????????????????????????????????????????????????????????????????????????????????????????????????????????????????????????????????????????????????????????????????????????????????????????????????????????????????????????????????????????????????????????????????????????????????????????????????????????????????????????????????????????????????????????????????????????????????????????????????????????????????????????????????????????????????????????????????????????????????????????????????????????????????????????????????????????????????????????????????????????????????????????????????????????????????????????????????????????????????????????????????????????????????????????????????????????????????????????????????????????????????????????????????????????????????????????????????????????????????????????????????????????????????????????????????????????????????????????????????????????????????????????????????????????????????????????????????-------------------------------------------------------------------------------------------
>Hymeniacidon TS3359 P16 Dwesa
---------------------------------------------ATGATAGGGACAGCTTTTAGCATGTTAATAAGATTAGAGCTATCTGCTCCTGGTTCAATGCTTGGCGATGATCATTTATATAACGTAATAGTAACTGCTCACGCCTTTGTAATGATTTTCTTTTTGGTTATGCCTGTGCTAATAGGAGGTTTCGGAAATTGATTTGTTCCTCTGTATATTGGTGCGCCTGATATGGCTTTTCCTAGATTGAATAATCTTAGCTTTTGATTATTACCTCCCGCTTTAACTCTATTATTGAGTTCAGCGTTTGTAGAACAAGGAGCAGGAACTGGTTGAACGGTATACCCTCCTTTATCAAGTATACAATTTCACTCAGGGGGATCGGTAGATATGGCAATTTTTAGCCTTCATTTAGCTGGGATATCTTCAATATTGGGAGCTATG----AATTTTATTACAACCATTATAAATATGAGAGCACCAGGGATTACAATGGACCGAATGCCTTTATTTGTGTGATCTGTTTTAGTAACAGCCGTTTTGTTATTGTTATCTTTACCAGTATTTGCAGGAGCTATAACAATGCTTTTAACAGATCGAAACTTTAATACTGCATTTTTTGATCC-GGCGGGGGGAGGTGATCCTATTTTATATC????????????????????????????????????????????????????????????????????????????????????????????????????????????????????????????????????????????????????????????????????????????????????????????????????????????????????????????????????????????????????????????????????????????????????????????????????????????????????????????????????????????????????????????????????????????????????????????????????????????????????????????????????????????????????????????????????????????????????????????????????????????????????????????????????????????????????????????????????????????????????????????????????????????????????????????????????????????????????????????????????????????????????????????????????????????????????????????????????????????????????????????????????????????????????????????????????????????????????????????????????????????????????????????????????????????????????????????????????????????????????????????????????????????????????????????????????????????????????????????????????????????????????????????????????????????????????????????????????????????????????????????????????????????????????????????????????????????????????????????????????????????????????????????????????????????????????????????????????----------------------------------------------------------------------------------------------------------------------
>Hymeniacidon TS2744 P13 Strand
-----------------------------------------------GATAGGGACAGCTTTTAGCATGTTAATAAGATTAGAGCTATCTGCTCCTGGTTCAATGCTTGGCGATGATCATTTATATAACGTAATAGTAACTGCTCACGCCTTTGTAATGATTTTCTTTTTGGTTATGCCTGTGCTAATAGGAGGTTTCGGAAATTGATTTGTTCCTCTGTATATTGGTGCGCCTGATATGGCTTTTCCTAGATTGAATAATCTTAGCTTTTGATTATTACCTCCCGCTTTAACTCTATTATTGAGTTCAGCGTTTGTAGAACAAGGAGCAGGAACTGGTTGAACGGTATACCCTCCTTTATCAAGTATACAATTTCACTCAGGGGGATCGGTAGATATGGCAATTTTTAGCCTTCATTTAGCTGGGATATCTTCAATATTGGGAGCTATG----AATTTTATTACAACCATTATAAATATGAGAGCACCAGGGATTACAATGGACCGAATGCCTTTATTTGTGTGATCTGTTTTAGTAACAGCCGTTTTGTTATTGTTATCTTTACCAGTATTTGCAGGAGCTATAACAATGCTTTTAACAGATCGAAACTTTAATACTGCATTCTTTGATCC-GGCGGGGGGAGGTGATCCTATT????????????????????????????????????????????????????????????????????????????????????????????????????????????????????????????????????????????????????????????????????????????????????????????????????????????????????????????????????????????????????????????????????????????????????????????????????????????????????????????????????????????????????????????????????????????????????????????????????????????????????????????????????????????????????????????????????????????????????????????????????????????????????????????????????????????????????????????????????????????????????????????????????????????????????????????????????????????????????????????????????????????????????????????????????????????????????????????????????????????????????????????????????????????????????????????????????????????????????????????????????????????????????????????????????????????????????????????????????????????????????????????????????????????????????????????????????????????????????????????????????????????????????????????????????????????????????????????????????????????????????????????????????????????????????????????????????????????????????????????????????????????????????????????????????????????????????????????????????-----------------------------------------------------------------------------------------------------------------------------
>Hymeniacidon TS2737 P10 Saunders Rock
---------------------------------------------------GGGACAGCTTTTAGCATGTTAATAAGATTAGAGCTATCTGCTCCTGGTTCAATGCTTGGCGATGATCATTTATATAACGTAATAGTAACTGCTCACGCCTTTGTAATGATTTTCTTTTTGGTTATGCCTGTGCTAATAGGAGGTTTCGGAAATTGATTTGTTCCTCTGTATATTGGTGCGCCTGATATGGCTTTTCCTAGATTGAATAATCTTAGCTTTTGATTATTACCTCCCGCTTTAACTCTATTATTGAGTTCAGCGTTTGTAGAACAAGGAGCAGGAACTGGTTGAACGGTATACCCTCCTTTATCAAGTATACAATTTCACTCAGGGGGATCGGTAGATATGGCAATTTTTAGCCTTCATTTAGCTGGGATATCTTCAATATTGGGAGCTATG----AATTTTATTACAACCATTATAAATATGAGAGCACCAGGGATTACAATGGACCGAATGCCTTTATTTGTGTGATCTGTTTTAGTAACAGCCGTTTTGTTATTGTTATCTTTACCAGTATTTGCAGGAGCTATAACAATGCTTTTAACAGATCGAAACTTTAATACTGCATTCTTTGATCC-GGCGGGGGGAGGTGATCCTATTTTATATCAACACCTTTTCTGATTTTT????????????????????????????????????????????????????????????????????????????????????????????????????????????????????????????????????????????????????????????????????????????????????????????????????????????????????????????????????????????????????????????????????????????????????????????????????????????????????????????????????????????????????????????????????????????????????????????????????????????????????????????????????????????????????????????????????????????????????????????????????????????????????????????????????????????????????????????????????????????????????????????????????????????????????????????????????????????????????????????????????????????????????????????????????????????????????????????????????????????????????????????????????????????????????????????????????????????????????????????????????????????????????????????????????????????????????????????????????????????????????????????????????????????????????????????????????????????????????????????????????????????????????????????????????????????????????????????????????????????????????????????????????????????????????????????????????????????????????????????????????????????????????????????????????????????????????????????????????---------------------------------------------------------------------------------------------------
>Hymeniacidon TS2736 P9 Greenpoint
---------------------------------------GCCGGA-TGATAGGGACAGCTTTTAGCATGTTAATAAGATTAGAGCTATCTGCTCCTGGTTCAATGCTTGGCGATGATCATTTATATAACGTAATAGTAACTGCTCACGCCTTTGTAATGATTTTCTTTTTGGTTATGCCTGTGCTAATAGGAGGTTTCGGAAATTGATTTGTTCCTCTGTATATTGGTGCGCCTGATATGGCTTTTCCTAGATTGAATAATCTTAGCTTTTGATTATTACCTCCCGCTTTAACTCTATTATTGAGTTCAGCGTTTGTAGAACAAGGAGCAGGAACTGGTTGAACGGTATACCCTCCTTTATCAAGTATACAATTTCACTCAGGGGGATCGGTAGATATGGCAATTTTTAGCCTTCATTTAGCTGGGATATCTTCAATATTGGGAGCTATG----AATTTTATTACAACCATTATAAATATGAGAGCACCAGGGATTACAATGGACCGAATGCCTTTATTTGTGTGATCTGTTTTAGTAACAGCCGTTTTGTTATTGTTATCTTTACCAGTATTTGCAGGAGCTATAACAATGCTTTTAACAGATCGAAACTTTAATACTGCATTCTTTGATCC-GGCGGGGGGAGGTGATCCTATTTTATATCAACACCTTTTCTGATTTTTTGGTCAC????????????????????????????????????????????????????????????????????????????????????????????????????????????????????????????????????????????????????????????????????????????????????????????????????????????????????????????????????????????????????????????????????????????????????????????????????????????????????????????????????????????????????????????????????????????????????????????????????????????????????????????????????????????????????????????????????????????????????????????????????????????????????????????????????????????????????????????????????????????????????????????????????????????????????????????????????????????????????????????????????????????????????????????????????????????????????????????????????????????????????????????????????????????????????????????????????????????????????????????????????????????????????????????????????????????????????????????????????????????????????????????????????????????????????????????????????????????????????????????????????????????????????????????????????????????????????????????????????????????????????????????????????????????????????????????????????????????????????????????????????????????????????????????????????????????????????????????????????--------------------------------------------------------------------------------------------
>Hymeniacidon TS 359 P5 Groenrivier
-------------------------------------------GAATGATAGGGACAGCTTTTAGCATGTTAATAAGATTAGAGCTATCTGCTCCTGGTTCAATGCTTGGCGATGATCATTTATATAACGTAATAGTAACTGCTCACGCCTTTGTAATGATTTTCTTTTTGGTTATGCCTGTGCTAATAGGAGGTTTCGGAAATTGATTTGTTCCTCTGTATATTGGTGCGCCTGATATGGCTTTTCCTAGATTGAATAATCTTAGCTTTTGATTATTACCTCCCGCTTTAACTCTATTATTGAGTTCAGCGTTTGTAGAACAAGGAGCAGGAACTGGTTGAACGGTATACCCTCCTTTATCAAGTATACAATTTCACTCAGGGGGATCGGTAGATATGGCAATTTTTAGCCTTCATTTAGCTGGGATATCTTCAATATTGGGAGCTATG----AATTTTATTACAACCATTATAAATATGAGAGCACCAGGGATTACAATGGACCGAATGCCTTTATTTGTGTGATCTGTTTTAGTAACAGCCGTTTTGTTATTGTTATCTTTACCAGTATTTGCAGGAGCTATAACAATGCTTTTAACAGATCGAAACTTTAATACTGCATTCTTTGATCC-GGCGGGGGGAGGTGATCCTATTTTATATCAACACCTTTTCTGATTTTTTGGTCACC????????????????????????????????????????????????????????????????????????????????????????????????????????????????????????????????????????????????????????????????????????????????????????????????????????????????????????????????????????????????????????????????????????????????????????????????????????????????????????????????????????????????????????????????????????????????????????????????????????????????????????????????????????????????????????????????????????????????????????????????????????????????????????????????????????????????????????????????????????????????????????????????????????????????????????????????????????????????????????????????????????????????????????????????????????????????????????????????????????????????????????????????????????????????????????????????????????????????????????????????????????????????????????????????????????????????????????????????????????????????????????????????????????????????????????????????????????????????????????????????????????????????????????????????????????????????????????????????????????????????????????????????????????????????????????????????????????????????????????????????????????????????????????????????????????????????????????????????????-------------------------------------------------------------------------------------------
>Halichondria okadai NC 037391 Korea
---------------------------------------------------------------------------------------------------------------------------------?????????????????????????????????????????????????????????????????????????????????????????????????????????????????????????????????????????????????????????????????????????????????????????????????????????????????????????????????????????????????????????????????????????????????????????????????????????????????????????????????----?????????????????????????????????????????????????????????????????????????????????????????????????????????????????????????????????????????????????????????????????????????????????????????????????????????????????????????????????????????????????????????????????????????????????????????????????????????????????????????????????????????????????????????????????????????????-?????TGATCGGGACAGCCTTTAGCATGTTAATAAGATTAGAGCTATCAGCCCCGGGTTCAATGCTTGGCGATGATCATTTATATAATGTAATAGTAACAGCTCACGCTTTTGTAATGATTTTCTTTTTGGTTATGCCTGTGATGATAGGAGGTTTTGGAAATTGATTTGTGCCTTTATATATTGGTGCACCGGATATGGCCTTTCCTAGATTGAATAATCTTAGCTTTTGATTATTGCCTCCCGCTTTAACTTTATTATTAGGTTCAGCGTTTGTAGAACAAGGGGCCGGAACTGGTTGAACGGTATACCCGCCTCTATCAAGTATACAAGCACATTCAGGGGGATCAGTAGATCTAGCAATTTTTAGTCTTCATTTAGCTGGGATATCTTCAATATTAGGGGCTATGAATTTCATTACAACCATTATAAATATGAGAGCGCCAGGAATTACAATGGATCGAATGCCTTTATTTGTGTGATCTGTTTTAGTAACCGCCGTTTTATTATTATTATCCTTACCAGTCTTGGCAGGAGCTATAACAATGCTTTTAACAGATAGAAACTTCAATACAGCATTCTTTGATCCAGCGGGGGGAGGTGACCCGATTTTATATCAACACCTTTTCTGGTTCTTTGGTCACCCAGAAGTTTACATATTGATTTTACCGGGATTTGGTATAATCTCTCAAATAGTACCAACCTTTTCTGCTAAAAAACAAATATTTGGATATCTTGGAATGGTTTACGCCATGGTTTCTATTGGTATATTAGGTTTTATAGTATGAGCTCATCACATGTTTACAGTAGGAATGGATGTAGACACTAGAGCATACTTTACTGCGGCAACAATGATTATTGCAGTTCCTACAGGAATCAAAATATTTAGTTGACTTGCCACAATGTTTGGAGGTTCATTACGATTAGATACTCCAATGCTTTGGGCCATCGGGTTTGTATTTTTATTTACAATGGGAGGCTTAACTGGTGTTGTTTTAGCTAATAGCTCCTTAGATGTTGTTCTACATGATACGTATTATGTGGTAGCACACTTCCATTATGTTTTATCAATGGGGGCCGTGTTCTCATTGTTTGCGGGGTTCTATTATTGATTCGGAAAAATCACAGGGTATACCTATAACGAGGTTTA
>Halichondria panicea MH756604 Iceland
---------------------------------------------------------------------------------------------------------------------------------?????????????????????????????????????????????????????????????????????????????????????????????????????????????????????????????????????????????????????????????????????????????????????????????????????????????????????????????????????????????????????????????????????????????????????????????????????????????????????????????????----?????????????????????????????????????????????????????????????????????????????????????????????????????????????????????????????????????????????????????????????????????????????????????????????????????????????????????????????????????????????????????????????????????????????????????????????????????????????????????????????????????????????????????????????????????????????-?????TGATTGGGACCGCTTTTAGCATGTTAATAAGATTAGAGCTATCAGCCCCTGGTTCAATGCTTGGCGATGATCATTTATATAACGTAATAGTAACTGCTCACGCCTTTGTAATGATTTTCTTTCTGGTTATGCCTGTGATGATTGGGGGTTTCGGAAATTGATTTGTTCCTTTATATATTGGTGCGCCTGACATGGCTTTTCCTAGATTGAATAATCTTAGTTTTTGATTATTACCGCCCGCTTTAACCTTATTATTAGGCTCAGCGTTTGTAGAACAAGGAGCTGGTACAGGTTGAACTGTATATCCTCCTTTATCAAGTATACAAGCTCACTCCGGGGGATCGGTTGATATGGCAATTTTTAGTCTTCATTTAGCCGGGATATCTTCTATATTGGGAGCTATGAATTTCATTACAACCATTATAAATATGAGAGCGCCAGGTATTACAATGGACCGAATGCCATTATTTGTGTGATCTGTTTTAGTAACTGCCATTTTATTATTGTTATCTTTACCGGTATTGGCCGGGGCTATAACAATGCTTTTGACAGATCGAAATTTCAATACTGCGTTCTTTGATCCAGCGGGGGGTGGGGACCCAATTTTATATCAACACCTTTTCTGGTTCTTTGGTCACCCAGAAGTTTACATATTGATTTTACCTGGTTTTGGTATAATTTCTCAGGTGATACCAACCTTTTCTGCTAAAAAACAAATATTTGGTTATCTTGGAATGGTTTATGCGATAGTATCAATAGGTGTATTAGGGTTTATCGTATGAGCTCATCACATGTTTACAGTAGGGATGGATGTAGACACTAGAGCATATTTCACTGCGGCAACAATGATTATTGCAGTTCCTACGGGAATAAAAATCTTTAGTTGAGTAGCCACTATGTTTGGGGGTTCACTACGATTAGACACTCCTATGCTTTGGGCCATTGGGTTTGTATTTTTATTTACAGTAGGTGGTTTAACTGGGGTTGTTTTAGCGAATAGCTCCTTAGATATTGTTTTACATGATACATATTATGTGGTAGCACACTTCCATTATGTTTTATCGATGGGTGCCGTTTTCTCTTTGTTTGCTGGTTTCTATTATTGATTTGGAAAAATCACTGGGTATAGCTATAACGAGGTTTA
>Hymeniacidon chloris KY565323 Hawaii
---------------------------------------------------------------------------------------------?????????????????????????????????????????????????????????????????????????????????????????????????????????????????????????????????????????????????????????????????????????????????????????????????????????????????????????????????????????????????????????????????????????????????????????????????????????????????????????????????????????????????????????????????????----??????????????????????????????????????????????????????????????????????????????????????????????????????????????????????????????????????????????????????????????????????????????????????????????????????????????????????????????????????????????????????????????????????????????????????????????????????????????????????????????????????????????GGACTCTTTATTTATTGTTTGGGGCTTTTGC-TGGAATGATTGGGACAGCTTTTAGCATGTTAATAAGATTAGAGCTATCAGCCCCTGGTTCAATGCTTGGCGATGATCATTTATATAACGTAATAGTAACTGCTCACGCCTTTGTAATGATTTTCTTTTTGGTTATGCCTGTGTTGATAGGAGGTTTCGGAAATTGATTTGTTCCTTTATATATTGGTGCACCTGATATGGCTTTTCCTAGACTAAATAATCTTAGTTTTTGATTATTGCCTCCCGCTTTAACCTTATTGTTAGGTTCAGCGTTTGTAGAACAAGGAGCTGGGACGGGTTGAACCGTATATCCTCCTTTATCAAGTATACAAGCTCACTCAGGGGGATCGGTTGATCTGGCAATCTTTAGCCTCCATTTAGCAGGGATATCTTCTATATTGGGGGCTATGAATTTCATTACAACAATTATTAATATGGGGGCGCCGGGGATGACAATGGATCGAATGCCTTTATTTGTGTGATCTGTTTTAGTAACAGCTATCTTGTTGTTGCTATCCTTACCTGTATTGGCGGGGGCTATAACAATGCTTTTGACTGATCGAAACTTTAATACTGCATTCTTTGATCCTGCGGGGGGAGGTGATCCTATTTTATATCAACACCTTTTCTGGTTCTTTGGCCATCCTGAAGTTTATATATTGATTTTACCCGGATTTGGTATAATTTCTCAAATAGTACCAACTTTCTCTGCTAAAAAACAAATATTTGGATATCTTGGAATGGTTTATGCCATGGTTTCAATTGGAATCCTGGGGTTCATTGTATGGGCCCATCACATGTTTACTGTGGGGATGGATGTAGACACTAGAGCGTACTTTACAGCGGCAACGATGATTATTGCAGTTCCTACGGGAATCAAGATATTTAGTTGACTTGCCACTATGTTTGGGGGTTCTTTACGATTAGATACTCCAATGCTTTGGGCCATTGGGTTTGTATTCTTATTCACGTTGGGGGGTCTAACAGGGGTTGTTTTAGCCAATAGCTCTTTAGACGTTGTTCTACATGATACATATTATGTGGTTGCGCACTTCCACT-------------------------------------------------------------------------------------------
>Hymeniacidon flavia EF217333 Korea
--------------------------------------------------------------------------------------????????????????????????????????????????????????????????????????????????????????????????????????????????????????????????????????????????????????????????????????????????????????????????????????????????????????????????????????????????????????????????????????????????????????????????????????????????????????????????????????????????????????????????????????????????????----???????????????????????????????????????????????????????????????????????????????????????????????????????????????????????????????????????????????????????????????????????????????????????????????????????????????????????????????????????????????????????????????????????????????????????????????????????????????????????????????????????GATATTGGAACTCTTTATTTATTGTTTGGGGCTTTTGC-CGGAATGGTCGGGACAGCTTTTAGCATGTTAATAAGATTAGAGCTATCTGCTCCTGGTTCAATGCTTGGCGATGATCATTTATATAACGTAATAGTAACTGCTCACGCCTTTGTAATGATTTTCTTCTTGGTTATGCCTGTGCTGATAGGAGGTTTCGGAAATTGGTTTGTTCCTCTGTATATTGGTGCGCCTGATATGGCGTTTCCTAGATTGAATAATCTTAGCTTTTGATTATTACCTCCCGCTTTAACTCTATTATTGAGTTCAGCGTTTGTAGAACAAGGAGCAGGAACTGGTTGAACAGTATACCCTCCTTTAGCAAATATACAATTTCACTCAGGAGGGTCGGTAGATATGGCAATTTTTAGCCTTCATTTAGCTGGGATATCTTCAATATTGGGAGCTATGAATTTTATTACAACCATTATAAATATGAGAGCACCCGGGATTACAATGGACCGAATGCCTTTATTTGTGTGATCTGTTTTAGTAACAGCCGTTTTATTATTGTTATCTTTGCCAGTATTTGCAGGAGCTATAACAATGCTTTTAACAGATCGAAACTTTAATACTGCATTTTTTGATCCGGCGGGAGGAGGTGATCCTATTTTATATCAACACCTTTTCTGATTTTTT--------------------------------------------------------------------------------------------------------------------------------------------------------------------------------------------------------------------------------------------------------------------------------------------------------------------------------------------------------------------------------------------------------------------------------------------------------------------------------------------------------------------------------
>Hymeniacidon flavia EF217334 Korea
--------------------------------------------------------------------------------------????????????????????????????????????????????????????????????????????????????????????????????????????????????????????????????????????????????????????????????????????????????????????????????????????????????????????????????????????????????????????????????????????????????????????????????????????????????????????????????????????????????????????????????????????????????----???????????????????????????????????????????????????????????????????????????????????????????????????????????????????????????????????????????????????????????????????????????????????????????????????????????????????????????????????????????????????????????????????????????????????????????????????????????????????????????????????????GATATTGGAACTCTTTATTTATTGTTTGGGGCTTTTGC-CGGAATGGTCGGGACAGCTTTTAGCATGTTAATAAGATTAGAGCTATCTGCTCCTGGTTCAATGCTTGGCGATGATCATTTATATAACGTAATAGTAACTGCTCACGCCTTTGTAATGATTTTCTTCTTGGTTATGCCTGTGCTGATAGGAGGTTTCGGAAATTGGTTTGTTCCTCTGTATATTGGTGCGCCTGATATGGCGTTTCCTAGATTGAATAATCTTAGCTTTTGATTATTACCTCCCGCTTTAACTCTATTATTGAGTTCAGCGTTTGTAGAACAAGGAGCAGGAACTGGTTGAACAGTATACCCTCCTTTAGCAAATATACAATTTCACTCAGGAGGGTCGGTAGATATGGCAATTTTTAGCCTTCATTTAGCTGGGATATCTTCAATATTGGGAGCTATGAATTTTATTACAACCATTATAAATATGAGAGCACCCGGGATTACAATGGACCGAATGCCTTTATTTGTGTGATCTGTTTTAGTAACAGCCGTTTTATTATTGTTATCTTTGCCAGTATTTGCAGGAGCTATAACAATGCTTTTAACAGATCGAAACTTTAATACTGCATTTTTTGATCCGGCGGGAGGAGGTGATCCTATTTTATATCAACACCTTTTCTGATTTTTT--------------------------------------------------------------------------------------------------------------------------------------------------------------------------------------------------------------------------------------------------------------------------------------------------------------------------------------------------------------------------------------------------------------------------------------------------------------------------------------------------------------------------------
>Hymeniacidon flavia EF217335 Korea
--------------------------------------------------------------------------------------????????????????????????????????????????????????????????????????????????????????????????????????????????????????????????????????????????????????????????????????????????????????????????????????????????????????????????????????????????????????????????????????????????????????????????????????????????????????????????????????????????????????????????????????????????????----???????????????????????????????????????????????????????????????????????????????????????????????????????????????????????????????????????????????????????????????????????????????????????????????????????????????????????????????????????????????????????????????????????????????????????????????????????????????????????????????????????GATATTGGAACTCTTTATTTATTGTTTGGGGCTTTTGC-CGGAATGGTCGGGACAGCTTTTAGCATGTTAATAAGATTAGAGCTATCTGCTCCTGGTTCAATGCTTGGCGATGATCATTTATATAACGTAATAGTAACTGCTCACGCCTTTGTAATGATTTTCTTCTTGGTTATGCCTGTGCTGATAGGAGGTTTCGGAAATTGGTTTGTTCCTCTGTATATTGGTGCGCCTGATATGGCGTTTCCTAGATTGAATAATCTTAGCTTTTGATTATTACCTCCCGCTTTAACTCTATTATTGAGTTCAGCGTTTGTAGAACAAGGAGCAGGAACTGGTTGAACGGTATACCCTCCTTTAGCAAATATACAATTTCACTCAGGAGGGTCGGTAGATATGGCAATTTTTAGCCTTCATTTAGCTGGGATATCTTCAATATTGGGAGCTATGAATTTTATTACAACCATTATAAATATGAGAGCACCCGGGATTACAATGGACCGAATGCCTTTATTTGTGTGATCTGCTTTAGTAACGGCCGTTTTATTATTGTTATCTTTGCCAGTATTTGCGGGAGCTATAACAATGCTTTTAACAGATCGAAACTTTAATACTGCATTTTTTGATCCGGCGGGAGGAGGTGATCCTATTTTATATCAACACCTTTTCTGATTTTTT--------------------------------------------------------------------------------------------------------------------------------------------------------------------------------------------------------------------------------------------------------------------------------------------------------------------------------------------------------------------------------------------------------------------------------------------------------------------------------------------------------------------------------
>Hymeniacidon gracilis KY565326 Hawaii
----------------------------------------------------------------------------------------------????????????????????????????????????????????????????????????????????????????????????????????????????????????????????????????????????????????????????????????????????????????????????????????????????????????????????????????????????????????????????????????????????????????????????????????????????????????????????????????????????????????????????????????????????----???????????????????????????????????????????????????????????????????????????????????????????????????????????????????????????????????????????????????????????????????????????????????????????????????????????????????????????????????????????????????????????????????????????????????????????????????????????????????????????????????????????????GAGTCTTTATTTATTGTTTGGGGCCTTTGC-CGGAATGATCGGGACCTCATTTAGTATGTTAATTAGATTAGAGATTTCTGCCCCGGGGGCAATGCTTGGGGATGATCATTTATATAACGTAATAGTAACTGCGCACGCGTTTGTAATGATCTTCTTTTTGGTTATGCCTGTGCTGATAGGGGGCTTCGGTAATTGGGTTGTGCCCTTATATATTGGTGCGCCGGATATGGCTTTCCCAAGATTGAATAATTTAAGTTTTTGATTATTGCCTCCTGCTTTAACCCTTCTGCTTGGGTCAGCGTTTGTAGAACAAGGGGCTGGTACGGGTTGAACCGTATATCCTCCTTTATCAAGTATACAAGCCCACTCGGGTGGGTCGGTGGATCTGGTAATATTTAGTCTCCATTTAGCCGGGATATCCTCAATACTGGGTGCTATGAATTTTATTACAACAATTATAAATATGAGAGCCCCCGGAATTACAATGGGCCGAATGGCTTTATTTGTGTGGTCTGTTTTAGTAACTGCCATATTGTTGTTGTTATCGTTGCCGGTATTGGCGGGAGCTATAACAATGCTTTTGACCGATCGAAACTTTAATACTGCATTCTTTGATCCCGCGGGTGGTGGGGACCCGATTTTATATCAACATCTTTTCTGGTTCTTTGGTCATCCCGAAGTTTATATATTAATTTTGCCGGGTTTTGGTATAATTTCTCAAATAATACCCTCTTTCTCTGGTAAAAAACAAATATTTGGATATCTTGGAATGGTTTACGCCATGGGCTCAATTGGCGTATTAGGGTTTATAGTATGAGCTCATCACATGTTTACAGTAGGAATGGATGTAGACACCAGAGCATATTTCACTGCGGCAACAATGATTATTGCTGTTCCTACAGGAATAAAAATATTTAGCTGAGTAGCAACTATGTTTGGGGGCTCAATACGATTAGACACTCCAATGCTTTGGGCGATTGGGTTTGTATTTTTATTTACAATGGGGGGTTTAACCGGGGTAGTTTTAGCAAATAGTTCTTTAGATATCGTTTTACACGATACATATTATGTGGTAGCACATTTTCATT-------------------------------------------------------------------------------------------
>Hymeniacidon heliophila EF519629 Caribbean
--------------------------------------------------------------------------------------------------------------------------------??????????????????????????????????????????????????????????????????????????????????????????????????????????????????????????????????????????????????????????????????????????????????????????????????????????????????????????????????????????????????????????????????????????????????????????????????????????????????????????????????----?????????????????????????????????????????????????????????????????????????????????????????????????????????????????????????????????????????????????????????????????????????????????????????????????????????????????????????????????????????????????????????????????????????????????????????????????????????????????????????????????????????????????????????????????????????????-????ATGATAGGGACAGCTTTTAGCATGTTAATAAGATTAGAGCTATCTGCTCCTGGTTCAATGCTTGGCGATGATCATTTATATAACGTAATAGTAACTGCTCACGCCTTTGTAATGATTTTCTTTTTGGTTATGCCTGTGCTAATAGGAGGTTTCGGAAATTGATTTGTTCCTCTGTATATTGGTGCGCCTGATATGGCTTTTCCTAGATTGAATAATCTTAGCTTTTGATTATTACCTCCCGCTTTAACTCTATTATTGAGTTCAGCGTTTGTAGAACAAGGAGCAGGAACTGGTTGAACGGTATACCCTCCTTTATCAAGTATACAATTTCACTCAGGGGGATCGGTAGATATGGCAATTTTTAGCCTTCATTTAGCTGGGATATCTTCAATATTGGGAGCTATGAATTTTATTACAACCATTATAAATATGAGAGCACCAGGGATTACAATGGACCGAATGCCTTTATTTGTGTGATCTGTTTTAGTAACAGCCGTTTTGTTATTGTTATCTTTACCAGTATTTGCAGGAGCTATAACAATGCTTTTAACAGATCGAAACTTTAATACTGCATTCTTTGATCC---------------------------------------------------------------------------------------------------------------------------------------------------------------------------------------------------------------------------------------------------------------------------------------------------------------------------------------------------------------------------------------------------------------------------------------------------------------------------------------------------------------------------------------------------------------------------------
>Hymeniacidon heliophila EF519630 Caribbean
--------------------------------------------------------------------------------------------------------------------------------??????????????????????????????????????????????????????????????????????????????????????????????????????????????????????????????????????????????????????????????????????????????????????????????????????????????????????????????????????????????????????????????????????????????????????????????????????????????????????????????????----?????????????????????????????????????????????????????????????????????????????????????????????????????????????????????????????????????????????????????????????????????????????????????????????????????????????????????????????????????????????????????????????????????????????????????????????????????????????????????????????????????????????????????????????????????????????-????ATGATAGGGACAGCTTTTAGCATGTTAATAAGATTAGAGCTATCTGCTCCTGGTTCAATGCTTGGCGATGATCATTTATATAACGTAATAGTAACTGCTCACGCCTTTGTAATGATTTTCTTTTTGGTTATGCCTGTGCTAATAGGAGGTTTCGGAAATTGATTTGTTCCTCTGTATATTGGTGCGCCTGATATGGCTTTTCCTAGATTGAATAATCTTAGCTTTTGATTATTACCTCCCGCTTTAACTCTATTATTGAGTTCAGCGTTTGTAGAACAAGGAGCAGGAACTGGTTGAACGGTATACCCTCCTTTATCAAGTATACAATTTCACTCAGGGGGATCGGTAGATATGGCAATTTTTAGCCTTCATTTAGCTGGGATATCTTCAATATTGGGAGCTATGAATTTTATTACAACCATTATAAATATGAGAGCACCAGGGATTACAATGGACCGAATGCCTTTATTTGTGTGATCTGTTTTAGTAACAGCCGTTTTGTTATTGTTATCTTTACCAGTATTTGCAGGAGCTATAACAATGCTTTTAACAGATCGAAACTTTAATACTGCATTCTTTGATCC---------------------------------------------------------------------------------------------------------------------------------------------------------------------------------------------------------------------------------------------------------------------------------------------------------------------------------------------------------------------------------------------------------------------------------------------------------------------------------------------------------------------------------------------------------------------------------
>Hymeniacidon heliophila EF519631 Caribbean
--------------------------------------------------------------------------------------------------------------------------------??????????????????????????????????????????????????????????????????????????????????????????????????????????????????????????????????????????????????????????????????????????????????????????????????????????????????????????????????????????????????????????????????????????????????????????????????????????????????????????????????----?????????????????????????????????????????????????????????????????????????????????????????????????????????????????????????????????????????????????????????????????????????????????????????????????????????????????????????????????????????????????????????????????????????????????????????????????????????????????????????????????????????????????????????????????????????????-????ATGATAGGGACAGCTTTTAGCATGTTAATAAGATTAGAGCTATCTGCTCCTGGTTCAATGCTTGGCGATGATCATTTATATAACGTAATAGTAACTGCTCACGCCTTTGTAATGATTTTCTTTTTGGTTATGCCTGTGCTAATAGGAGGTTTCGGAAATTGATTTGTTCCTCTGTATATTGGTGCGCCTGATATGGCTTTTCCTAGATTGAATAATCTTAGCTTTTGATTATTACCTCCCGCTTTAACTCTATTATTGAGTTCAGCGTTTGTAGAACAAGGAGCAGGAACTGGTTGAACGGTATACCCTCCTTTATCAAGTATACAATTTCACTCAGGGGGATCGGTAGATATGGCAATTTTTAGCCTTCATTTAGCTGGGATATCTTCAATATTGGGAGCTATGAATTTTATTACAACCATTATAAATATGAGAGCACCAGGGATTACAATGGACCGAATGCCTTTATTTGTGTGATCTGTTTTAGTAACAGCCGTTTTGTTATTGTTATCTTTACCAGTATTTGCAGGAGCTATAACAATGCTTTTAACAGATCGAAACTTTAATACTGCATTCTTTGATCC---------------------------------------------------------------------------------------------------------------------------------------------------------------------------------------------------------------------------------------------------------------------------------------------------------------------------------------------------------------------------------------------------------------------------------------------------------------------------------------------------------------------------------------------------------------------------------
>Hymeniacidon heliophila EF519632 Caribbean
--------------------------------------------------------------------------------------------------------------------------------??????????????????????????????????????????????????????????????????????????????????????????????????????????????????????????????????????????????????????????????????????????????????????????????????????????????????????????????????????????????????????????????????????????????????????????????????????????????????????????????????----?????????????????????????????????????????????????????????????????????????????????????????????????????????????????????????????????????????????????????????????????????????????????????????????????????????????????????????????????????????????????????????????????????????????????????????????????????????????????????????????????????????????????????????????????????????????-????ATGATAGGGACAGCTTTTAGCATGTTAATAAGATTAGAGCTATCTGCTCCTGGTTCAATGCTTGGCGATGATCATTTATATAACGTAATAGTAACTGCTCACGCCTTTGTAATGATTTTCTTTTTGGTTATGCCTGTGCTAATAGGAGGTTTCGGAAATTGATTTGTTCCTCTGTATATTGGTGCGCCTGATATGGCTTTTCCTAGATTGAATAATCTTAGCTTTTGATTATTACCTCCCGCTTTAACTCTATTATTGAGTTCAGCGTTTGTAGAACAAGGAGCAGGAACTGGTTGAACGGTATACCCTCCTTTATCAAGTATACAATTTCACTCAGGGGGATCGGTAGATATGGCAATTTTTAGCCTTCATTTAGCTGGGATATCTTCAATATTGGGAGCTATGAATTTTATTACAACCATTATAAATATGAGAGCACCAGGGATTACAATGGACCGAATGCCTTTATTTGTGTGATCTGTTTTAGTAACAGCCGTTTTGTTATTGTTATCTTTACCAGTATTTGCAGGAGCTATAACAATGCTTTTAACAGATCGAAACTTTAATACTGCATTCTTTGATCC---------------------------------------------------------------------------------------------------------------------------------------------------------------------------------------------------------------------------------------------------------------------------------------------------------------------------------------------------------------------------------------------------------------------------------------------------------------------------------------------------------------------------------------------------------------------------------
>Hymeniacidon heliophila EU076812 Brazil
-----------------------------------------------------------------------------------------?????????????????????????????????????????????????????????????????????????????????????????????????????????????????????????????????????????????????????????????????????????????????????????????????????????????????????????????????????????????????????????????????????????????????????????????????????????????????????????????????????????????????????????????????????????----??????????????????????????????????????????????????????????????????????????????????????????????????????????????????????????????????????????????????????????????????????????????????????????????????????????????????????????????????????????????????????????????????????????????????????????????????????????????????????????????????????????GAGAAAAAACCTTATT-ATTGTTTGGCGCTTTTGTACGGAATGATAGGGACAGCTTTTAGCATGTTAATAAGGTTAGAGCTATCTGCTCCTGGTTCAATGCTTGGCGATGATCATTTATATAACGTAATAGTAACTGCTCACGCCTTTGTAATGATTTTCTTTTTGGTTATGCCTGTGCTAATAGGAGGTTTCGGAAATTGGTTTGTTCCTCTGTATATTGGTGCGCCTGATATGGCTTTTCCTAGATTGAATAATCTTAGCTTTTGGTTATTACCTCCCGCTTTAACTCTATTATTGAGTTCAGCGTTTGTAGAACAAGGAGCAGGAACTGGTTGGACGGTATACCCTCCTTTATCAAGTATACAATTTCACTCAGGGGGATCGGTAGATATGGCAATTTTTAGCCTTCATTTAGCTGGGATATCTTCAATATTGGGAGCTATGAATTTTATTACAACCATTATAAATATGAGAGCACCAGGGATTACAATGGACCGAATGCCTTTATTTGTGTGGTCTGTTTTAGTAACAGCCGTTTTGCTATTGTTATCTTTACCAGTATTTGCAGGAGCTATAACAATGCTTTTAACAGATCGAAAATTTAATACTGGATTCTTTGATCCAGCGGGGGGAAGTT-------------------------------------------------------------------------------------------------------------------------------------------------------------------------------------------------------------------------------------------------------------------------------------------------------------------------------------------------------------------------------------------------------------------------------------------------------------------------------------------------------------------------------------------------------------------
>Hymeniacidon perlevis AF437301 France
------------------------------------------------------------------------------------------------------------------------------------------------------------------------------------------------------------------------------------------------------------------------------------------------------------------------------------------------------------------------------------------------------------------------------------------------------------------------------------------------------------------------------------------------------------------------------------------------------------------------------------------------------------------------------???????????????????????????????????????????????????????????????????????????????????????????????????????????????????????????????????????????????????????????????????????????????????????????????????????????????????????????????????????????????????????????????????????????????????????????????????????????????????????????????????????????????????????????????????????????????????????????????????????????????????????????????????????????????????????????????????????????????????????????????????????????????????????????????????????????????????????????????????????????????????????????????????????????????????????????????????????????????????????????????????????????????????????????????????????????????????ATTTGGNATAATTTCTCAAATAATACCAACATTCTCTGCTAAAAAACAGATATTCGGATATCTTGGAATGGTTTACGCCATGGTTTCAATTGGAATATTAGGGTTTATAGTATGAGCTCATCACATGTTTACAGTAGGAATGGATGTAGACACTAGAGCATATTTTACTGCGGCAACAATGATTATTGCAGTTCCTACGGGAATCAAAATATTTAGTTGAGTTGCTACTATGTTTGGGGGTTCACTACGATTAGACCCTCCAATGCTTTGAGCCATTGGGTTTGTATTCTTATTTACAATGGGGGGTTTAACCGGTGTTGTTTTAGCGAATAGTTCTTTAGATATTGTTTTACATGATACATATTATGAGGTAGCACATTTTCATTATGTTTTATCAATGGGAGCCGTTTTCTCTTTGTTTGCGGGATTCTATTATTGATTTGGAAAAATCACAGGATATAGCTATAATGAAGTTTA---------------------------------------------------------------------------------------------------------------------------------------------------
>Hymeniacidon perlevis AY625662 Netherlands
-------------------------------------------------------------------------------------------------------------------------------------------------------------------------------------------------------------------------------------------------------------------------------------------------------------------------------------------------------------------------------------------------------------------------------------------------------------------------------------------------------------------------------------------------------------------------------------------------------------------------------------------------------------------------------------------------------------------------------???????????????????????????????????????????????????????????????????????????????????????????????????????????????????????????????????????????????????????????????????????????????????????????????????????????????????????????????????????????????????????????????????????????????????????????????????????????????????????????????????????????????????????????????????????????????????????????????????????????????????????????????????????????????????????????????????????????????????????????????????????????????????????????????????????????????????????????????????????????????????????????????????????????????????????????????????????????????????????????????????????????????????????????????????????????????????ATATTCGGATATCTTGGAATGGTTTACGCCATGGTTTCAATTGGAATATTAGGGTTTATAGTATGAGCTCATCACATGTTTACAGTAGGAATGGATGTAGACACTAGAGCATATTTTACTGCGGCAACAATGATTATTGCAGTTCCTACGGGAATCAAAATATTTAGTTGAGTTGCTACTATGTTTGGGGGTTCACTACGATTAGACACTCCAATGCTTTGAGCCATTGGGTTTGTATTCTTATTTACAATGGGGGGTTTAACCGGTGTTGTTTTAGCGAATAGTTCTTTAGATGTTGTTTTACATGATACATATTATGTGGTAGCACATTTTCATTATGTTTTATCAATGGGAGCCGTTTTCTCTTTGTTTGCGGGATTCTATTATTGATTTGGAAAAATCACAGGATATAGCTATAATGAAGTTTA---------------------------------------------------------------------------------------------------------------------------------------------------
>Hymeniacidon perlevis HM035983 Unknown
----------------------------------------------------------------------------------------------????????????????????????????????????????????????????????????????????????????????????????????????????????????????????????????????????????????????????????????????????????????????????????????????????????????????????????????????????????????????????????????????????????????????????????????????????????????????????????????????????????????????????????????????????----???????????????????????????????????????????????????????????????????????????????????????????????????????????????????????????????????????????????????????????????????????????????????????????????????????????????????????????????????????????????????????????????????????????????????????????????????????????????????????????????????????????????AACTCTTTATTTATTGTTTGGGGCTTTTGC-CGGAATGATAGGGACAGCTTTTAGCATGTTAATAAGATTAGAGCTATCTGCTCCTGGTTCAATGCTTGGCGATGATCATTTATATAACGTAATAGTAACTGCTCACGCCTTTGTAATGATTTTCTTTTTGGTTATGCCTGTGCTAATAGGAGGTTTCGGAAATTGATTTGTTCCTCTGTATATTGGTGCGCCTGATATGGCTTTTCCTAGATTGAATAATCTTAGCTTTTGATTATTACCTCCCGCTTTAACTCTATTATTGAGTTCAGCGTTTGTAGAACAAGGAGCAGGAACTGGTTGAACGGTATACCCTCCTTTATCAAGTATACAATTTCACTCAGGGGGATCGGTAGATATGGCAATTTTTAGCCTTCATTTAGCTGGGATATCTTCAATATTGGGAGCTATGAATTTTATTACAACCATTATAAATATGAGAGCACCAGGGATTACAATGGACCGAATGCCTTTATTTGTGTGATCTGTTTTAGTAACAGCCGTTTTGTTATTGTTATCTTTACCAGTATTTGCAGGAGCTATAACAATGCTTTTAACAGATCGAAACTTTAATACTGCATTCTTTGATCCGGCGGGGGGAGGTGATCCTATTTTATATCAACACCTTTTC-----------------------------------------------------------------------------------------------------------------------------------------------------------------------------------------------------------------------------------------------------------------------------------------------------------------------------------------------------------------------------------------------------------------------------------------------------------------------------------------------------------------------------------------
>Hymeniacidon perlevis HM035984 Unknown
----------------------------------------------------------------------------------------------????????????????????????????????????????????????????????????????????????????????????????????????????????????????????????????????????????????????????????????????????????????????????????????????????????????????????????????????????????????????????????????????????????????????????????????????????????????????????????????????????????????????????????????????????----???????????????????????????????????????????????????????????????????????????????????????????????????????????????????????????????????????????????????????????????????????????????????????????????????????????????????????????????????????????????????????????????????????????????????????????????????????????????????????????????????????????????AACTCTTTATTTATTGTTTGGGGCTTTTGC-CGGAATGATAGGGACAGCTTTTAGCATGTTAATAAGATTAGAGCTATCTGCTCCTGGTTCAATGCTTGGCGATGATCATTTATATAACGTAATAGTAACTGCTCACGCCTTTGTAATGATTTTCTTTTTGGTTATGCCTGTGCTAATAGGAGGTTTCGGAAATTGATTTGTTCCTCTGTATATTGGTGCGCCTGATATGGCTTTTCCTAGATTGAATAATCTTAGCTTTTGATTATTACCTCCCGCTTTAACTCTATTATTGAGTTCAGCGTTTGTAGAACAAGGAGCAGGAACTGGTTGAACGGTATACCCTCCTTTATCAAGTATACAATTTCACTCAGGGGGATCGGTAGATATGGCAATTTTTAGCCTTCATTTAGCTGGGATATCTTCAATATTGGGAGCTATGAATTTTATTACAACCATTATAAATATGAGAGCACCAGGGATTACAATGGACCGAATGCCTTTATTTGTGTGATCTGTTTTAGTAACAGCCGTTTTGTTATTGTTATCTTTACCAGTATTTGCAGGAGCTATAACAATGCTTTTAACAGATCGAAACTTTAATACTGCATTCTTTGATCCGGCGGGGGGAGGTGATCCTATTTTATATCAACACCTTTTC-----------------------------------------------------------------------------------------------------------------------------------------------------------------------------------------------------------------------------------------------------------------------------------------------------------------------------------------------------------------------------------------------------------------------------------------------------------------------------------------------------------------------------------------
>Hymeniacidon perlevis HM035985 Unknown
----------------------------------------------------------------------------------------------????????????????????????????????????????????????????????????????????????????????????????????????????????????????????????????????????????????????????????????????????????????????????????????????????????????????????????????????????????????????????????????????????????????????????????????????????????????????????????????????????????????????????????????????????----???????????????????????????????????????????????????????????????????????????????????????????????????????????????????????????????????????????????????????????????????????????????????????????????????????????????????????????????????????????????????????????????????????????????????????????????????????????????????????????????????????????????AACTCTTTATTTATTGTTTGGGGCTTTTGC-CGGAATGATAGGGACAGCTTTTAGCATGTTAATAAGATTAGAGCTATCTGCTCCTGGTTCAATGCTTGGCGATGATCATTTATATAACGTAATAGTAACTGCTCACGCCTTTGTAATGATTTTCTTTTTGGTTATGCCTGTGCTAATAGGAGGTTTCGGAAATTGATTTGTTCCTCTGTATATTGGTGCGCCTGATATGGCTTTTCCTAGATTGAATAATCTTAGCTTTTGATTATTACCTCCCGCTTTAACTCTATTATTGAGTTCAGCGTTTGTAGAACAAGGAGCAGGAACTGGTTGAACGGTATACCCTCCTTTATCAAGTATACAATTTCACTCAGGGGGATCGGTAGATATGGCAATTTTTAGCCTTCATTTAGCTGGGATATCTTCAATATTGGGAGCTATGAATTTTATTACAACCATTATAAATATGAGAGCACCAGGGATTACAATGGACCGAATGCCTTTATTTGTGTGATCTGTTTTAGTAACAGCCGTTTTGTTATTGTTATCTTTACCAGTATTTGCAGGAGCTATAACAATGCTTTTAACAGATCGAAACTTTAATACTGCATTCTTTGATCCGGCGGGGGGAGGTGATCCTATTTTATATCAACACCTTTTC-----------------------------------------------------------------------------------------------------------------------------------------------------------------------------------------------------------------------------------------------------------------------------------------------------------------------------------------------------------------------------------------------------------------------------------------------------------------------------------------------------------------------------------------
>Hymeniacidon perlevis JX477015 Portugal
--------------------------------------------------------------------------------------????????????????????????????????????????????????????????????????????????????????????????????????????????????????????????????????????????????????????????????????????????????????????????????????????????????????????????????????????????????????????????????????????????????????????????????????????????????????????????????????????????????????????????????????????????????----???????????????????????????????????????????????????????????????????????????????????????????????????????????????????????????????????????????????????????????????????????????????????????????????????????????????????????????????????????????????????????????????????????????????????????????????????????????????????????????????????????GACATTGGAACTCTTTATTTATTGTTTGGGGCTTTTGC-CGGAATGATAGGGACAGCTTTTAGCATGTTAATAAGGTTAGAGCTATCTGCTCCTGGTTCAATGCTTGGCGATGATCATTTATATAACGTAATAGTAACTGCTCACGCCTTTGTAATGATTTTCTTTTTGGTTATGCCTGTGCTAATAGGAGGTTTCGGAAATTGATTTGTTCCTCTGTATATTGGTGCGCCTGATATGGCTTTTCCTAGATTGAATAATCTTAGCTTTTGATTATTACCTCCCGCTTTAACTCTATTATTGAGTTCAGCGTTTGTAGAACAAGGAGCAGGAACTGGTTGAACGGTATACCCTCCTTTATCAAGTATACAATTTCACTCAGGGGGATCGGTAGATATGGCAATTTTTAGCCTTCATTTAGCTGGGATATCTTCAATATTGGGAGCTATGAATTTTATTACAACCATTATAAATATGAGAGCACCAGGGATTACAATGGACCGAATGCCTTTATTTGTGTGATCTGTTTTAGTAACAGCCGTTTTGTTATTGTTATCTTTACCAGTATTTGCAGGAGCTATAACAATGCTTTTAACAGATCGAAACTTTAATACTGCATTCTTTGATCCGGCGGGGGGAGGTGATCCTATTTTATATCAACACCTTTTCTGGTTCTTTGGTCAC--------------------------------------------------------------------------------------------------------------------------------------------------------------------------------------------------------------------------------------------------------------------------------------------------------------------------------------------------------------------------------------------------------------------------------------------------------------------------------------------------------------------------
>Hymeniacidon perlevis JX477016 Portugal
--------------------------------------------------------------------------------------????????????????????????????????????????????????????????????????????????????????????????????????????????????????????????????????????????????????????????????????????????????????????????????????????????????????????????????????????????????????????????????????????????????????????????????????????????????????????????????????????????????????????????????????????????????----???????????????????????????????????????????????????????????????????????????????????????????????????????????????????????????????????????????????????????????????????????????????????????????????????????????????????????????????????????????????????????????????????????????????????????????????????????????????????????????????????????GATATTGGAACTCTTTATTTATTGTTTGGGGCTTTTGC-CGGAATGATAGGGACAGCTTTTAGCATGTTAATAAGATTAGAGCTATCTGCTCCTGGTTCAATGCTTGGCGATGATCATTTATATAACGTAATAGTAACTGCTCACGCCTTTGTAATGATTTTCTTTTTGGTTATGCCTGTGCTGATAGGAGGTTTCGGAAATTGATTTGTTCCTCTGTATATTGGTTCGCCTGATATGGCTTTTCCTAGATTGAATAATCTTAGCTTTTGATTATTACCTCCCGCTTTAACTCTATTATTGAGTTCAGCGTTTGTAGAACAAGGAGCAGGAACTGGTTGAACGGTATACCCTCCTTTATCAAGTATACAATTTCACTCAGGGGGATCGGTAGATATGGCAATTTTTAGCCTTCATTTAGCTGGGATATCTTCAATATTGGGAGCTATGAATTTTATTACAACCATTATAAATATGAGAGCACCAGGGATTACAATGGACCGAATGCCTTTATTTGTGTGATCTGTTTTAGTAACAGCCGTTTTGTTATTGTTATCTTTACCAGTATTTGCAGGAGCTATAACAATGCTTTTAACAGATCGAAACTTTAATACTGCATTCTTTGATCCGGCGGGGGGAGGTGATCCTATTTTATATCAACACCTTTTCTGGTTCTTTGGT-----------------------------------------------------------------------------------------------------------------------------------------------------------------------------------------------------------------------------------------------------------------------------------------------------------------------------------------------------------------------------------------------------------------------------------------------------------------------------------------------------------------------------
>Hymeniacidon perlevis JX477017 Portugal
--------------------------------------------------------------------------------------????????????????????????????????????????????????????????????????????????????????????????????????????????????????????????????????????????????????????????????????????????????????????????????????????????????????????????????????????????????????????????????????????????????????????????????????????????????????????????????????????????????????????????????????????????????----???????????????????????????????????????????????????????????????????????????????????????????????????????????????????????????????????????????????????????????????????????????????????????????????????????????????????????????????????????????????????????????????????????????????????????????????????????????????????????????????????????GACATTGGAACTCTTTATTTATTGTTTGGGGCTTTTGC-CGGAATGATAGGGACAGCCTTTAGCATGTTAATAAGATTAGAGCTATCTGCTCCTGGTTCAATGCTTGGCGATGATCATTTATATAACGTAATAGTAACTGCTCACGCCTTTGTAATGATTTTCTTTTTGGTTATGCCTGTGCTAATAGGAGGTTTCGGAAATTGATTTGTTCCTCTGTATATTGGTGCGCCTGATATGGCTTTTCCTAGATTGAATAATCTTAGCTTTTGATTATTACCTCCCGCTTTAACTCTATTATTGAGTTCAGCGTTTGTAGAACAAGGAGCAGGAACTGGTTGAACGGTATACCCTCCTTTATCAAGTATACAATTTCACTCAGGGGGATCGGTAGATATGGCAATTTTTAGCCTTCATTTAGCTGGGATATCTTCAATATTGGGAGCTATGAATTTTATTACAACCATTATAAATATGAGAGCACCAGGGATTACAATGGACCGAATGCCTTTATTTGTGTGATCTGTTTTAGTAACAGCCGTTTTGTTATTGTTATCTTTACCAGTATTTGCAGGAGCTATAACAATGCTTTTAACAGATCGAAACTTTAATACTGCATTCTTTGATCCGGCGGGGGGAGGTGATCCTATTTTATATCAACACCTTTTCTGGTTCTTTGGTCAC--------------------------------------------------------------------------------------------------------------------------------------------------------------------------------------------------------------------------------------------------------------------------------------------------------------------------------------------------------------------------------------------------------------------------------------------------------------------------------------------------------------------------
>Hymeniacidon perlevis JX477018 Portugal
--------------------------------------------------------------------------------------????????????????????????????????????????????????????????????????????????????????????????????????????????????????????????????????????????????????????????????????????????????????????????????????????????????????????????????????????????????????????????????????????????????????????????????????????????????????????????????????????????????????????????????????????????????----???????????????????????????????????????????????????????????????????????????????????????????????????????????????????????????????????????????????????????????????????????????????????????????????????????????????????????????????????????????????????????????????????????????????????????????????????????????????????????????????????????GACATCGGAACTCTTTATTTATTGTTTGGGGCTTTTGC-CGGAATGATAGGGACAGCTTTTAGCATGTTAATAAGGTTAGAGCTATCTGCTCCTGGTTCAATGCTTGGCGATGATCATTTATATAACGTAATAGTAACTGCTCACGCCTTTGTAATGATTTTCTTTTTGGTTATGCCTGTGCTAATAGGAGGTTTCGGAAATTGATTTGTTCCTCTGTATATTGGTGCGCCTGATATGGCTTTTCCTAGATTGAATAATCTTAGCTTTTGATTATTACCTCCCGCTTTAACTCTATTATTGAGTTCAGCGTTTGTAGAACAAGGAGCAGGAACTGGTTGAACGGTATACCCTCCTTTATCAAGTATACAATTTCACTCAGGGGGATCGGTAGATATGGCAATTTTTAGCCTTCATTTAGCTGGGATATCTTCAATATTGGGAGCTATGAATTTTATTACAACCATTATAAATATGAGAGCACCAGGGATTACAATGGACCGAATGCCTTTATTTGTGTGATCTGTTTTAGTAACAGCCGTTTTGTTATTGTTATCTTTACCAGTATTTGCAGGAGCTATAACAATGCTTTTAACAGATCGAAACTTTAATACTGCATTCTTTGATCCGGCGGGGGGAGGTGATCCTATTTTATATCAACACCTTTTCTGATTCT----------------------------------------------------------------------------------------------------------------------------------------------------------------------------------------------------------------------------------------------------------------------------------------------------------------------------------------------------------------------------------------------------------------------------------------------------------------------------------------------------------------------------------
>Hymeniacidon perlevis JX477019 Portugal
--------------------------------------------------------------------------------------------??????????????????????????????????????????????????????????????????????????????????????????????????????????????????????????????????????????????????????????????????????????????????????????????????????????????????????????????????????????????????????????????????????????????????????????????????????????????????????????????????????????????????????????????????????----?????????????????????????????????????????????????????????????????????????????????????????????????????????????????????????????????????????????????????????????????????????????????????????????????????????????????????????????????????????????????????????????????????????????????????????????????????????????????????????????????????????????GGAACTCTTTATTTATTGTTTGGGGCTTTTGC-CGGAATGATAGGGACAGCTTTTAGCATGTTAATAAGGTTAGAGCTATCTGCTCCTGGTTCAATGCTTGGCGATGATCATTTATATAACGTAATAGTAACTGCTCACGCCTTTGTAATGATTTTCTTTTTGGTTATGCCTGTGCTAATAGGAGGTTTCGGAAATTGATTTGTTCCTCTGTATATTGGTGCGCCTGATATGGCTTTTCCTAGATTGAATAATCTTAGCTTTTGATTATTACCTCCCGCTTTAACTCTATTATTGAGTTCAGCGTTTGTAGAACAAGGAGCAGGAACTGGTTGAACGGTATACCCTCCTTTATCAAGTATACAATTTCACTCAGGGGGATCGGTAGATATGGCAATTTTTAGCCTTCATTTAGCTGGGATATCTTCAATATTGGGAGCTATGAATTTTATTACAACCATTATAAATATGAGAGCACCAGGGATTACAATGGACCGAATGCCTTTATTTGTGTGATCTGTTTTAGTAACAGCCGTTTTGTTATTGTTATCTTTACCAGTATTTGCAGGAGCTATAACAATGCTTTTAACAGATCGAAACTTTAATACTGCATTCTTTGATCCGGCGGGGGGAGGTGATCCTATTTTATATCAACACCTTTTC-----------------------------------------------------------------------------------------------------------------------------------------------------------------------------------------------------------------------------------------------------------------------------------------------------------------------------------------------------------------------------------------------------------------------------------------------------------------------------------------------------------------------------------------
>Hymeniacidon perlevis JX477020 Portugal
--------------------------------------------------------------------------------------------??????????????????????????????????????????????????????????????????????????????????????????????????????????????????????????????????????????????????????????????????????????????????????????????????????????????????????????????????????????????????????????????????????????????????????????????????????????????????????????????????????????????????????????????????????----?????????????????????????????????????????????????????????????????????????????????????????????????????????????????????????????????????????????????????????????????????????????????????????????????????????????????????????????????????????????????????????????????????????????????????????????????????????????????????????????????????????????GGAACTCTTTATTTATTGTTTGGGGCTTTTGC-CGGAATGATAGGGACAGCTTTTAGCATGTTAATAAGGTTAGAGCTATCTGCTCCTGGTTCAATGCTTGGCGATGATCATTTATATAACGTAATAGTAACTGCTCACGCCTTTGTAATGATTTTCTTTTTGGTTATGCCTGTGCTAATAGGAGGTTTCGGAAATTGATTTGTTCCTCTGTATATTGGTGCGCCTGATATGGCTTTTCCTAGATTGAATAATCTTAGCTTTTGATTATTACCTCCCGCTTTAACTCTATTATTGAGTTCAGCGTTTGTAGAACAAGGAGCAGGAACTGGTTGAACGGTATACCCTCCTTTATCAAGTATACAATTTCACTCAGGGGGATCGGTAGATATGGCAATTTTTAGCCTTCATTTAGCTGGGATATCTTCAATATTGGGAGCTATGAATTTTATTACAACCATTATAAATATGAGAGCACCAGGGATTACAATGGACCGAATGCCTTTATTTGTGTGATCTGTTTTAGTAACAGCCGTTTTGTTATTGTTATCTTTACCAGTATTTGCAGGAGCTATAACAATGCTTTTAACAGATCGAAACTTTAATACTGCATTCTTTGATCCGGCGGGGGGAGGTGATCCTATTTTATATCAACACCTTTTCTG---------------------------------------------------------------------------------------------------------------------------------------------------------------------------------------------------------------------------------------------------------------------------------------------------------------------------------------------------------------------------------------------------------------------------------------------------------------------------------------------------------------------------------------
>Hymeniacidon perlevis JX477021 Portugal
--------------------------------------------------------------------------------------------??????????????????????????????????????????????????????????????????????????????????????????????????????????????????????????????????????????????????????????????????????????????????????????????????????????????????????????????????????????????????????????????????????????????????????????????????????????????????????????????????????????????????????????????????????----?????????????????????????????????????????????????????????????????????????????????????????????????????????????????????????????????????????????????????????????????????????????????????????????????????????????????????????????????????????????????????????????????????????????????????????????????????????????????????????????????????????????GGAACTCTTTATTTATTGTTTGGGGCTTTTGC-CGGAATGATAGGGACAGCTTTTAGCATGTTAATAAGGTTAGAGCTATCTGCTCCTGGTTCAATGCTTGGCGATGATCATTTATATAACGTAATAGTAACTGCTCACGCCTTTGTAATGATTTTCTTTTTGGTTATGCCTGTGCTAATAGGAGGTTTCGGAAATTGATTTGTTCCTCTGTATATTGGTGCGCCTGATATGGCTTTTCCTAGATTGAATAATCTTAGCTTTTGATTATTACCTCCCGCTTTAACTCTATTATTGAGTTCAGCGTTTGTAGAACAAGGAGCAGGAACTGGTTGAACGGTATACCCTCCTTTATCAAGTATACAATTTCACTCAGGGGGATCGGTAGATATGGCAATTTTTAGCCTTCATTTAGCTGGGATATCTTCAATATTGGGAGCTATGAATTTTATTACAACCATTATAAATATGAGAGCACCAGGGATTACAATGGACCGAATGCCTTTATTTGTGTGATCTGTTTTAGTAACAGCCGTTTTGTTATTGTTATCTTTACCAGTATTTGCAGGAGCTATAACAATGCTTTTAACAGATCGAAACTTTAATACTGCATTCTTTGATCCGGCGGGGGGAGGTGATCCTATTTTATATCAACACCTTTTC-----------------------------------------------------------------------------------------------------------------------------------------------------------------------------------------------------------------------------------------------------------------------------------------------------------------------------------------------------------------------------------------------------------------------------------------------------------------------------------------------------------------------------------------
>Hymeniacidon perlevis JX477022 Portugal
--------------------------------------------------------------------------------------------??????????????????????????????????????????????????????????????????????????????????????????????????????????????????????????????????????????????????????????????????????????????????????????????????????????????????????????????????????????????????????????????????????????????????????????????????????????????????????????????????????????????????????????????????????----?????????????????????????????????????????????????????????????????????????????????????????????????????????????????????????????????????????????????????????????????????????????????????????????????????????????????????????????????????????????????????????????????????????????????????????????????????????????????????????????????????????????GGAACTCTTTATTTATTGTTTGGGGCTTTTGC-CGGAATGATAGGGACAGCTTTTAGCATGTTAATAAGGTTAGAGCTATCTGCTCCTGGTTCAATGCTTGGCGATGATCATTTATATAACGTAATAGTAACTGCTCACGCCTTTGTAATGATTTTCTTTTTGGTTATGCCTGTGCTAATAGGAGGTTTCGGAAATTGATTTGTTCCTCTGTATATTGGTGCGCCTGATATGGCTTTTCCTAGATTGAATAATCTTAGCTTTTGATTATTACCTCCCGCTTTAACTCTATTATTGAGTTCAGCGTTTGTAGAACAAGGAGCAGGAACTGGTTGAACGGTATACCCTCCTTTATCAAGTATACAATTTCACTCAGGGGGATCGGTAGATATGGCAATTTTTAGCCTTCATTTAGCTGGGATATCTTCAATATTGGGAGCTATGAATTTTATTACAACCATTATAAATATGAGAGCACCAGGGATTACAATGGACCGAATGCCTTTATTTGTGTGATCTGTTTTAGTAACAGCCGTTTTGTTATTGTTATCTTTACCAGTATTTGCAGGAGCTATAACAATGCTTTTAACAGATCGAAACTTTAATACTGCATTCTTTGATCCGGCGGGGGGAGGTGATCCTATTTTATATCAACACCTTTTCT----------------------------------------------------------------------------------------------------------------------------------------------------------------------------------------------------------------------------------------------------------------------------------------------------------------------------------------------------------------------------------------------------------------------------------------------------------------------------------------------------------------------------------------
>Hymeniacidon perlevis JX477023 Portugal
--------------------------------------------------------------------------------------------??????????????????????????????????????????????????????????????????????????????????????????????????????????????????????????????????????????????????????????????????????????????????????????????????????????????????????????????????????????????????????????????????????????????????????????????????????????????????????????????????????????????????????????????????????----?????????????????????????????????????????????????????????????????????????????????????????????????????????????????????????????????????????????????????????????????????????????????????????????????????????????????????????????????????????????????????????????????????????????????????????????????????????????????????????????????????????????GGAACTCTTTATTTATTGTTTGGGGCTTTTGC-CGGAATGATAGGGACAGCTTTTAGCATGTTAATAAGATTAGAGCTATCTGCTCCTGGTTCAATGCTTGGCGATGATCATTTATATAACGTAATAGTAACTGCTCACGCCTTTGTAATGATTTTCTTTTTGGTTATGCCTGTGCTGATAGGAGGTTTCGGAAATTGATTTGTTCCTCTGTATATTGGTTCGCCTGATATGGCTTTTCCTAGATTGAATAATCTTAGCTTTTGATTATTACCTCCCGCTTTAACTCTATTATTGAGTTCAGCGTTTGTAGAACAAGGAGCAGGAACTGGTTGAACGGTATACCCTCCTTTATCAAGTATACAATTTCACTCAGGGGGATCGGTAGATATGGCAATTTTTAGCCTTCATTTAGCTGGGATATCTTCAATATTGGGAGCTATGAATTTTATTACAACCATTATAAATATGAGAGCACCAGGGATTACAATGGACCGAATGCCTTTATTTGTGTGATCTGTTTTAGTAACAGCCGTTTTGTTATTGTTATCTTTACCAGTATTTGCAGGAGCTATAACAATGCTTTTAACAGATCGAAACTTTAATACTGCATTCTTTGATCCGGCGGGGGGAGGTGATCCTATTTTATATCAACACCTTTTC-----------------------------------------------------------------------------------------------------------------------------------------------------------------------------------------------------------------------------------------------------------------------------------------------------------------------------------------------------------------------------------------------------------------------------------------------------------------------------------------------------------------------------------------
>Hymeniacidon perlevis JX477024 Portugal
--------------------------------------------------------------------------------------????????????????????????????????????????????????????????????????????????????????????????????????????????????????????????????????????????????????????????????????????????????????????????????????????????????????????????????????????????????????????????????????????????????????????????????????????????????????????????????????????????????????????????????????????????????----???????????????????????????????????????????????????????????????????????????????????????????????????????????????????????????????????????????????????????????????????????????????????????????????????????????????????????????????????????????????????????????????????????????????????????????????????????????????????????????????????????GACATCGGAACTCTTTATTTATTGTTTGGGGCTTTTGC-CGGAATGATAGGGACAGCTTTTAGCATGTTAATAAGGTTAGAGCTATCTGCTCCTGGTTCAATGCTTGGCGATGATCATTTATATAACGTAATAGTAACTGCTCACGCCTTTGTAATGATTTTCTTTTTGGTTATGCCTGTGCTAATAGGAGGTTTCGGAAATTGATTTGTTCCTCTGTATATTGGTGCGCCTGATATGGCTTTTCCTAGATTGAATAATCTTAGCTTTTGATTATTACCTCCCGCTTTAACTCTATTATTGAGTTCAGCGTTTGTAGAACAAGGAGCAGGAACTGGTTGAACGGTATACCCTCCTTTATCAAGTATACAATTTCACTCAGGGGGATCGGTAGATATGGCAATTTTTAGCCTTCATTTAGCTGGGATATCTTCAATATTGGGAGCTATGAATTTTATTACAACCATTATAAATATGAGAGCACCAGGGATTACAATGGACCGAATGCCTTTATTTGTGTGATCTGTTTTAGTAACAGCCGTTTTGTTATTGTTATCTTTACCAGTATTTGCAGGAGCTATAACAATGCTTTTAACAGATCGAAACTTTAATACTGCATTCTTTGATCCGGCGGGGGGAGGTGATCCTATTTTATATCAACACCTTTTC-----------------------------------------------------------------------------------------------------------------------------------------------------------------------------------------------------------------------------------------------------------------------------------------------------------------------------------------------------------------------------------------------------------------------------------------------------------------------------------------------------------------------------------------
>Hymeniacidon perlevis JX477025 Portugal
--------------------------------------------------------------------------------------------??????????????????????????????????????????????????????????????????????????????????????????????????????????????????????????????????????????????????????????????????????????????????????????????????????????????????????????????????????????????????????????????????????????????????????????????????????????????????????????????????????????????????????????????????????----?????????????????????????????????????????????????????????????????????????????????????????????????????????????????????????????????????????????????????????????????????????????????????????????????????????????????????????????????????????????????????????????????????????????????????????????????????????????????????????????????????????????GGAACTCTTTATTTATTGTTTGGGGCTTTTGC-CGGAATGATAGGGACAGCTTTTAGCATGTTAATAAGATTAGAGCTATCTGCTCCTGGTTCAATGCTTGGCGATGATCATTTATATAACGTAATAGTAACTGCTCACGCCTTTGTAATGATTTTCTTTTTGGTTATGCCTGTGCTGATAGGAGGTTTCGGAAATTGATTTGTTCCTCTGTATATTGGTTCGCCTGATATGGCTTTTCCTAGATTGAATAATCTTAGCTTTTGATTATTACCTCCCGCTTTAACTCTATTATTGAGTTCAGCGTTTGTAGAACAAGGAGCAGGAACTGGTTGAACGGTATACCCTCCTTTATCAAGTATACAATTTCACTCAGGGGGATCGGTAGATATGGCAATTTTTAGCCTTCATTTAGCTGGGATATCTTCAATATTGGGAGCTATGAATTTTATTACAACCATTATAAATATGAGAGCACCAGGGATTACAATGGACCGAATGCCTTTATTTGTGTGATCTGTTTTAGTAACAGCCGTTTTGTTATTGTTATCTTTACCAGTATTTGCAGGAGCTATAACAATGCTTTTAACAGATCGAAACTTTAATACTGCATTCTTTGATCCGGCGGGGGGAGGTGATCCTATTTTATATCAACACCTTTTCTG---------------------------------------------------------------------------------------------------------------------------------------------------------------------------------------------------------------------------------------------------------------------------------------------------------------------------------------------------------------------------------------------------------------------------------------------------------------------------------------------------------------------------------------
>Hymeniacidon perlevis JX477026 Portugal
--------------------------------------------------------------------------------------------??????????????????????????????????????????????????????????????????????????????????????????????????????????????????????????????????????????????????????????????????????????????????????????????????????????????????????????????????????????????????????????????????????????????????????????????????????????????????????????????????????????????????????????????????????----?????????????????????????????????????????????????????????????????????????????????????????????????????????????????????????????????????????????????????????????????????????????????????????????????????????????????????????????????????????????????????????????????????????????????????????????????????????????????????????????????????????????GGAACTCTTTATTTATTGTTTGGGGCTTTTGC-CGGAATGATAGGGACAGCTTTTAGCATGTTAATAAGGTTAGAGCTATCTGCTCCTGGTTCAATGCTTGGCGATGATCATTTATATAACGTAATAGTAACTGCTCACGCCTTTGTAATGATTTTCTTTTTGGTTATGCCTGTGCTAATAGGAGGTTTCGGAAATTGATTTGTTCCTCTGTATATTGGTGCGCCTGATATGGCTTTTCCTAGATTGAATAATCTTAGCTTTTGATTATTACCTCCCGCTTTAACTCTATTATTGAGTTCAGCGTTTGTAGAACAAGGAGCAGGAACTGGCTGAACGGTATACCCTCCTTTATCAAGTATACAATTTCACTCAGGGGGATCGGTAGATATGGCAATTTTTAGCCTTCATTTAGCTGGGATATCTTCAATATTGGGAGCTATGAATTTTATTACAACCATTATAAATATGAGAGCACCAGGGATTACAATGGACCGAATGCCTTTATTTGTGTGATCTGTTTTAGTAACAGCCGTTTTGTTATTGTTATCTTTACCAGTATTTGCAGGAGCTATAACAATGCTTTTAACAGATCGAAACTTTAATACTGCATTCTTTGATCCGGCGGGGGGAGGTGATCCTATTTTATATCAACACCTTTT------------------------------------------------------------------------------------------------------------------------------------------------------------------------------------------------------------------------------------------------------------------------------------------------------------------------------------------------------------------------------------------------------------------------------------------------------------------------------------------------------------------------------------------
>Hymeniacidon perlevis JX477027 Portugal
--------------------------------------------------------------------------------------------??????????????????????????????????????????????????????????????????????????????????????????????????????????????????????????????????????????????????????????????????????????????????????????????????????????????????????????????????????????????????????????????????????????????????????????????????????????????????????????????????????????????????????????????????????----?????????????????????????????????????????????????????????????????????????????????????????????????????????????????????????????????????????????????????????????????????????????????????????????????????????????????????????????????????????????????????????????????????????????????????????????????????????????????????????????????????????????GGAACTCTTTATTTATTGTTTGGGGCTTTTGC-CGGAATGATAGGGACAGCTTTTAGCATGTTAATAAGATTAGAGCTATCTGCTCCTGGTTCAATGCTTGGCGATGATCATTTATATAACGTAATAGTAACTGCTCACGCCTTTGTAATGATTTTCTTTTTGGTTATGCCTGTGCTGATAGGAGGTTTCGGAAATTGATTTGTTCCTCTGTATATTGGTTCGCCTGATATGGCTTTTCCTAGATTGAATAATCTTAGCTTTTGATTATTACCTCCCGCTTTAACTCTATTATTGAGTTCAGCGTTTGTAGAACAAGGAGCAGGAACTGGTTGAACGGTATACCCTCCTTTATCAAGTATACAATTTCACTCAGGGGGATCGGTAGATATGGCAATTTTTAGCCTTCATTTAGCTGGGATATCTTCAATATTGGGAGCTATGAATTTTATTACAACCATTATAAATATGAGAGCACCAGGGATTACAATGGACCGAATGCCTTTATTTGTGTGATCTGTTTTAGTAACAGCCGTTTTGTTATTGTTATCTTTACCAGTATTTGCAGGAGCTATAACAATGCTTTTAACAGATCGAAACTTTAATACTGCATTCTTTGATCCGGCGGGGGGAGGTGATCCTATTTTATATCAACACCTTTT------------------------------------------------------------------------------------------------------------------------------------------------------------------------------------------------------------------------------------------------------------------------------------------------------------------------------------------------------------------------------------------------------------------------------------------------------------------------------------------------------------------------------------------
>Hymeniacidon perlevis JX477028 Portugal
--------------------------------------------------------------------------------------------??????????????????????????????????????????????????????????????????????????????????????????????????????????????????????????????????????????????????????????????????????????????????????????????????????????????????????????????????????????????????????????????????????????????????????????????????????????????????????????????????????????????????????????????????????----?????????????????????????????????????????????????????????????????????????????????????????????????????????????????????????????????????????????????????????????????????????????????????????????????????????????????????????????????????????????????????????????????????????????????????????????????????????????????????????????????????????????GGAACTCTTTATTTATTGTTTGGGGCTTTTGC-CGGAATGATAGGGACAGCTTTTAGCATGTTAATAAGATTAGAGCTATCTGCTCCTGGTTCAATGCTTGGCGATGATCATTTATATAACGTAATAGTAACTGCTCACGCCTTTGTAATGATTTTCTTTTTGGTTATGCCTGTGCTGATAGGAGGTTTCGGAAATTGATTTGTTCCTCTGTATATTGGTTCGCCTGATATGGCTTTTCCTAGATTGAATAATCTTAGCTTTTGATTATTACCTCCCGCTTTAACTCTATTATTGAGTTCAGCGTTTGTAGAACAAGGAGCAGGAACTGGTTGAACGGTATACCCTCCTTTATCAAGTATACAATTTCACTCAGGGGGATCGGTAGATATGGCAATTTTTAGCCTTCATTTAGCTGGGATATCTTCAATATTGGGAGCTATGAATTTTATTACAACCATTATAAATATGAGAGCACCAGGGATTACAATGGACCGAATGCCTTTATTTGTGTGATCTGTTTTAGTAACAGCCGTTTTGTTATTGTTATCTTTACCAGTATTTGCAGGAGCTATAACAATGCTTTTAACAGATCGAAACTTTAATACTGCATTCTTTGATCCGGCGGGGGGAGGTGATCCTATTTTATATCAACACCTTTTCTG---------------------------------------------------------------------------------------------------------------------------------------------------------------------------------------------------------------------------------------------------------------------------------------------------------------------------------------------------------------------------------------------------------------------------------------------------------------------------------------------------------------------------------------
>Hymeniacidon perlevis JX477029 Portugal
----------------------------------------------------------------------------------------------????????????????????????????????????????????????????????????????????????????????????????????????????????????????????????????????????????????????????????????????????????????????????????????????????????????????????????????????????????????????????????????????????????????????????????????????????????????????????????????????????????????????????????????????????----???????????????????????????????????????????????????????????????????????????????????????????????????????????????????????????????????????????????????????????????????????????????????????????????????????????????????????????????????????????????????????????????????????????????????????????????????????????????????????????????????????????????AACTCTTTATTTATTGTTTGGGGCTTTTGC-CGGAATGATAGGGACAGCTTTTAGCATGTTAATAAGATTAGAGCTATCTGCTCCTGGTTCAATGCTTGGCGATGATCATTTATATAACGTAATAGTAACTGCTCACGCCTTTGTAATGATTTTCTTTTTGGTTATGCCTGTGCTGATAGGAGGTTTCGGAAATTGATTTGTTCCTCTGTATATTGGTTCGCCTGATATGGCTTTTCCTAGATTGAATAATCTTAGCTTTTGATTATTACCTCCCGCTTTAACTCTATTATTGAGTTCAGCGTTTGTAGAACAAGGAGCAGGAACTGGTTGAACGGTATACCCTCCTTTATCAAGTATACAATTTCACTCAGGGGGATCGGTAGATATGGCAATTTTTAGCCTTCATTTAGCTGGGATATCTTCAATATTGGGAGCTATGAATTTTATTACAACCATTATAAATATGAGAGCACCAGGGATTACAATGGACCGAATGCCTTTATTTGTGTGATCTGTTTTAGTAACAGCCGTTTTGTTATTGTTATCTTTACCAGTATTTGCAGGAGCTATAACAATGCTTTTAACAGATCGAAACTTTAATACTGCATTCTTTGATCCGGCGGGGGGAGGTGATCCTATTTTATATCAACACCTTTTC-----------------------------------------------------------------------------------------------------------------------------------------------------------------------------------------------------------------------------------------------------------------------------------------------------------------------------------------------------------------------------------------------------------------------------------------------------------------------------------------------------------------------------------------
>Hymeniacidon perlevis JX477030 Portugal
--------------------------------------------------------------------------------------????????????????????????????????????????????????????????????????????????????????????????????????????????????????????????????????????????????????????????????????????????????????????????????????????????????????????????????????????????????????????????????????????????????????????????????????????????????????????????????????????????????????????????????????????????????----???????????????????????????????????????????????????????????????????????????????????????????????????????????????????????????????????????????????????????????????????????????????????????????????????????????????????????????????????????????????????????????????????????????????????????????????????????????????????????????????????????GACATCGGAACTCTTTATTTATTGTTTGGGGCTTTTGC-CGGAATGATAGGGACAGCTTTTAGCATGTTAATAAGGTTAGAGCTATCTGCTCCTGGTTCAATGCTTGGCGATGATCATTTATATAACGTAATAGTAACTGCTCACGCCTTTGTAATGATTTTCTTTTTGGTTATGCCTGTGCTAATAGGAGGTTTCGGAAATTGATTTGTTCCTCTGTATATTGGTGCGCCTGATATGGCTTTTCCTAGATTGAATAATCTTAGCTTTTGATTATTACCTCCCGCTTTAACTCTATTATTGAGTTCAGCGTTTGTAGAACAAGGAGCAGGAACTGGTTGAACGGTATACCCTCCTTTATCAAGTATACAATTTCACTCAGGGGGATCGGTAGATATGGCAATTTTTAGCCTTCATTTAGCTGGGATATCTTCAATATTGGGAGCTATGAATTTTATTACAACCATTATAAATATGAGAGCACCAGGGATTACAATGGACCGAATGCCTTTATTTGTGTGATCTGTTTTAGTAACAGCCGTTTTGTTATTGTTATCTTTACCAGTATTTGCAGGAGCTATAACAATGCTTTTAACAGATCGAAACTTTAATACTGCATTCTTTGATCCGGCGGGGGGAGGTGATCCTATTTTATATCAACACCTTTT------------------------------------------------------------------------------------------------------------------------------------------------------------------------------------------------------------------------------------------------------------------------------------------------------------------------------------------------------------------------------------------------------------------------------------------------------------------------------------------------------------------------------------------
>Hymeniacidon perlevis JX477031 Portugal
----------------------------------------------------------------------------------------------????????????????????????????????????????????????????????????????????????????????????????????????????????????????????????????????????????????????????????????????????????????????????????????????????????????????????????????????????????????????????????????????????????????????????????????????????????????????????????????????????????????????????????????????????----???????????????????????????????????????????????????????????????????????????????????????????????????????????????????????????????????????????????????????????????????????????????????????????????????????????????????????????????????????????????????????????????????????????????????????????????????????????????????????????????????????????????AACTCTTTATTTATTGTTTGGGGCTTTTGC-CGGAATGATAGGGACAGCTTTTAGCATGTTAATAAGGTTAGAGCTATCTGCTCCTGGTTCAATGCTTGGCGATGATCATTTATATAACGTAATAGTAACTGCTCACGCCTTTGTAATGATTTTCTTTTTGGTTATGCCTGTGCTAATAGGAGGTTTCGGAAATTGATTTGTTCCTCTGTATATTGGTGCGCCTGATATGGCTTTTCCTAGATTGAATAATCTTAGCTTTTGATTATTACCTCCCGCTTTAACTCTATTATTGAGTTCAGCGTTTGTAGAACAAGGAGCAGGAACTGGTTGAACGGTATACCCTCCTTTATCAAGTATACAATTTCACTCAGGGGGATCGGTAGATATGGCAATTTTTAGCCTTCATTTAGCTGGGATATCTTCAATATTGGGAGCTATGAATTTTATTACAACCATTATAAATATGAGAGCACCAGGGATTACAATGGACCGAATGCCTTTATTTGTGTGATCTGTTTTAGTAACAGCCGTTTTGTTATTGTTATCTTTACCAGTATTTGCAGGAGCTATAACAATGCTTTTAACAGATCGAAACTTTAATACTGCATTCTTTGATCCGGCGGGGGGAGGTGATCCTATTTTATATCAACACCTTTTC-----------------------------------------------------------------------------------------------------------------------------------------------------------------------------------------------------------------------------------------------------------------------------------------------------------------------------------------------------------------------------------------------------------------------------------------------------------------------------------------------------------------------------------------
>Hymeniacidon perlevis JX477032 Portugal
--------------------------------------------------------------------------------------------??????????????????????????????????????????????????????????????????????????????????????????????????????????????????????????????????????????????????????????????????????????????????????????????????????????????????????????????????????????????????????????????????????????????????????????????????????????????????????????????????????????????????????????????????????----?????????????????????????????????????????????????????????????????????????????????????????????????????????????????????????????????????????????????????????????????????????????????????????????????????????????????????????????????????????????????????????????????????????????????????????????????????????????????????????????????????????????GGAACTCTTTATTTATTGTTTGGGGCTTTTGC-CGGAATGATAGGGACAGCTTTTAGCATGTTAATAAGGTTAGAGCTATCTGCTCCTGGTTCAATGCTTGGCGATGATCATTTATATAACGTAATAGTAACTGCTCACGCCTTTGTAATGATTTTCTTTTTGGTTATGCCTGTGCTAATAGGAGGTTTCGGAAATTGATTTGTTCCTCTGTATATTGGTGCGCCTGATATGGCTTTTCCTAGATTGAATAATCTTAGCTTTTGATTATTACCTCCCGCTTTAACTCTATTATTGAGTTCAGCGTTTGTAGAACAAGGAGCAGGAACTGGCTGAACGGTATACCCTCCTTTATCAAGTATACAATTTCACTCAGGGGGATCGGTAGATATGGCAATTTTTAGCCTTCATTTAGCTGGGATATCTTCAATATTGGGAGCTATGAATTTTATTACAACCATTATAAATATGAGAGCACCAGGGATTACAATGGACCGAATGCCTTTATTTGTGTGATCTGTTTTAGTAACAGCCGTTTTGTTATTGTTATCTTTACCAGTATTTGCAGGAGCTATAACAATGCTTTTAACAGATCGAAACTTTAATACTGCATTCTTTGATCCGGCGGGGGGAGGTGATCCTATTTTATATCAACACCTTTTCT----------------------------------------------------------------------------------------------------------------------------------------------------------------------------------------------------------------------------------------------------------------------------------------------------------------------------------------------------------------------------------------------------------------------------------------------------------------------------------------------------------------------------------------
>Hymeniacidon perlevis JX477033 Portugal
--------------------------------------------------------------------------------------------??????????????????????????????????????????????????????????????????????????????????????????????????????????????????????????????????????????????????????????????????????????????????????????????????????????????????????????????????????????????????????????????????????????????????????????????????????????????????????????????????????????????????????????????????????----?????????????????????????????????????????????????????????????????????????????????????????????????????????????????????????????????????????????????????????????????????????????????????????????????????????????????????????????????????????????????????????????????????????????????????????????????????????????????????????????????????????????GGAACTCTTTATTTATTGTTTGGGGCTTTTGC-CGGAATGATAGGGACAGCTTTTAGCATGTTAATAAGGTTAGAGCTATCTGCTCCTGGTTCAATGCTTGGCGATGATCATTTATATAACGTAATAGTAACTGCTCACGCCTTTGTAATGATTTTCTTTTTGGTTATGCCTGTGCTAATAGGAGGTTTCGGAAATTGATTTGTTCCTCTGTATATTGGTGCGCCTGATATGGCTTTTCCTAGATTGAATAATCTTAGCTTTTGATTATTACCTCCCGCTTTAACTCTATTATTGAGTTCAGCGTTTGTAGAACAAGGAGCAGGAACTGGTTGAACGGTATACCCTCCTTTATCAAGTATACAATTTCACTCAGGGGGATCGGTAGATATGGCAATTTTTAGCCTTCATTTAGCTGGGATATCTTCAATATTGGGAGCTATGAATTTTATTACAACCATTATAAATATGAGAGCACCAGGGATTACAATGGACCGAATGCCTTTATTTGTGTGATCTGTTTTAGTAACAGCCGTTTTGTTATTGTTATCTTTACCAGTATTTGCAGGAGCTATAACAATGCTTTTAACAGATCGAAACTTTAATACTGCATTCTTTGATCCGGCGGGGGGAGGTGATCCTATTTTATATCAACACCTTTT------------------------------------------------------------------------------------------------------------------------------------------------------------------------------------------------------------------------------------------------------------------------------------------------------------------------------------------------------------------------------------------------------------------------------------------------------------------------------------------------------------------------------------------
>Hymeniacidon perlevis JX477034 Portugal
-------------------------------------------------------------------------------------------???????????????????????????????????????????????????????????????????????????????????????????????????????????????????????????????????????????????????????????????????????????????????????????????????????????????????????????????????????????????????????????????????????????????????????????????????????????????????????????????????????????????????????????????????????----????????????????????????????????????????????????????????????????????????????????????????????????????????????????????????????????????????????????????????????????????????????????????????????????????????????????????????????????????????????????????????????????????????????????????????????????????????????????????????????????????????????CGGAACTCTTTATTTATTGTTTGGGGCTTTTGC-CGGAATGATAGGGACAGCTTTTAGCATGTTAATAAGGTTAGAGCTATCTGCTCCTGGTTCAATGCTTGGCGATGATCATTTATATAACGTAATAGTAACTGCTCACGCCTTTGTAATGATTTTCTTTTTGGTTATGCCTGTGCTAATAGGAGGTTTCGGAAATTGATTTGTTCCTCTGTATATTGGTGCGCCTGATATGGCTTTTCCTAGATTGAATAATCTTAGCTTTTGATTATTACCTCCCGCTTTAACTCTATTATTGAGTTCAGCGTTTGTAGAACAAGGAGCAGGAACTGGTTGAACGGTATACCCTCCTTTATCAAGTATACAATTTCACTCAGGGGGATCGGTAGATATGGCAATTTTTAGCCTTCATTTAGCTGGGATATCTTCAATATTGGGAGCTATGAATTTTATTACAACCATTATAAATATGAGAGCACCAGGGATTACAATGGACCGAATGCCTTTATTTGTGTGATCTGTTTTAGTAACAGCCGTTTTGTTATTGTTATCTTTACCAGTATTTGCAGGAGCTATAACAATGCTTTTAACAGATCGAAACTTTAATACTGCATTCTTTGATCCGGCGGGGGGAGGTGATCCTATTTTATATCAACACCTTTT------------------------------------------------------------------------------------------------------------------------------------------------------------------------------------------------------------------------------------------------------------------------------------------------------------------------------------------------------------------------------------------------------------------------------------------------------------------------------------------------------------------------------------------
>Hymeniacidon perlevis JX477035 Portugal
--------------------------------------------------------------------------------------------??????????????????????????????????????????????????????????????????????????????????????????????????????????????????????????????????????????????????????????????????????????????????????????????????????????????????????????????????????????????????????????????????????????????????????????????????????????????????????????????????????????????????????????????????????----?????????????????????????????????????????????????????????????????????????????????????????????????????????????????????????????????????????????????????????????????????????????????????????????????????????????????????????????????????????????????????????????????????????????????????????????????????????????????????????????????????????????GGAACTCTTTATTTATTGTTTGGGGCTTTTGC-CGGAATGATAGGGACAGCTTTTAGCATGTTAATAAGGTTAGAGCTATCTGCTCCTGGTTCAATGCTTGGCGATGATCATTTATATAACGTAATAGTAACTGCTCACGCCTTTGTAATGATTTTCTTTTTGGTTATGCCTGTGCTAATAGGAGGTTTCGGAAATTGATTTGTTCCTCTGTATATTGGTGCGCCTGATATGGCTTTTCCTAGATTGAATAATCTTAGCTTTTGATTATTACCTCCCGCTTTAACTCTATTATTGAGTTCAGCGTTTGTAGAACAAGGAGCAGGAACTGGTTGAACGGTATACCCTCCTTTATCAAGTATACAATTTCACTCAGGGGGATCGGTAGATATGGCAATTTTTAGCCTTCATTTAGCTGGGATATCTTCAATATTGGGAGCTATGAATTTTATTACAACCATTATAAATATGAGAGCACCAGGGATTACAATGGACCGAATGCCTTTATTTGTGTGATCTGTTTTAGTAACAGCCGTTTTGTTATTGTTATCTTTACCAGTATTTGCAGGAGCTATAACAATGCTTTTAACAGATCGAAACTTTAATACTGCATTCTTTGATCCGGCGGGGGGAGGTGATCCTATTTTATATCAACACCTTT-------------------------------------------------------------------------------------------------------------------------------------------------------------------------------------------------------------------------------------------------------------------------------------------------------------------------------------------------------------------------------------------------------------------------------------------------------------------------------------------------------------------------------------------
>Hymeniacidon perlevis JX477036 Portugal
--------------------------------------------------------------------------------------------??????????????????????????????????????????????????????????????????????????????????????????????????????????????????????????????????????????????????????????????????????????????????????????????????????????????????????????????????????????????????????????????????????????????????????????????????????????????????????????????????????????????????????????????????????----?????????????????????????????????????????????????????????????????????????????????????????????????????????????????????????????????????????????????????????????????????????????????????????????????????????????????????????????????????????????????????????????????????????????????????????????????????????????????????????????????????????????GGAACTCTTTATTTATTGTTTGGGGCTTTTGC-CGGAATGATAGGGACAGCTTTTAGCATGTTAATAAGGTTAGAGCTATCTGCTCCTGGTTCAATGCTTGGCGATGATCATTTATATAACGTAATAGTAACTGCTCACGCCTTTGTAATGATTTTCTTTTTGGTTATGCCTGTGCTAATAGGAGGTTTCGGAAATTGATTTGTTCCTCTGTATATTGGTGCGCCTGATATGGCTTTTCCTAGATTGAATAATCTTAGCTTTTGATTATTACCTCCCGCTTTAACTCTATTATTGAGTTCAGCGTTTGTAGAACAAGGAGCAGGAACTGGTTGAACGGTATACCCTCCTTTATCAAGTATACAATTTCACTCAGGGGGATCGGTAGATATGGCAATTTTTAGCCTTCATTTAGCTGGGATATCTTCAATATTGGGAGCTATGAATTTTATTACAACCATTATAAATATGAGAGCACCAGGGATTACAATGGACCGAATGCCTTTATTTGTGTGATCTGTTTTAGTAACAGCCGTTTTGTTATTGTTATCTTTACCAGTATTTGCAGGAGCTATAACAATGCTTTTAACAGATCGAAACTTTAATACTGCATTCTTTGATCCGGCGGGGGGAGGTGATCCTATTTTATATCAACACCTTTT------------------------------------------------------------------------------------------------------------------------------------------------------------------------------------------------------------------------------------------------------------------------------------------------------------------------------------------------------------------------------------------------------------------------------------------------------------------------------------------------------------------------------------------
>Hymeniacidon perlevis JX477037 Portugal
--------------------------------------------------------------------------------------------??????????????????????????????????????????????????????????????????????????????????????????????????????????????????????????????????????????????????????????????????????????????????????????????????????????????????????????????????????????????????????????????????????????????????????????????????????????????????????????????????????????????????????????????????????----?????????????????????????????????????????????????????????????????????????????????????????????????????????????????????????????????????????????????????????????????????????????????????????????????????????????????????????????????????????????????????????????????????????????????????????????????????????????????????????????????????????????GGAACTCTTTATTTATTGTTTGGGGCTTTTGC-CGGAATGATAGGGACAGCTTTTAGCATGTTAATAAGGTTAGAGCTATCTGCTCCTGGTTCAATGCTTGGCGATGATCATTTATATAACGTAATAGTAACTGCTCACGCCTTTGTAATGATTTTCTTTTTGGTTATGCCTGTGCTAATAGGAGGTTTCGGAAATTGATTTGTTCCTCTGTATATTGGTGCGCCTGATATGGCTTTTCCTAGATTGAATAATCTTAGCTTTTGATTATTACCTCCCGCTTTAACTCTATTATTGAGTTCAGCGTTTGTAGAACAAGGAGCAGGAACTGGTTGAACGGTATACCCTCCTTTATCAAGTATACAATTTCACTCAGGGGGATCGGTAGATATGGCAATTTTTAGCCTTCATTTAGCTGGGATATCTTCAATATTGGGAGCTATGAATTTTATTACAACCATTATAAATATGAGAGCACCAGGGATTACAATGGACCGAATGCCTTTATTTGTGTGATCTGTTTTAGTAACAGCCGTTTTGTTATTGTTATCTTTACCAGTATTTGCAGGAGCTATAACAATGCTTTTAACAGATCGAAACTTTAATACTGCATTCTTTGATCCGGCGGGGGGAGGTGATCCTATTTTATATCAACACCTTTTCTG---------------------------------------------------------------------------------------------------------------------------------------------------------------------------------------------------------------------------------------------------------------------------------------------------------------------------------------------------------------------------------------------------------------------------------------------------------------------------------------------------------------------------------------
>Hymeniacidon perlevis JX477038 Portugal
----------------------------------------------------------------------------------------------????????????????????????????????????????????????????????????????????????????????????????????????????????????????????????????????????????????????????????????????????????????????????????????????????????????????????????????????????????????????????????????????????????????????????????????????????????????????????????????????????????????????????????????????????----???????????????????????????????????????????????????????????????????????????????????????????????????????????????????????????????????????????????????????????????????????????????????????????????????????????????????????????????????????????????????????????????????????????????????????????????????????????????????????????????????????????????AACTCTTTATTTATTGTTTGGGGCTTTTGC-CGGAATGATAGGGACAGCCTTTAGCATGTTAATAAGATTAGAGCTATCTGCTCCTGGTTCAATGCTTGGCGATGATCATTTATATAACGTAATAGTAACTGCTCACGCCTTTGTAATGATTTTCTTTTTGGTTATGCCTGTGCTAATAGGAGGTTTCGGAAATTGATTTGTTCCTCTGTATATTGGTGCGCCTGATATGGCTTTTCCTAGATTGAATAATCTTAGCTTTTGATTATTACCTCCCGCTTTAACTCTATTATTGAGTTCAGCGTTTGTAGAACAAGGAGCAGGAACTGGTTGAACGGTATACCCTCCTTTATCAAGTATACAATTTCACTCAGGGGGATCGGTAGATATGGCAATTTTTAGCCTTCATTTAGCTGGGATATCTTCAATATTGGGAGCTATGAATTTTATTACAACCATTATAAATATGAGAGCACCAGGGATTACAATGGACCGAATGCCTTTATTTGTGTGATCTGTTTTAGTAACAGCCGTTTTGTTATTGTTATCTTTACCAGTATTTGCAGGAGCTATAACAATGCTTTTAACAGATCGAAACTTTAATACTGCATTCTTTGATCCGGCGGGGGGAGGTGATCCTATTTTATATCAACACCTTTTC-----------------------------------------------------------------------------------------------------------------------------------------------------------------------------------------------------------------------------------------------------------------------------------------------------------------------------------------------------------------------------------------------------------------------------------------------------------------------------------------------------------------------------------------
>Hymeniacidon perlevis JX477039 Portugal
--------------------------------------------------------------------------------------------??????????????????????????????????????????????????????????????????????????????????????????????????????????????????????????????????????????????????????????????????????????????????????????????????????????????????????????????????????????????????????????????????????????????????????????????????????????????????????????????????????????????????????????????????????----?????????????????????????????????????????????????????????????????????????????????????????????????????????????????????????????????????????????????????????????????????????????????????????????????????????????????????????????????????????????????????????????????????????????????????????????????????????????????????????????????????????????GGAACTCTTTATTTATTGTTTGGGGCTTTTGC-CGGAATGATAGGGACAGCTTTTAGCATGTTAATAAGATTAGAGCTATCTGCTCCTGGTTCAATGCTTGGCGATGATCATTTATATAACGTAATAGTAACTGCTCACGCCTTTGTAATGATTTTCTTTTTGGTTATGCCTGTGCTAATAGGAGGTTTCGGAAATTGATTTGTTCCTCTGTATATTGGTGCGCCTGATATGGCTTTTCCTAGATTGAATAATCTTAGCTTTTGATTATTACCTCCCGCTTTAACTCTATTATTGAGTTCAGCGTTTGTAGAACAAGGAGCAGGAACTGGTTGAACGGTATACCCTCCTTTATCAAGTATACAATTTCACTCAGGGGGATCGGTAGATATGGCAATTTTTAGCCTTCATTTAGCTGGGATATCTTCAATATTGGGAGCTATGAATTTTATTACAACCATTATAAATATGAGAGCACCAGGGATTACAATGGACCGAATGCCTTTATTTGTGTGATCTGTTTTAGTAACAGCCGTTTTGTTATTGTTATCTTTACCAGTATTTGCAGGAGCTATAACAATGCTTTTAACAGATCGAAACTTTAATACTGCATTCTTTGATCCGGCGGGGGGAGGTGATCCTATTTTATATCAACACCTTTTCTG---------------------------------------------------------------------------------------------------------------------------------------------------------------------------------------------------------------------------------------------------------------------------------------------------------------------------------------------------------------------------------------------------------------------------------------------------------------------------------------------------------------------------------------
>Hymeniacidon perlevis JX477040 Portugal
--------------------------------------------------------------------------------------------??????????????????????????????????????????????????????????????????????????????????????????????????????????????????????????????????????????????????????????????????????????????????????????????????????????????????????????????????????????????????????????????????????????????????????????????????????????????????????????????????????????????????????????????????????----?????????????????????????????????????????????????????????????????????????????????????????????????????????????????????????????????????????????????????????????????????????????????????????????????????????????????????????????????????????????????????????????????????????????????????????????????????????????????????????????????????????????GGAACTCTTTATTTATTGTTTGGGGCTTTTGC-CGGAATGATAGGGACAGCCTTTAGCATGTTAATAAGATTAGAGCTATCTGCTCCTGGTTCAATGCTTGGCGATGATCATTTATATAACGTAATAGTAACTGCTCACGCCTTTGTAATGATTTTCTTTTTGGTTATGCCTGTGCTAATAGGAGGTTTCGGAAATTGATTTGTTCCTCTGTATATTGGTGCGCCTGATATGGCTTTTCCTAGATTGAATAATCTTAGCTTTTGATTATTACCTCCCGCTTTAACTCTATTATTGAGTTCAGCGTTTGTAGAACAAGGAGCAGGAACTGGTTGAACGGTATACCCTCCTTTATCAAGTATACAATTTCACTCAGGGGGATCGGTAGATATGGCAATTTTTAGCCTTCATTTAGCTGGGATATCTTCAATATTGGGAGCTATGAATTTTATTACAACCATTATAAATATGAGAGCACCAGGGATTACAATGGACCGAATGCCTTTATTTGTGTGATCTGTTTTAGTAACAGCCGTTTTGTTATTGTTATCTTTACCAGTATTTGCAGGAGCTATAACAATGCTTTTAACAGATCGAAACTTTAATACTGCATTCTTTGATCCGGCGGGGGGAGGTGATCCTATTTTATATCAACACCTTTTCTG---------------------------------------------------------------------------------------------------------------------------------------------------------------------------------------------------------------------------------------------------------------------------------------------------------------------------------------------------------------------------------------------------------------------------------------------------------------------------------------------------------------------------------------
>Hymeniacidon perlevis JX477041 Portugal
---------------------------------------------------------------------------------------???????????????????????????????????????????????????????????????????????????????????????????????????????????????????????????????????????????????????????????????????????????????????????????????????????????????????????????????????????????????????????????????????????????????????????????????????????????????????????????????????????????????????????????????????????????----????????????????????????????????????????????????????????????????????????????????????????????????????????????????????????????????????????????????????????????????????????????????????????????????????????????????????????????????????????????????????????????????????????????????????????????????????????????????????????????????????????ACATCGGAACTCTTTATTTATTGTTTGGGGCTTTTGC-CGGAATGATAGGGACAGCTTTTAGCATGTTAATAAGGTTAGAGCTATCTGCTCCTGGTTCAATGCTTGGCGATGATCATTTATATAACGTAATAGTAACTGCTCACGCCTTTGTAATGATTTTCTTTTTGGTTATGCCTGTGCTAATAGGAGGTTTCGGAAATTGATTTGTTCCTCTGTATATTGGTGCGCCTGATATGGCTTTTCCTAGATTGAATAATCTTAGCTTTTGATTATTACCTCCCGCTTTAACTCTATTATTGAGTTCAGCGTTTGTAGAACAAGGAGCAGGAACTGGCTGAACGGTATACCCTCCTTTATCAAGTATACAATTTCACTCAGGGGGATCGGTAGATATGGCAATTTTTAGCCTTCATTTAGCTGGGATATCTTCAATATTGGGAGCTATGAATTTTATTACAACCATTATAAATATGAGAGCACCAGGGATTACAATGGACCGAATGCCTTTATTTGTGTGATCTGTTTTAGTAACAGCCGTTTTGTTATTGTTATCTTTACCAGTATTTGCAGGAGCTATAACAATGCTTTTAACAGATCGAAACTTTAATACTGCATTCTTTGATCCGGCGGGGGGAGGTGATCCTATTTTATATCAACACCTTTTCTG---------------------------------------------------------------------------------------------------------------------------------------------------------------------------------------------------------------------------------------------------------------------------------------------------------------------------------------------------------------------------------------------------------------------------------------------------------------------------------------------------------------------------------------
>Hymeniacidon perlevis JX477042 Portugal
--------------------------------------------------------------------------------------------??????????????????????????????????????????????????????????????????????????????????????????????????????????????????????????????????????????????????????????????????????????????????????????????????????????????????????????????????????????????????????????????????????????????????????????????????????????????????????????????????????????????????????????????????????----?????????????????????????????????????????????????????????????????????????????????????????????????????????????????????????????????????????????????????????????????????????????????????????????????????????????????????????????????????????????????????????????????????????????????????????????????????????????????????????????????????????????GGAACTCTTTATTTATTGTTTGGGGCTTTTGC-CGGAATGATAGGGACAGCTTTTAGCATGTTAATAAGGTTAGAGCTATCTGCTCCTGGTTCAATGCTTGGCGATGATCATTTATATAACGTAATAGTAACTGCTCACGCCTTTGTAATGATTTTCTTTTTGGTTATGCCTGTGCTAATAGGAGGTTTCGGAAATTGATTTGTTCCTCTGTATATTGGTGCGCCTGATATGGCTTTTCCTAGATTGAATAATCTTAGCTTTTGATTATTACCTCCCGCTTTAACTCTATTATTGAGTTCAGCGTTTGTAGAACAAGGAGCAGGAACTGGTTGAACGGTATACCCTCCTTTATCAAGTATACAATTTCACTCAGGGGGATCGGTAGATATGGCAATTTTTAGCCTTCATTTAGCTGGGATATCTTCAATATTGGGAGCTATGAATTTTATTACAACCATTATAAATATGAGAGCACCAGGGATTACAATGGACCGAATGCCTTTATTTGTGTGATCTGTTTTAGTAACAGCCGTTTTGTTATTGTTATCTTTACCAGTATTTGCAGGAGCTATAACAATGCTTTTAACAGATCGAAACTTTAATACTGCATTCTTTGATCCGGCGGGGGGAGGTGATCCTATTTTATATCAACACCTTTTCTG---------------------------------------------------------------------------------------------------------------------------------------------------------------------------------------------------------------------------------------------------------------------------------------------------------------------------------------------------------------------------------------------------------------------------------------------------------------------------------------------------------------------------------------
>Hymeniacidon perlevis JX477043 Portugal
--------------------------------------------------------------------------------------------??????????????????????????????????????????????????????????????????????????????????????????????????????????????????????????????????????????????????????????????????????????????????????????????????????????????????????????????????????????????????????????????????????????????????????????????????????????????????????????????????????????????????????????????????????----?????????????????????????????????????????????????????????????????????????????????????????????????????????????????????????????????????????????????????????????????????????????????????????????????????????????????????????????????????????????????????????????????????????????????????????????????????????????????????????????????????????????GGAACTCTTTATTTATTGTTTGGGGCTTTTGC-CGGAATGATAGGGACAGCTTTTAGCATGTTAATAAGGTTAGAGCTATCTGCTCCTGGTTCAATGCTTGGCGATGATCATTTATATAACGTAATAGTAACTGCTCACGCCTTTGTAATGATTTTCTTTTTGGTTATGCCTGTGCTAATAGGAGGTTTCGGAAATTGATTTGTTCCTCTGTATATTGGTGCGCCTGATATGGCTTTTCCTAGATTGAATAATCTTAGCTTTTGATTATTACCTCCCGCTTTAACTCTATTATTGAGTTCAGCGTTTGTAGAACAAGGAGCAGGAACTGGTTGAACGGTATACCCTCCTTTATCAAGTATACAATTTCACTCAGGGGGATCGGTAGATATGGCAATTTTTAGCCTTCATTTAGCTGGGATATCTTCAATATTGGGAGCTATGAATTTTATTACAACCATTATAAATATGAGAGCACCAGGGATTACAATGGACCGAATGCCTTTATTTGTGTGATCTGTTTTAGTAACAGCCGTTTTGTTATTGTTATCTTTACCAGTATTTGCAGGAGCTATAACAATGCTTTTAACAGATCGAAACTTTAATACTGCATTCTTTGATCCGGCGGGGGGAGGTGATCCTATTTTATATCAACACCTTTTCTGATT------------------------------------------------------------------------------------------------------------------------------------------------------------------------------------------------------------------------------------------------------------------------------------------------------------------------------------------------------------------------------------------------------------------------------------------------------------------------------------------------------------------------------------
>Hymeniacidon perlevis JX477044 Portugal
--------------------------------------------------------------------------------------------??????????????????????????????????????????????????????????????????????????????????????????????????????????????????????????????????????????????????????????????????????????????????????????????????????????????????????????????????????????????????????????????????????????????????????????????????????????????????????????????????????????????????????????????????????----?????????????????????????????????????????????????????????????????????????????????????????????????????????????????????????????????????????????????????????????????????????????????????????????????????????????????????????????????????????????????????????????????????????????????????????????????????????????????????????????????????????????GGAACTCTTTATTTATTGTTTGGGGCTTTTGC-CGGAATGATAGGGACAGCTTTTAGCATGTTAATAAGGTTAGAGCTATCTGCTCCTGGTTCAATGCTTGGCGATGATCATTTATATAACGTAATAGTAACTGCTCACGCCTTTGTAATGATTTTCTTTTTGGTTATGCCTGTGCTAATAGGAGGTTTCGGAAATTGATTTGTTCCTCTGTATATTGGTGCGCCTGATATGGCTTTTCCTAGATTGAATAATCTTAGCTTTTGATTATTACCTCCCGCTTTAACTCTATTATTGAGTTCAGCGTTTGTAGAACAAGGAGCAGGAACTGGCTGAACGGTATACCCTCCTTTATCAAGTATACAATTTCACTCAGGGGGATCGGTAGATATGGCAATTTTTAGCCTTCATTTAGCTGGGATATCTTCAATATTGGGAGCTATGAATTTTATTACAACCATTATAAATATGAGAGCACCAGGGATTACAATGGACCGAATGCCTTTATTTGTGTGATCTGTTTTAGTAACAGCCGTTTTGTTATTGTTATCTTTACCAGTATTTGCAGGAGCTATAACAATGCTTTTAACAGATCGAAACTTTAATACTGCATTCTTTGATCCGGCGGGGGGAGGTGATCCTATTTTATATCAACACCTTTTCTG---------------------------------------------------------------------------------------------------------------------------------------------------------------------------------------------------------------------------------------------------------------------------------------------------------------------------------------------------------------------------------------------------------------------------------------------------------------------------------------------------------------------------------------
>Hymeniacidon perlevis JX477045 Portugal
--------------------------------------------------------------------------------------------??????????????????????????????????????????????????????????????????????????????????????????????????????????????????????????????????????????????????????????????????????????????????????????????????????????????????????????????????????????????????????????????????????????????????????????????????????????????????????????????????????????????????????????????????????----?????????????????????????????????????????????????????????????????????????????????????????????????????????????????????????????????????????????????????????????????????????????????????????????????????????????????????????????????????????????????????????????????????????????????????????????????????????????????????????????????????????????GGAACTCTTTATTTATTGTTTGGGGCTTTTGC-CGGAATGATAGGGACAGCTTTTAGCATGTTAATAAGATTAGAGCTATCTGCTCCTGGTTCAATGCTTGGCGATGATCATTTATATAACGTAATAGTAACTGCTCACGCCTTTGTAATGATTTTCTTTTTGGTTATGCCTGTGCTAATAGGAGGTTTCGGAAATTGATTTGTTCCTCTGTATATTGGTGCGCCTGATATGGCTTTTCCTAGATTGAATAATCTTAGCTTTTGATTATTACCTCCCGCTTTAACTCTATTATTGAGTTCAGCGTTTGTAGAACAAGGAGCAGGAACTGGCTGAACGGTATACCCTCCTTTATCAAGTATACAATTTCACTCAGGGGGATCGGTAGATATGGCAATTTTTAGCCTTCATTTAGCTGGGATATCTTCAATATTGGGAGCTATGAATTTTATTACAACCATTATAAATATGAGAGCACCAGGGATTACAATGGACCGAATGCCTTTATTTGTGTGATCTGTTTTAGTAACAGCCGTTTTGTTATTGTTATCTTTACCAGTATTTGCAGGAGCTATAACAATGCTTTTAACAGATCGAAACTTTAATACTGCATTCTTTGATCCGGCGGGGGGAGGTGATCCTATTTTATATCAACACCTTTTCTG---------------------------------------------------------------------------------------------------------------------------------------------------------------------------------------------------------------------------------------------------------------------------------------------------------------------------------------------------------------------------------------------------------------------------------------------------------------------------------------------------------------------------------------
>Hymeniacidon perlevis KF225481 Portugal
-------------------------------------------------------------------------------------------???????????????????????????????????????????????????????????????????????????????????????????????????????????????????????????????????????????????????????????????????????????????????????????????????????????????????????????????????????????????????????????????????????????????????????????????????????????????????????????????????????????????????????????????????????----????????????????????????????????????????????????????????????????????????????????????????????????????????????????????????????????????????????????????????????????????????????????????????????????????????????????????????????????????????????????????????????????????????????????????????????????????????????????????????????????????????????TGGAACTCTTTATTTATTGTTTGGGGCTTTTGC-CGGAATGATAGGGACAGCTTTTAGCATGTTAATAAGGTTAGAGCTATCTGCTCCTGGTTCAATGCTTGGCGATGATCATTTATATAACGTAATAGTAACTGCTCACGCCTTTGTAATGATTTTCTTTTTGGTTATGCCTGTGCTAATAGGAGGTTTCGGAAATTGATTTGTTCCTCTGTATATTGGTGCGCCTGATATGGCTTTTCCTAGATTGAATAATCTTAGCTTTTGATTATTACCTCCCGCTTTAACTCTATTATTGAGTTCAGCGTTTGTAGAACAAGGAGCAGGAACTGGTTGAACGGTATACCCTCCTTTATCAAGTATACAATTTCACTCAGGGGGATCGGTAGATATGGCAATTTTTAGCCTTCATTTAGCTGGGATATCTTCAATATTGGGAGCTATGAATTTTATTACAACCATTATAAATATGAGAGCACCAGGGATTACAATGGACCGAATGCCTTTATTTGTGTGATCTGTTTTAGTAACAGCCGTTTTGTTATTGTTATCTTTACCAGTATTTGCAGGAGCTATAACAATGCTTTTAACAGATCGAAACTTTAATACTGCATTCTTTGATCCGGCGGGGGGAGGTGATCCTATTTTATATCAACACCTTTTCTG---------------------------------------------------------------------------------------------------------------------------------------------------------------------------------------------------------------------------------------------------------------------------------------------------------------------------------------------------------------------------------------------------------------------------------------------------------------------------------------------------------------------------------------
>Hymeniacidon perlevis KF225482 Portugal
--------------------------------------------------------------------------------------------??????????????????????????????????????????????????????????????????????????????????????????????????????????????????????????????????????????????????????????????????????????????????????????????????????????????????????????????????????????????????????????????????????????????????????????????????????????????????????????????????????????????????????????????????????----?????????????????????????????????????????????????????????????????????????????????????????????????????????????????????????????????????????????????????????????????????????????????????????????????????????????????????????????????????????????????????????????????????????????????????????????????????????????????????????????????????????????GGAACTCTTTATTTATTGTTTGGGGCTTTTGC-CGGAATGATAGGGACAGCTTTTAGCATGTTAATAAGATTAGAGCTATCTGCTCCTGGTTCAATGCTTGGCGATGATCATTTATATAACGTAATAGTAACTGCTCACGCCTTTGTAATGATTTTCTTTTTGGTTATGCCTGTGCTGATAGGAGGTTTCGGAAATTGATTTGTTCCTCTGTATATTGGTTCGCCTGATATGGCTTTTCCTAGATTGAATAATCTTAGCTTTTGATTATTACCTCCCGCTTTAACTCTATTATTGAGTTCAGCGTTTGTAGAACAAGGAGCAGGAACTGGTTGAACGGTATACCCTCCTTTATCAAGTATACAATTTCACTCAGGGGGATCGGTAGATATGGCAATTTTTAGCCTTCATTTAGCTGGGATATCTTCAATATTGGGAGCTATGAATTTTATTACAACCATTATAAATATGAGAGCACCAGGGATTACAATGGACCGAATGCCTTTATTTGTGTGATCTGTTTTAGTAACAGCCGTTTTGTTATTGTTATCTTTACCAGTATTTGCAGGAGCTATAACAATGCTTTTAACAGATCGAAACTTTAATACTGCATTCTTTGATCCGGCGGGGGGAGGTGATCCTATTTTATATCAACACCTTTTCTG---------------------------------------------------------------------------------------------------------------------------------------------------------------------------------------------------------------------------------------------------------------------------------------------------------------------------------------------------------------------------------------------------------------------------------------------------------------------------------------------------------------------------------------
>Hymeniacidon perlevis KU697713 Spain
-------------------------------------------------------------------------------------------------------------------------------------------------------------------------------------------------------------------------------------------------------------------------------------?????????????????????????????????????????????????????????????????????????????????????????????????????????????????????????????????????????????????????????????????????????????----?????????????????????????????????????????????????????????????????????????????????????????????????????????????????????????????????????????????????????????????????????????????????????????????????????????????????????????????????????????????????????????????????????????????????????????????????????????????????????????????????????????????????????????????????????????????-?????????????????????????????????????????????????????????????????????????????????????????????????????????????????????????????????????????????????????????TTTCGGAAATTGATTTGTTCCTCTGTATATAGGTTCGCCTGATATGGCTTTTCCTAGATTGAATAATCTTAGCTTTTGATTATTACCTCCCGCTTTAACTCTATTATTGAGTTCAGCGTTTGTAGAACAAGGAGCAGGAACTGGTTGAACGGTATACCCTCCTTTATCAAGTATACAATTTCACTCAGGGGGATCGGTAGATATGGCAATTTTTAGCCTTCATTTAGCTGGGATATCTTCAATATTGGGAGCTATGAATTTTATTACAACCATTATAAATATGAGAGCACCAGGGATTACAATGGACCGAATGCCTTTATTTGTGTGATCTGTTTTAGTAACAGCCGTTTTGTTATTGTTATCTTTACCAGTATTTGCAGGAGCTATAACAATGCTTTTAACAGATCGAAACTTTAATACTGCATTCTTT--------------------------------------------------------------------------------------------------------------------------------------------------------------------------------------------------------------------------------------------------------------------------------------------------------------------------------------------------------------------------------------------------------------------------------------------------------------------------------------------------------------------------------------------------------------------------------------
>Hymeniacidon perlevis KU697714 Spain
-------------------------------------------------------------------------------------------------------------------------------------------------------------------------------------------------------------------------------------------------------------------------------------?????????????????????????????????????????????????????????????????????????????????????????????????????????????????????????????????????????????????????????????????????????????----?????????????????????????????????????????????????????????????????????????????????????????????????????????????????????????????????????????????????????????????????????????????????????????????????????????????????????????????????????????????????????????????????????????????????????????????????????????????????????????????????????????????????????????????????????????????-?????????????????????????????????????????????????????????????????????????????????????????????????????????????????????????????????????????????????????????TTTCGGAAATTGATTTGTTCCTCTGTATATTGGTTCGCCTGATATGGCTTTTCCTAGATTGAATAATCTTAGCTTTTGATTATTACCTCCCGCTTTAACTCTATTATTGAGTTCAGCGTTTGTAGAACAAGGAGCAGGAACTGGTTGAACGGTATACCCTCCTTTATCAAGTATACAATTTCACTCAGGGGGATCGGTAGATATGGCAATTTTTAGCCTTCATTTAGCTGGGATATCTTCAATATTGGGAGCTATGAATTTTATTACAACCATTATAAATATGAGAGCACCAGGGATTACAATGGACCGAATGCCTTTATTTGTGTGATCTGTTTTAGTAACAGCCGTTTTGTTATTGTTATCTTTACCAGTATTTGCAGGAGCTATAACAATGCTTTTAACAGATCGAAACTTTAATACTGCATTCTTT--------------------------------------------------------------------------------------------------------------------------------------------------------------------------------------------------------------------------------------------------------------------------------------------------------------------------------------------------------------------------------------------------------------------------------------------------------------------------------------------------------------------------------------------------------------------------------------
>Hymeniacidon perlevis KY492551 Portugal
--------------------------------------------------------------------------------------------------????????????????????????????????????????????????????????????????????????????????????????????????????????????????????????????????????????????????????????????????????????????????????????????????????????????????????????????????????????????????????????????????????????????????????????????????????????????????????????????????????????????????????????????????----???????????????????????????????????????????????????????????????????????????????????????????????????????????????????????????????????????????????????????????????????????????????????????????????????????????????????????????????????????????????????????????????????????????????????????????????????????????????????????????????????????????????????CTTTATTTATTGTTTGGGGCTTTTGC-CGGAATGATAGGGACAGCTTTTAGCATGTTAATAAGGTTAGAGCTATCTGCTCCTGGTTCAATGCTTGGCGATGATCATTTATATAACGTAATAGTAACTGCTCACGCCTTTGTAATGATTTTCTTTTTGGTTATGCCTGTGCTAATAGGAGGTTTCGGAAATTGATTTGTTCCTCTGTATATTGGTGCGCCTGATATGGCTTTTCCTAGATTGAATAATCTTAGCTTTTGATTATTACCTCCCGCTTTAACTCTATTATTGAGTTCAGCGTTTGTAGAACAAGGAGCAGGAACTGGTTGAACGGTATACCCTCCTTTATCAAGTATACAATTTCACTCAGGGGGATCGGTAGATATGGCAATTTTTAGCCTTCATTTAGCTGGGATATCTTCAATATTGGGAGCTATGAATTTTATTACAACCATTATAAATATGAGAGCACCAGGGATTACAATGGACCGAATGCCTTTATTTGTGTGATCTGTTTTAGTAACAGCCGTTTTGTTATTGTTATCTTTACCAGTATTTGCAGGAGCTATAACAATGCTTTTAACAGATCGAAACTTTAATACTGCATTCTTTGATCCGGCGGGGGGAGGTGATCCTATTTTATATCAACACC----------------------------------------------------------------------------------------------------------------------------------------------------------------------------------------------------------------------------------------------------------------------------------------------------------------------------------------------------------------------------------------------------------------------------------------------------------------------------------------------------------------------------------------------
>Hymeniacidon perlevis KY492552 Portugal
-----------------------------------------------------------------------------------------------------------------------------------???????????????????????????????????????????????????????????????????????????????????????????????????????????????????????????????????????????????????????????????????????????????????????????????????????????????????????????????????????????????????????????????????????????????????????????????????????????????????????????????----?????????????????????????????????????????????????????????????????????????????????????????????????????????????????????????????????????????????????????????????????????????????????????????????????????????????????????????????????????????????????????????????????????????????????????????????????????????????????????????????????????????????????????????????????????????????-???????ATAGGGACAGCTTTTAGCATGTTAATAAGGTTAGAGCTATCTGCTCCTGGTTCAATGCTTGGCGATGATCATTTATATAACGTAATAGTAACTGCTCACGCCTTTGTAATGATTTTCTTTTTGGTTATGCCTGTGCTAATAGGAGGTTTCGGAAATTGATTTGTTCCTCTGTATATTGGTGCGCCTGATATGGCTTTTCCTAGATTGAATAATCTTAGCTTTTGATTATTACCTCCCGCTTTAACTCTATTATTGAGTTCAGCGTTTGTAGAACAAGGAGCAGGAACTGGTTGAACGGTATACCCTCCTTTATCAAGTATACAATTTCACTCAGGGGGATCGGTAGATATGGCAATTTTTAGCCTTCATTTAGCTGGGATATCTTCAATATTGGGAGCTATGAATTTTATTACAACCATTATAAATATGAGAGCACCAGGGATTACAATGGACCGAATGCCTTTATTTGTGTGATCTGTTTTAGTAACAGCCGTTTTGTTATTGTTATCTTTACCAGTATTTGCAGGAGCTATAACAATGCTTTTAACAGATCGAAACTTTAATACTGCATTCTTTGATCCGGCGGGGGGAGGTGATCCTATTTTATATCAACACCTTTTCTGGTTCTTTGGTCACCCAGAAGTTTACATATTGATTTTACCTGGATTTGGTATAATTTCTCAAATAATACCAACATTCTCTGCTAAAAAACAAATATTCGGATATCTTGGAATGGTTTACGCCATGGTTTCAATTGGAATATTAGGGTTTATAGTATGAGCTCATCACATGTTTACAGTAGGAATGGATGTAGACACTAGAGCATATTTTACTGCGGCAACAATGATCATTGCAGTTCCTACGGGAATCAAAATATTCAGTTGAGTTGCTACTATGTTTGGGGG---------------------------------------------------------------------------------------------------------------------------------------------------------------------------------------------------------------------------------------------
>Hymeniacidon perlevis KY492553 Portugal
-----------------------------------------------------------------------------------------------???????????????????????????????????????????????????????????????????????????????????????????????????????????????????????????????????????????????????????????????????????????????????????????????????????????????????????????????????????????????????????????????????????????????????????????????????????????????????????????????????????????????????????????????????----????????????????????????????????????????????????????????????????????????????????????????????????????????????????????????????????????????????????????????????????????????????????????????????????????????????????????????????????????????????????????????????????????????????????????????????????????????????????????????????????????????????????ACTCTTTATTTATTGTTTGGGGCTTTTGC-CGGAATGATAGGGACAGCTTTTAGCATGTTAATAAGGTTAGAGCTATCTGCTCCTGGTTCAATGCTTGGCGATGATCATTTATATAACGTAATAGTAACTGCTCACGCCTTTGTAATGATTTTCTTTTTGGTTATGCCTGTGCTAATAGGAGGTTTCGGAAATTGATTTGTTCCTCTGTATATTGGTGCGCCTGATATGGCTTTTCCTAGATTGAATAATCTTAGCTTTTGATTATTACCTCCCGCTTTAACTCTATTATTGAGTTCAGCGTTTGTAGAACAAGGAGCAGGAACTGGTTGAACGGTATACCCTCCTTTATCAAGTATACAATTTCACTCAGGGGGATCGGTAGATATGGCAATTTTTAGCCTTCATTTAGCTGGGATATCTTCAATATTGGGAGCTATGAATTTTATTACAACCATTATAAATATGAGAGCACCAGGGATTACAATGGACCGAATGCCTTTATTTGTGTGATCTGTTTTAGTAACAGCCGTTTTGTTATTGTTATCTTTACCAGTATTTGCAGGAGCTATAACAATGCTTTTAACAGATCGAAACTTTAATACTGCATTCTTTGATCCGGCGGGGGGAGGTGATCCTATTTTATATCAACACCTTTT------------------------------------------------------------------------------------------------------------------------------------------------------------------------------------------------------------------------------------------------------------------------------------------------------------------------------------------------------------------------------------------------------------------------------------------------------------------------------------------------------------------------------------------
>Hymeniacidon perlevis KY492554 Portugal
-----------------------------------------------------------------------------------------------???????????????????????????????????????????????????????????????????????????????????????????????????????????????????????????????????????????????????????????????????????????????????????????????????????????????????????????????????????????????????????????????????????????????????????????????????????????????????????????????????????????????????????????????????----????????????????????????????????????????????????????????????????????????????????????????????????????????????????????????????????????????????????????????????????????????????????????????????????????????????????????????????????????????????????????????????????????????????????????????????????????????????????????????????????????????????????ACTCTTTATTTATTGTTTGGGGCTTTTGC-CGGAATGATAGGGACAGCTTTTAGCATGTTAATAAGGTTAGAGCTATCTGCTCCTGGTTCAATGCTTGGCGATGATCATTTATATAACGTAATAGTAACTGCTCACGCCTTTGTAATGATTTTCTTTTTGGTTATGCCTGTGCTAATAGGAGGTTTCGGAAATTGATTTGTTCCTCTGTATATTGGTGCGCCTGATATGGCTTTTCCTAGATTGAATAATCTTAGCTTTTGATTATTACCTCCCGCTTTAACTCTATTATTGAGTTCAGCGTTTGTAGAACAAGGAGCAGGAACTGGTTGAACGGTATACCCTCCTTTATCAAGTATACAATTTCACTCAGGGGGATCGGTAGATATGGCAATTTTTAGCCTTCATTTAGCTGGGATATCTTCAATATTGGGAGCTATGAATTTTATTACAACCATTATAAATATGAGAGCACCAGGGATTACAATGGACCGAATGCCTTTATTTGTGTGATCTGTTTTAGTAACAGCCGTTTTGTTATTGTTATCTTTACCAGTATTTGCAGGAGCTATAACAATGCTTTTAACAGATCGAAACTTTAATACTGCATTCTTTGATCCGGCGGGGGGAGGTGATCCTATTTTATATCAACACCTTTTC-----------------------------------------------------------------------------------------------------------------------------------------------------------------------------------------------------------------------------------------------------------------------------------------------------------------------------------------------------------------------------------------------------------------------------------------------------------------------------------------------------------------------------------------
>Hymeniacidon perlevis KY492555 Portugal
-----------------------------------------------------------------------------------------------???????????????????????????????????????????????????????????????????????????????????????????????????????????????????????????????????????????????????????????????????????????????????????????????????????????????????????????????????????????????????????????????????????????????????????????????????????????????????????????????????????????????????????????????????----????????????????????????????????????????????????????????????????????????????????????????????????????????????????????????????????????????????????????????????????????????????????????????????????????????????????????????????????????????????????????????????????????????????????????????????????????????????????????????????????????????????????ACTCTTTATTTATTGTTTGGGGCTTTTGC-CGGAATGATAGGGACAGCCTTTAGCATGTTAATAAGATTAGAGCTATCTGCTCCTGGTTCAATGCTTGGCGATGATCATTTATATAACGTAATAGTAACTGCTCACGCCTTTGTAATGATTTTCTTTTTGGTTATGCCTGTGCTAATAGGAGGTTTCGGAAATTGATTTGTTCCTCTGTATATTGGTGCGCCTGATATGGCTTTTCCTAGATTGAATAATCTTAGCTTTTGATTATTACCTCCCGCTTTAACTCTATTATTGAGTTCAGCGTTTGTAGAACAAGGAGCAGGAACTGGTTGAACGGTATACCCTCCTTTATCAAGTATACAATTTCACTCAGGGGGATCGGTAGATATGGCAATTTTTAGCCTTCATTTAGCTGGGATATCTTCAATATTGGGAGCTATGAATTTTATTACAACCATTATAAATATGAGAGCACCAGGGATTACAATGGACCGAATGCCTTTATTTGTGTGATCTGTTTTAGTAACAGCCGTTTTGTTATTGTTATCTTTACCAGTATTTGCAGGAGCTATAACAATGCTTTTAACAGATCGAAACTTTAATACTGCATTCTTTGATCCGG-------------------------------------------------------------------------------------------------------------------------------------------------------------------------------------------------------------------------------------------------------------------------------------------------------------------------------------------------------------------------------------------------------------------------------------------------------------------------------------------------------------------------------------------------------------------------------
>Hymeniacidon perlevis KY492556 Portugal
--------------------------------------------------------------------------------------------??????????????????????????????????????????????????????????????????????????????????????????????????????????????????????????????????????????????????????????????????????????????????????????????????????????????????????????????????????????????????????????????????????????????????????????????????????????????????????????????????????????????????????????????????????----?????????????????????????????????????????????????????????????????????????????????????????????????????????????????????????????????????????????????????????????????????????????????????????????????????????????????????????????????????????????????????????????????????????????????????????????????????????????????????????????????????????????GGAACTCTTTATTTATTGTTTGGGGCTTTTGC-CGGAATGATAGGGACAGCTTTTAGCATGTTAATAAGATTAGAGCTATCTGCTCCTGGTTCAATGCTTGGCGATGATCATTTATATAACGTAATAGTAACTGCTCACGCCTTTGTAATGATTTTCTTTTTGGTTATGCCTGTGCTAATAGGAGGTTTCGGAAATTGATTTGTTCCTCTGTATATTGGTGCGCCTGATATGGCTTTTCCTAGATTGAATAATCTTAGCTTTTGATTATTACCTCCCGCTTTAACTCTATTATTGAGTTCAGCGTTTGTAGAACAAGGAGCAGGAACTGGTTGAACGGTATACCCTCCTTTATCAAGTATACAATTTCACTCAGGGGGATCGGTAGATATGGCAATTTTTAGCCTTCATTTAGCTGGGATATCTTCAATATTGGGAGCTATGAATTTTATTACAACCATTATAAATATGAGAGCACCAGGGATTACAATGGACCGAATGCCTTTATTTGTGTGATCTGTTTTAGTAACAGCCGTTTTGTTATTGTTATCTTTACCAGTATTTGCAGGAGCTATAACAATGCTTTTAACAGATCGAAACTTTAATACTGCATTCTTTGATCCGGCGGGGGGA-----------------------------------------------------------------------------------------------------------------------------------------------------------------------------------------------------------------------------------------------------------------------------------------------------------------------------------------------------------------------------------------------------------------------------------------------------------------------------------------------------------------------------------------------------------------------
>Hymeniacidon perlevis KY492557 Portugal
--------------------------------------------------------------------------------------------------------------------------------------------------------------------------------------------------------------------------------------------------------------------------------------------------------------------------------??????????????????????????????????????????????????????????????????????????????????????????????????????????????????????????????????----?????????????????????????????????????????????????????????????????????????????????????????????????????????????????????????????????????????????????????????????????????????????????????????????????????????????????????????????????????????????????????????????????????????????????????????????????????????????????????????????????????????????????????????????????????????????-????????????????????????????????????????????????????????????????????????????????????????????????????????????????????????????????????????????????????????????????????????????????????????????????????ATGGCTTTTCCTAGATTGAATAATCTTAGCTTTTGATTATTACCTCCCGCTTTAACTCTATTATTGAGTTCAGCGTTTGTAGAACAAGGAGCAGGAACTGGTTGAACGGTATACCCTCCTTTATCAAGTATACAATTTCACTCAGGGGGATCGGTAGATATGGCAATTTTTAGCCTTCATTTAGCTGGGATATCTTCAATATTGGGAGCTATGAATTTTATTACAACCATTATAAATATGAGAGCACCAGGGATTACAATGGACCGAATGCCTTTATTTGTGTGATCTGTTTTAGTAACAGCCGTTTTGTTATTGTTATCTTTACCAGTATTTGCAGGAGCTATAACAATGCTTTTAACAGATCGAAACTTTAATACTGCATTCTTTGATCCGGCGGGGGGAGGTGATCCTATTTTATATCAACACCTTTTCTGGTTCTTTGGTCATCCAGAAGTTTACATATTGATTTTACCTGGATTTGGTATAATTTCTCAAATAATACCAACATTCTCTGCT-----------------------------------------------------------------------------------------------------------------------------------------------------------------------------------------------------------------------------------------------------------------------------------------------------------------------------------------------------------------------------------------------------------------------------------------------------
>Hymeniacidon perlevis KY492558 Portugal
--------------------------------------------------------------------------------------------------------------------------------------------------------??????????????????????????????????????????????????????????????????????????????????????????????????????????????????????????????????????????????????????????????????????????????????????????????????????????????????????????????????????????????????????????????????????????????????????????????????????????----?????????????????????????????????????????????????????????????????????????????????????????????????????????????????????????????????????????????????????????????????????????????????????????????????????????????????????????????????????????????????????????????????????????????????????????????????????????????????????????????????????????????????????????????????????????????-????????????????????????????TTAATAAGGTTAGAGCTATCTGCTCCTGGTTCAATGCTTGGCGATGATCATTTATATAACGTAATAGTAACTGCTCACGCCTTTGTAATGATTTTCTTTTTGGTTATGCCTGTGCTAATAGGAGGTTTCGGAAATTGATTTGTTCCTCTGTATATTGGTGCGCCTGATATGGCTTTTCCTAGATTGAATAATCTTAGCTTTTGATTATTACCTCCCGCTTTAACTCTATTATTGAGTTCAGCGTTTGTAGAACAAGGAGCAGGAACTGGTTGAACGGTATACCCTCCTTTATCAAGTATACAATTTCACTCAGGGGGATCGGTAGATATGGCAATTTTTAGCCTTCATTTAGCTGGGATATCTTCAATATTGGGAGCTATGAATTTTATTACAACCATTATAAATATGAGAGCACCAGGGATTACAATGGACCGAATGCCTTTATTTGTGTGATCTGTTTTAGTAACAGCCGTTTTGTTATTGTTATCTTTACCAGTATTTGCAGGAGCTATAACAATGCTTTTAACAGATCGAAACTTTAATACTGCATTCTTTGATCCGGCGGGGGGAGGTGATCCTATTTTATATCAACACCTTTTCTGGTTCTTTGGTCATCCAGAAGTTTACATATTGATTTTACCTGGATTTGGTATAATTTCTCAAATAATACCAACATTCTCTGCTAAAAAACAAATATTCGGATATCTTGGAATGGTTTACGCCATGGTTTCAATTGGAATATTAGGGTTTATAGTATGAGCTCATCACATGTTTACAGTAGGAATGGATGTAGACACTAGAGCATATTTTACTGCGGCAACAATGATTATTGCAGTTCCTACGGGAATCAAAATATTTAGTTGAGTTG-------------------------------------------------------------------------------------------------------------------------------------------------------------------------------------------------------------------------------------------------------------
>Hymeniacidon perlevis KY492559 Portugal
--------------------------------------------------------------------------------------------------------------------------------??????????????????????????????????????????????????????????????????????????????????????????????????????????????????????????????????????????????????????????????????????????????????????????????????????????????????????????????????????????????????????????????????????????????????????????????????????????????????????????????????----?????????????????????????????????????????????????????????????????????????????????????????????????????????????????????????????????????????????????????????????????????????????????????????????????????????????????????????????????????????????????????????????????????????????????????????????????????????????????????????????????????????????????????????????????????????????-????ATGATAGGGACAGCTTTTAGCATGTTAATAAGGTTAGAGCTATCTGCTCCTGGTTCAATGCTTGGCGATGATCATTTATATAACGTAATAGTAACTGCTCACGCCTTTGTAATGATTTTCTTTTTGGTTATGCCTGTGCTAATAGGAGGTTTCGGAAATTGATTTGTTCCTCTGTATATTGGTGCGCCTGATATGGCTTTTCCTAGATTGAATAATCTTAGCTTTTGATTATTACCTCCCGCTTTAACTCTATTATTGAGTTCAGCGTTTGTAGAACAAGGAGCAGGAACTGGCTGAACGGTATACCCTCCTTTATCAAGTATACAATTTCACTCAGGGGGATCGGTAGATATGGCAATTTTTAGCCTTCATTTAGCTGGGATATCTTCAATATTGGGAGCTATGAATTTTATTACAACCATTATAAATATGAGAGCACCAGGGATTACAATGGACCGAATGCCTTTATTTGTGTGATCTGTTTTAGTAACAGCCGTTTTGTTATTGTTATCTTTACCAGTATTTGCAGGAGCTATAACAATGCTTTTAACAGATCGAAACTTTAATACTGCATTC-----------------------------------------------------------------------------------------------------------------------------------------------------------------------------------------------------------------------------------------------------------------------------------------------------------------------------------------------------------------------------------------------------------------------------------------------------------------------------------------------------------------------------------------------------------------------------------------
>Hymeniacidon perlevis KY492560 Portugal
--------------------------------------------------------------------------------------------------------------------------------------------??????????????????????????????????????????????????????????????????????????????????????????????????????????????????????????????????????????????????????????????????????????????????????????????????????????????????????????????????????????????????????????????????????????????????????????????????????????????????????----?????????????????????????????????????????????????????????????????????????????????????????????????????????????????????????????????????????????????????????????????????????????????????????????????????????????????????????????????????????????????????????????????????????????????????????????????????????????????????????????????????????????????????????????????????????????-????????????????GCTTTTAGCATGTTAATAAGGTTAGAGCTATCTGCTCCTGGTTCAATGCTTGGCGATGATCATTTATATAACGTAATAGTAACTGCTCACGCCTTTGTAATGATTTTCTTTTTGGTTATGCCTGTGCTAATAGGAGGTTTCGGAAATTGATTTGTTCCTCTGTATATTGGTGCGCCTGATATGGCTTTTCCTAGATTGAATAATCTTAGCTTTTGATTATTACCTCCCGCTTTAACTCTATTATTGAGTTCAGCGTTTGTAGAACAAGGAGCAGGAACTGGCTGAACGGTATACCCTCCTTTATCAAGTATACAATTTCACTCAGGGGGATCGGTAGATATGGCAATTTTTAGCCTTCATTTAGCTGGGATATCTTCAATATTGGGAGCTATGAATTTTATTACAACCATTATAAATATGAGAGCACCAGGGATTACAATGGACCGAATGCCTTTATTTGTGTGATCTGTTTTAGTAACAGCCGTTTTGTTATTGTTATCTTTACCAGTATTTGCAGGAGCTATAACAATGCTTTTAACAGATCGAAACTTTAATACTGCATTCTTTGATCCGG-------------------------------------------------------------------------------------------------------------------------------------------------------------------------------------------------------------------------------------------------------------------------------------------------------------------------------------------------------------------------------------------------------------------------------------------------------------------------------------------------------------------------------------------------------------------------------
>Hymeniacidon perlevis KY492561 Portugal
-----------------------------------------------------------------------------------------------???????????????????????????????????????????????????????????????????????????????????????????????????????????????????????????????????????????????????????????????????????????????????????????????????????????????????????????????????????????????????????????????????????????????????????????????????????????????????????????????????????????????????????????????????----????????????????????????????????????????????????????????????????????????????????????????????????????????????????????????????????????????????????????????????????????????????????????????????????????????????????????????????????????????????????????????????????????????????????????????????????????????????????????????????????????????????????ACTCTTTATTTATTGTTTGGGGCTTTTGC-CGGAATGATAGGGACAGCTTTTAGCATGTTAATAAGGTTAGAGCTATCTGCTCCTGGTTCAATGCTTGGCGATGATCATTTATATAACGTAATAGTAACTGCTCACGCCTTTGTAATGATTTTCTTTTTGGTTATGCCTGTGCTAATAGGAGGTTTCGGAAATTGATTTGTTCCTCTGTATATTGGTGCGCCTGATATGGCTTTTCCTAGATTGAATAATCTTAGCTTTTGATTATTACCTCCCGCTTTAACTCTATTATTGAGTTCAGCGTTTGTAGAACAAGGAGCAGGAACTGGTTGAACGGTATACCCTCCTTTATCAAGTATACAATTTCACTCAGGGGGATCGGTAGATATGGCAATTTTTAGCCTTCATTTAGCTGGGATATCTTCAATATTGGGAGCTATGAATTTTATTACAACCATTATAAATATGAGAGCACCAGGGATTACAATGGACCGAATGCCTTTATTTGTGTGATCTGTTTTAGTAACAGCCGTTTTGTTATTGTTATCTTTACCAGTATTTGCAGGAGCTATAACAATGCTTTTAACAGATCGAAACTTTAATACTGCATTCTTTGATCCGGCGGGGGGAGGTGATCCTATTTTATATCAACACCT---------------------------------------------------------------------------------------------------------------------------------------------------------------------------------------------------------------------------------------------------------------------------------------------------------------------------------------------------------------------------------------------------------------------------------------------------------------------------------------------------------------------------------------------
>Hymeniacidon perlevis KY492562 Portugal
--------------------------------------------------------------------------------------------------------------------------------------------------------------------------------------------??????????????????????????????????????????????????????????????????????????????????????????????????????????????????????????????????????????????????????????????????????????????????????????????????????????????????????????????????????????????????????????????????????----?????????????????????????????????????????????????????????????????????????????????????????????????????????????????????????????????????????????????????????????????????????????????????????????????????????????????????????????????????????????????????????????????????????????????????????????????????????????????????????????????????????????????????????????????????????????-????????????????????????????????????????????????????????????????CTTGGCGATGATCATTTATATAACGTAATAGTAACTGCTCACGCCTTTGTAATGATTTTCTTTTTGGTTATGCCTGTGCTAATAGGAGGTTTCGGAAATTGATTTGTTCCTCTGTATATTGGTGCGCCTGATATGGCTTTTCCTAGATTGAATAATCTTAGCTTTTGATTATTACCTCCCGCTTTAACTCTATTATTGAGTTCAGCGTTTGTAGAACAAGGAGCAGGAACTGGTTGAACGGTATACCCTCCTTTATCAAGTATACAATTTCACTCAGGGGGATCGGTAGATATGGCAATTTTTAGCCTTCATTTAGCTGGGATATCTTCAATATTGGGAGCTATGAATTTTATTACAACCATTATAAATATGAGAGCACCAGGGATTACAATGGACCGAATGCCTTTATTTGTGTGATCTGTTTTAGTAACAGCCGTTTTGTTATTGTTATCTTTACCAGTATTTGCAGGAGCTATAACAATGCTTTTAACAGATCGAAACTTTAATACTGCATTCTTTGATCCGGCGGGGGG------------------------------------------------------------------------------------------------------------------------------------------------------------------------------------------------------------------------------------------------------------------------------------------------------------------------------------------------------------------------------------------------------------------------------------------------------------------------------------------------------------------------------------------------------------------------
>Hymeniacidon perlevis KY492563 Portugal
--------------------------------------------------------------------------------------------------------------------------------------------------------------------------------------------------------------------------------------------------------??????????????????????????????????????????????????????????????????????????????????????????????????????????????????????????????????????????????????????????????????????????????????????????????????????????----?????????????????????????????????????????????????????????????????????????????????????????????????????????????????????????????????????????????????????????????????????????????????????????????????????????????????????????????????????????????????????????????????????????????????????????????????????????????????????????????????????????????????????????????????????????????-????????????????????????????????????????????????????????????????????????????????????????????????????????????????????????????TTTTTGGTTATGCCTGTGCTAATAGGAGGTTTCGGAAATTGATTTGTTCCTCTGTATATTGGTGCGCCTGATATGGCTTTTCCTAGATTGAATAATCTTAGCTTTTGATTATTACCTCCCGCTTTAACTCTATTATTGAGTTCAGCGTTTGTAGAACAAGGAGCAGGAACTGGTTGAACGGTATACCCTCCTTTATCAAGTATACAATTTCACTCAGGGGGATCGGTAGATATGGCAATTTTTAGCCTTCATTTAGCTGGGATATCTTCAATATTGGGAGCTATGAATTTTATTACAACCATTATAAATATGAGAGCACCAGGGATTACAATGGACCGAATGCCTTTATTTGTGTGATCTGTTTTAGTAACAGCCGTTTTGTTATTGTTATCTTTACCAGTATTTGCAGGAGCTATAACAATGCTTTTAACAGATCGAAACTTTAATACTGCATTCTTTGATCCGGC------------------------------------------------------------------------------------------------------------------------------------------------------------------------------------------------------------------------------------------------------------------------------------------------------------------------------------------------------------------------------------------------------------------------------------------------------------------------------------------------------------------------------------------------------------------------------
>Hymeniacidon perlevis KY492564 Portugal
--------------------------------------------------------------------------------------------??????????????????????????????????????????????????????????????????????????????????????????????????????????????????????????????????????????????????????????????????????????????????????????????????????????????????????????????????????????????????????????????????????????????????????????????????????????????????????????????????????????????????????????????????????----?????????????????????????????????????????????????????????????????????????????????????????????????????????????????????????????????????????????????????????????????????????????????????????????????????????????????????????????????????????????????????????????????????????????????????????????????????????????????????????????????????????????GGAACTCTTTATTTATTGTTTGGGGCTTTTGC-CGGAATGATAGGGACAGCTTTTAGCATGTTAATAAGATTAGAGCTATCTGCTCCTGGTTCAATGCTTGGCGATGATCATTTATATAACGTAATAGTAACTGCTCACGCCTTTGTAATGATTTTCTTTTTGGTTATGCCTGTGCTGATAGGAGGTTTCGGAAATTGATTTGTTCCTCTGTATATTGGTTCGCCTGATATGGCTTTTCCTAGATTGAATAATCTTAGCTTTTGATTATTACCTCCCGCTTTAACTCTATTATTGAGTTCAGCGTTTGTAGAACAAGGAGCAGGAACTGGTTGAACGGTATACCCTCCTTTATCAAGTATACAATTTCACTCAGGGGGATCGGTAGATATGGCAATTTTTAGCCTTCATTTAGCTGGGATATCTTCAATATTGGGAGCTATGAATTTTATTACAACCATTATAAATATGAGAGCACCAGGGATTACAATGGACCGAATGCCTTTATTTGTGTGATCTGTTTTAGTAACAGCCGTTTTGTTATTGTTATCTTTACCAGTATTTGCAGGAGCTATAACAATGCTTTTAACAGATCGAAACTTTAATACTGCATTCTTTGATCCGGC------------------------------------------------------------------------------------------------------------------------------------------------------------------------------------------------------------------------------------------------------------------------------------------------------------------------------------------------------------------------------------------------------------------------------------------------------------------------------------------------------------------------------------------------------------------------------
>Hymeniacidon perlevis KY492565 Portugal
--------------------------------------------------------------------------------------------??????????????????????????????????????????????????????????????????????????????????????????????????????????????????????????????????????????????????????????????????????????????????????????????????????????????????????????????????????????????????????????????????????????????????????????????????????????????????????????????????????????????????????????????????????----?????????????????????????????????????????????????????????????????????????????????????????????????????????????????????????????????????????????????????????????????????????????????????????????????????????????????????????????????????????????????????????????????????????????????????????????????????????????????????????????????????????????GGAACTCTTTATTTATTGTTTGGGGCTTTTGC-CGGAATGATAGGGACAGCTTTTAGCATGTTAATAAGGTTAGAGCTATCTGCTCCTGGTTCAATGCTTGGCGATGATCATTTATATAACGTAATAGTAACTGCTCACGCCTTTGTAATGATTTTCTTTTTGGTTATGCCTGTGCTAATAGGAGGTTTCGGAAATTGATTTGTTCCTCTGTATATTGGTGCGCCTGATATGGCTTTTCCTAGATTGAATAATCTTAGCTTTTGATTATTACCTCCCGCTTTAACTCTATTATTGAGTTCAGCGTTTGTAGAACAAGGAGCAGGAACTGGTTGAACGGTATACCCTCCTTTATCAAGTATACAATTTCACTCAGGGGGATCGGTAGATATGGCAATTTTTAGCCTTCATTTAGCTGGGATATCTTCAATATTGGGAGCTATGAATTTTATTACAACCATTATAAATATGAGAGCACCAGGGATTACAATGGACCGAATGCCTTTATTTGTGTGATCTGTTTTAGTAACAGCCGTTTTGTTATTGTTATCTTTACCAGTATTTGCAGGAGCTATAACAATGCTTTTAACAGATCGAAACTTTAATACTGCATTCTTTGATCC---------------------------------------------------------------------------------------------------------------------------------------------------------------------------------------------------------------------------------------------------------------------------------------------------------------------------------------------------------------------------------------------------------------------------------------------------------------------------------------------------------------------------------------------------------------------------------
>Hymeniacidon perlevis KY492566 Portugal
-----------------------------------------------------------------------------------------------------------------------------------------------------------------------------------------?????????????????????????????????????????????????????????????????????????????????????????????????????????????????????????????????????????????????????????????????????????????????????????????????????????????????????????????????????????????????????????????????????????----?????????????????????????????????????????????????????????????????????????????????????????????????????????????????????????????????????????????????????????????????????????????????????????????????????????????????????????????????????????????????????????????????????????????????????????????????????????????????????????????????????????????????????????????????????????????-?????????????????????????????????????????????????????????????ATGCTTGGGGATGATCATTTATATAACGTAATAGTAACTGCTCACGCCTTTGTAATGATTTTCTTTTTGGTTATGCCTGTGCTAATAGGAGGTTTCGGAAATTGATTTGTTCCTCTGTATATTGGTGCGCCTGATATGGCTTTTCCTAGATTGAATAATCTTAGCTTTTGATTATTACCTCCCGCTTTAACTCTATTATTGAGTTCAGCGTTTGTAGAACAAGGAGCAGGAACTGGCTGAACGGTATACCCTCCTTTATCAAGTATACAATTTCACTCAGGGGGATCGGTAGATATGGCAATTTTTAGCCTTCATTTAGCTGGGATATCTTCAATATTGGGAGCTATGAATTTTATTACAACCATTATAAATATGAGAGCACCAGGGATTACAATGGACCGAATGCCTTTATTTGTGTGATCTGTTTTAGTAACAGCCGTTTTGTTATTGTTATCTTTACCAGTATTTGCAGGAGCTATAACAATGCTTCTAACAGATCGAAACTTTAATACTGCATTCTTTGATCCGGCGGGGGGAGGTGATCCTATTTTATATC----------------------------------------------------------------------------------------------------------------------------------------------------------------------------------------------------------------------------------------------------------------------------------------------------------------------------------------------------------------------------------------------------------------------------------------------------------------------------------------------------------------------------------------------------
>Hymeniacidon perlevis KY492567 Portugal
-----------------------------------------------------------------------------------------------------?????????????????????????????????????????????????????????????????????????????????????????????????????????????????????????????????????????????????????????????????????????????????????????????????????????????????????????????????????????????????????????????????????????????????????????????????????????????????????????????????????????????????????????????----??????????????????????????????????????????????????????????????????????????????????????????????????????????????????????????????????????????????????????????????????????????????????????????????????????????????????????????????????????????????????????????????????????????????????????????????????????????????????????????????????????????????????????TATTTATTGTTTGGGGCTTTTGC-CGGAATGATAGGGACAGCTTTTAGCATGTTAATAAGGTTAGAGCTATCTGCTCCTGGTTCAATGCTTGGCGATGATCATTTATATAACGTAATAGTAACTGCTCACGCCTTTGTAATGATTTTCTTTTTGGTTATGCCTGTGCTAATAGGAGGTTTCGGAAATTGATTTGTTCCTCTGTATATTGGTGCGCCTGATATGGCTTTTCCTAGATTGAATAATCTTAGCTTTTGATTATTACCTCCCGCTTTAACTCTATTATTGAGTTCAGCGTTTGTAGAACAAGGAGCAGGAACTGGTTGAACGGTATACCCTCCTTTATCAAGTATACAATTTCACTCAGGGGGATCGGTAGATATGGCAATTTTTAGCCTTCATTTAGCTGGGATATCTTCAATATTGGGAGCTATGAATTTTATTACAACCATTATAAATATGAGAGCACCAGGGATTACAATGGACCGAATGCCTTTATTTGTGTGATCTGTTTTAGTAACAGCCGTTTTGTTATTGTTATCTTTACCAGTATTTGCAGGAGCTATAACAATGCTTTTAACAGATCGAAACTTTAATACTGCATTCTTTGATCCGGCGGGGGGAGGTGATCCTATTTTATATCAACACCTTTTC-----------------------------------------------------------------------------------------------------------------------------------------------------------------------------------------------------------------------------------------------------------------------------------------------------------------------------------------------------------------------------------------------------------------------------------------------------------------------------------------------------------------------------------------
>Hymeniacidon perlevis KY492568 Portugal
-----------------------------------------------------------------------------------------------???????????????????????????????????????????????????????????????????????????????????????????????????????????????????????????????????????????????????????????????????????????????????????????????????????????????????????????????????????????????????????????????????????????????????????????????????????????????????????????????????????????????????????????????????----????????????????????????????????????????????????????????????????????????????????????????????????????????????????????????????????????????????????????????????????????????????????????????????????????????????????????????????????????????????????????????????????????????????????????????????????????????????????????????????????????????????????ACTCTTTATTTATTGTTTGGGGCTTTTGC-CGGAATGATAGGGACAGCTTTTAGCATGTTAATAAGATTAGAGCTATCTGCTCCTGGTTCAATGCTTGGCGATGATCATTTATATAACGTAATAGTAACTGCTCACGCCTTTGTAATGATTTTCTTTTTGGTTATGCCTGTGCTGATAGGAGGTTTCGGAAATTGATTTGTTCCTCTGTATATTGGTTCGCCTGATATGGCTTTTCCTAGATTGAATAATCTTAGCTTTTGATTATTACCTCCCGCTTTAACTCTATTATTGAGTTCAGCGTTTGTAGAACAAGGAGCAGGAACTGGTTGAACGGTATACCCTCCTTTATCAAGTATACAATTTCACTCAGGGGGATCGGTAGATATGGCAATTTTTAGCCTTCATTTAGCTGGGATATCTTCAATATTGGGAGCTATGAATTTTATTACAACCATTATAAATATGAGAGCACCAGGGATTACAATGGACCGAATGCCTTTATTTGTGTGATCTGTTTTAGTAACAGCCGTTTTGTTATTGTTATCTTTACCAGTATTTGCAGGAGCTATAACAATGCTTTTAACAGATCGAAACTTTAATACTGCATTCTTT--------------------------------------------------------------------------------------------------------------------------------------------------------------------------------------------------------------------------------------------------------------------------------------------------------------------------------------------------------------------------------------------------------------------------------------------------------------------------------------------------------------------------------------------------------------------------------------
>Hymeniacidon perlevis KY492569 Portugal
--------------------------------------------------------------------------------------------------????????????????????????????????????????????????????????????????????????????????????????????????????????????????????????????????????????????????????????????????????????????????????????????????????????????????????????????????????????????????????????????????????????????????????????????????????????????????????????????????????????????????????????????????----???????????????????????????????????????????????????????????????????????????????????????????????????????????????????????????????????????????????????????????????????????????????????????????????????????????????????????????????????????????????????????????????????????????????????????????????????????????????????????????????????????????????????CTTTATTTATTGTTTGGGGCTTTTGC-CGGAATGATAGGGACAGCTTTTAGCATGTTAATAAGGTTAGAGCTATCTGCTCCTGGTTCAATGCTTGGCGATGATCATTTATATAACGTAATAGTAACTGCTCACGCCTTTGTAATGATTTTCTTTTTGGTTATGCCTGTGCTAATAGGAGGTTTCGGAAATTGATTTGTTCCTCTGTATATTGGTGCGCCTGATATGGCTTTTCCTAGATTGAATAATCTTAGCTTTTGATTATTACCTCCCGCTTTAACTCTATTATTGAGTTCAGCGTTTGTAGAACAAGGAGCAGGAACTGGTTGAACGGTATACCCTCCTTTATCAAGTATACAATTTCACTCAGGGGGATCGGTAGATATGGCAATTTTTAGCCTTCATTTAGCTGGGATATCTTCAATATTGGGAGCTATGAATTTTATTACAACCATTATAAATATGAGAGCACCAGGGATTACAATGGACCGAATGCCTTTATTTGTGTGATCTGTTTTAGTAACAGCCGTTTTGTTATTGTTATCTTTACCAGTATTTGCAGGAGCTATAACAATGCTTTTAACAGATCGAAACTTTAATACTGCATTCTTTGATCCGGCGGGGGGAGGTGATCCTATTTTATATCAACACCTTTT------------------------------------------------------------------------------------------------------------------------------------------------------------------------------------------------------------------------------------------------------------------------------------------------------------------------------------------------------------------------------------------------------------------------------------------------------------------------------------------------------------------------------------------
>Hymeniacidon perlevis KY492570 Portugal
--------------------------------------------------------------------------------------------------????????????????????????????????????????????????????????????????????????????????????????????????????????????????????????????????????????????????????????????????????????????????????????????????????????????????????????????????????????????????????????????????????????????????????????????????????????????????????????????????????????????????????????????????----???????????????????????????????????????????????????????????????????????????????????????????????????????????????????????????????????????????????????????????????????????????????????????????????????????????????????????????????????????????????????????????????????????????????????????????????????????????????????????????????????????????????????CTTTATTTATTGTTTGGGGCTTTTGC-CGGAATGATAGGGACAGCTTTTAGCATGTTAATAAGGTTAGAGCTATCTGCTCCTGGTTCAATGCTTGGCGATGATCATTTATATAACGTAATAGTAACTGCTCACGCCTTTGTAATGATTTTCTTTTTGGTTATGCCTGTGCTAATAGGAGGTTTCGGAAATTGATTTGTTCCTCTGTATATTGGTGCGCCTGATATGGCTTTTCCTAGATTGAATAATCTTAGCTTTTGATTATTACCTCCCGCTTTAACTCTATTATTGAGTTCAGCGTTTGTAGAACAAGGAGCAGGAACTGGTTGAACGGTATACCCTCCTTTATCAAGTATACAATTTCACTCAGGGGGATCGGTAGATATGGCAATTTTTAGCCTTCATTTAGCTGGGATATCTTCAATATTGGGAGCTATGAATTTTATTACAACCATTATAAATATGAGAGCACCAGGGATTACAATGGACCGAATGCCTTTATTTGTGTGATCTGTTTTAGTAACAGCCGTTTTGTTATTGTTATCTTTACCAGTATTTGCAGGAGCTATAACAATGCTTTTAACAGATCGAAACTTTAATACTGC---------------------------------------------------------------------------------------------------------------------------------------------------------------------------------------------------------------------------------------------------------------------------------------------------------------------------------------------------------------------------------------------------------------------------------------------------------------------------------------------------------------------------------------------------------------------------------------------
>Hymeniacidon perlevis KY492571 Portugal
--------------------------------------------------------------------------------------------??????????????????????????????????????????????????????????????????????????????????????????????????????????????????????????????????????????????????????????????????????????????????????????????????????????????????????????????????????????????????????????????????????????????????????????????????????????????????????????????????????????????????????????????????????----?????????????????????????????????????????????????????????????????????????????????????????????????????????????????????????????????????????????????????????????????????????????????????????????????????????????????????????????????????????????????????????????????????????????????????????????????????????????????????????????????????????????GGAACTCTTTATTTATTGTTTGGGGCTTTTGC-CGGAATGATAGGGACAGCTTTTAGCATGTTAATAAGATTAGAGCTATCTGCTCCTGGTTCAATGCTTGGCGATGATCATTTATATAACGTAATAGTAACTGCTCACGCCTTTGTAATGATTTTCTTTTTGGTTATGCCTGTGCTGATAGGAGGTTTCGGAAATTGATTTGTTCCTCTGTATATTGGTTCGCCTGATATGGCTTTTCCTAGATTGAATAATCTTAGCTTTTGATTATTACCTCCCGCTTTAACTCTATTATTGAGTTCAGCGTTTGTAGAACAAGGAGCAGGAACTGGTTGAACGGTATACCCTCCTTTATCAAGTATACAATTTCACTCAGGGGGATCGGTAGATATGGCAATTTTTAGCCTTCATTTAGCTGGGATATCTTCAATATTGGGAGCTATGAATTTTATTACAACCATTATAAATATGAGAGCACCAGGGATTACAATGGACCGAATGCCTTTATTTGTGTGATCTGTTTTAGTAACAGCCGTTTTGTTATTGTTATCTTTACCAGTATTTGCAGGAGCTATAACAATGCTTTTAACAGATCGAAACTTTAATACTGCATTCTTTGATCCGGCGGGGGGAGGTGATCCTATTTTATATCAACACC----------------------------------------------------------------------------------------------------------------------------------------------------------------------------------------------------------------------------------------------------------------------------------------------------------------------------------------------------------------------------------------------------------------------------------------------------------------------------------------------------------------------------------------------
>Hymeniacidon perlevis KY492572 Portugal
--------------------------------------------------------------------------------------------??????????????????????????????????????????????????????????????????????????????????????????????????????????????????????????????????????????????????????????????????????????????????????????????????????????????????????????????????????????????????????????????????????????????????????????????????????????????????????????????????????????????????????????????????????----?????????????????????????????????????????????????????????????????????????????????????????????????????????????????????????????????????????????????????????????????????????????????????????????????????????????????????????????????????????????????????????????????????????????????????????????????????????????????????????????????????????????GGAACTCTTTATTTATTGTTTGGGGCTTTTGC-CGGAATGATAGGGACAGCTTTTAGCATGTTAATAAGGTTAGAGCTATCTGCTCCTGGTTCAATGCTTGGCGATGATCATTTATATAACGTAATAGTAACTGCTCACGCCTTTGTAATGATTTTCTTTTTGGTTATGCCTGTGCTAATAGGAGGTTTCGGAAATTGATTTGTTCCTCTGTATATTGGTGCGCCTGATATGGCTTTTCCTAGATTGAATAATCTTAGCTTTTGATTATTACCTCCCGCTTTAACTCTATTATTGAGTTCAGCGTTTGTAGAACAAGGAGCAGGAACTGGCTGAACGGTATACCCTCCTTTATCAAGTATACAATTTCACTCAGGGGGATCGGTAGATATGGCAATTTTTAGCCTTCATTTAGCTGGGATATCTTCAATATTGGGAGCTATGAATTTTATTACAACCATTATAAATATGAGAGCACCAGGGATTACAATGGACCGAATGCCTTTATTTGTGTGATCTGTTTTAGTAACAGCCGTTTTGTTATTGTTATCTTTACCAGTATTTGCAGGAGCTATAACAATGCTTTTAACAGATCGAAACTTTAATACTGCATTCTTTGATCCGGCGGGGGGAGGTGATCCTATTTTATATCAACACCTTTTCTGATT------------------------------------------------------------------------------------------------------------------------------------------------------------------------------------------------------------------------------------------------------------------------------------------------------------------------------------------------------------------------------------------------------------------------------------------------------------------------------------------------------------------------------------
>Hymeniacidon perlevis KY492573 Portugal
-----------------------------------------------------------------------------------------------------------------------------------???????????????????????????????????????????????????????????????????????????????????????????????????????????????????????????????????????????????????????????????????????????????????????????????????????????????????????????????????????????????????????????????????????????????????????????????????????????????????????????????----?????????????????????????????????????????????????????????????????????????????????????????????????????????????????????????????????????????????????????????????????????????????????????????????????????????????????????????????????????????????????????????????????????????????????????????????????????????????????????????????????????????????????????????????????????????????-???????ATAGGGACAGCTTTTAGCATGTTAATAAGATTAGAGCTATCTGCTCCTGGTTCAATGCTTGGCGATGATCATTTATATAACGTAATAGTAACTGCTCACGCCTTTGTAATGATTTTCTTTTTGGTTATGCCTGTGCTGATAGGAGGTTTCGGAAATTGATTTGTTCCTCTGTATATTGGTTCGCCTGATATGGCTTTTCCTAGATTGAATAATCTTAGCTTTTGATTATTACCTCCCGCTTTAACTCTATTATTGAGTTCAGCGTTTGTAGAACAAGGAGCAGGAACTGGTTGAACGGTATACCCTCCTTTATCAAGTATACAATTTCACTCAGGGGGATCGGTAGATATGGCAATTTTTAGCCTTCATTTAGCTGGGATATCTTCAATATTGGGAGCTATGAATTTTATTACAACCATTATAAATATGAGAGCACCAGGGATTACAATGGACCGAATGCCTTTATTTGTGTGATCTGTTTTAGTAACAGCCGTTTTGTTATTGTTATCTTTACCAGTATTTGCAGGAGCTATAACAATGCTTTTAACAGATCGAAACTTTAATACTGCATTCTTTGATCCGGCGGGGGGAGGTGATCCTATTTTATATCAACACCTTTT------------------------------------------------------------------------------------------------------------------------------------------------------------------------------------------------------------------------------------------------------------------------------------------------------------------------------------------------------------------------------------------------------------------------------------------------------------------------------------------------------------------------------------------
>Hymeniacidon perlevis KY492574 Portugal
-----------------------------------------------------------------------------------------------???????????????????????????????????????????????????????????????????????????????????????????????????????????????????????????????????????????????????????????????????????????????????????????????????????????????????????????????????????????????????????????????????????????????????????????????????????????????????????????????????????????????????????????????????----????????????????????????????????????????????????????????????????????????????????????????????????????????????????????????????????????????????????????????????????????????????????????????????????????????????????????????????????????????????????????????????????????????????????????????????????????????????????????????????????????????????????ACTCTTTATTTATTGTTTGGGGCTTTTGC-CGGAATGATAGGGACAGCTTTTAGCATGTTAATAAGGTTAGAGCTATCTGCTCCTGGTTCAATGCTTGGCGATGATCATTTATATAACGTAATAGTAACTGCTCACGCCTTTGTAATGATTTTCTTTTTGGTTATGCCTGTGCTAATAGGAGGTTTCGGAAATTGATTTGTTCCTCTGTATATTGGTGCGCCTGATATGGCTTTTCCTAGATTGAATAATCTTAGCTTTTGATTATTACCTCCCGCTTTAACTCTATTATTGAGTTCAGCGTTTGTAGAACAAGGAGCAGGAACTGGTTGAACGGTATACCCTCCTTTATCAAGTATACAATTTCACTCAGGGGGATCGGTAGATATGGCAATTTTTAGCCTTCATTTAGCTGGGATATCTTCAATATTGGGAGCTATGAATTTTATTACAACCATTATAAATATGAGAGCACCAGGGATTACAATGGACCGAATGCCTTTATTTGTGTGATCTGTTTTAGTAACAGCCGTTTTGTTATTGTTATCTTTACCAGTATTTGCAGGAGCTATAACAATGCTTTTAACAGATCGAAACTTTAATACTGCATTCTTTGATCCGGCGGGGGGAGGTGATCCTATTTTATATCAACACC----------------------------------------------------------------------------------------------------------------------------------------------------------------------------------------------------------------------------------------------------------------------------------------------------------------------------------------------------------------------------------------------------------------------------------------------------------------------------------------------------------------------------------------------
>Hymeniacidon perlevis KY492575 Portugal
--------------------------------------------------------------------------------------------??????????????????????????????????????????????????????????????????????????????????????????????????????????????????????????????????????????????????????????????????????????????????????????????????????????????????????????????????????????????????????????????????????????????????????????????????????????????????????????????????????????????????????????????????????----?????????????????????????????????????????????????????????????????????????????????????????????????????????????????????????????????????????????????????????????????????????????????????????????????????????????????????????????????????????????????????????????????????????????????????????????????????????????????????????????????????????????GGAACTCTTTATTTATTGTTTGGGGCTTTTGC-CGGAATGATAGGGACAGCTTTTAGCATGTTAATAAGGTTAGAGCTATCTGCTCCTGGTTCAATGCTTGGCGATGATCATTTATATAACGTAATAGTAACTGCTCACGCCTTTGTAATGATTTTCTTTTTGGTTATGCCTGTGCTAATAGGAGGTTTCGGAAATTGATTTGTTCCTCTGTATATTGGTGCGCCTGATATGGCTTTTCCTAGATTGAATAATCTTAGCTTTTGATTATTACCTCCCGCTTTAACTCTATTATTGAGTTCAGCGTTTGTAGAACAAGGAGCAGGAACTGGTTGAACGGTATACCCTCCTTTATCAAGTATACAATTTCACTCAGGGGGATCGGTAGATATGGCAATTTTTAGCCTTCATTTAGCTGGGATATCTTCAATATTGGGAGCTATGAATTTTATTACAACCATTATAAATATGAGAGCACCAGGGATTACAATGGACCGAATGCCTTTATTTGTGTGATCTGTTTTAGTAACAGCCGTTTTGTTATTGTTATCTTTACCAGTATTTGCAGGAGCTATAACAATGCTTTTAACAGATCGAAACTTTAATACTGCATTCTTTGATCCGGCGGGGGGAGGTGATCCTATTTTATATCAACACCTTTTC-----------------------------------------------------------------------------------------------------------------------------------------------------------------------------------------------------------------------------------------------------------------------------------------------------------------------------------------------------------------------------------------------------------------------------------------------------------------------------------------------------------------------------------------
>Hymeniacidon perlevis KY492576 Portugal
-----------------------------------------------------------------------------------------------------?????????????????????????????????????????????????????????????????????????????????????????????????????????????????????????????????????????????????????????????????????????????????????????????????????????????????????????????????????????????????????????????????????????????????????????????????????????????????????????????????????????????????????????????----??????????????????????????????????????????????????????????????????????????????????????????????????????????????????????????????????????????????????????????????????????????????????????????????????????????????????????????????????????????????????????????????????????????????????????????????????????????????????????????????????????????????????????TATTTATTGTTTGGGGCTTTTGC-CGGAATGATAGGGACAGCTTTTAGCATGTTAATAAGATTAGAGCTATCTGCTCCTGGTTCAATGCTTGGCGATGATCATTTATATAACGTAATAGTAACTGCTCACGCCTTTGTAATGATTTTCTTTTTGGTTATGCCTGTGCTGATAGGAGGTTTCGGAAATTGATTTGTTCCTCTGTATATTGGTTCGCCTGATATGGCTTTTCCTAGATTGAATAATCTTAGCTTTTGATTATTACCTCCCGCTTTAACTCTATTATTGAGTTCAGCGTTTGTAGAACAAGGAGCAGGAACTGGTTGAACGGTATACCCTCCTTTATCAAGTATACAATTTCACTCAGGGGGATCGGTAGATATGGCAATTTTTAGCCTTCATTTAGCTGGGATATCTTCAATATTGGGAGCTATGAATTTTATTACAACCATTATAAATATGAGAGCACCAGGGATTACAATGGACCGAATGCCTTTATTTGTGTGATCTGTTTTAGTAACAGCCGTTTTGTTATTGTTATCTTTACCAGTATTTGCAGGAGCTATAACAATGCTTTTAACAGATCGAAACTTTAATACTGCATTCTTTGATCCGGC------------------------------------------------------------------------------------------------------------------------------------------------------------------------------------------------------------------------------------------------------------------------------------------------------------------------------------------------------------------------------------------------------------------------------------------------------------------------------------------------------------------------------------------------------------------------------
>Hymeniacidon perlevis KY492577 Portugal
--------------------------------------------------------------------------------------------------????????????????????????????????????????????????????????????????????????????????????????????????????????????????????????????????????????????????????????????????????????????????????????????????????????????????????????????????????????????????????????????????????????????????????????????????????????????????????????????????????????????????????????????????----???????????????????????????????????????????????????????????????????????????????????????????????????????????????????????????????????????????????????????????????????????????????????????????????????????????????????????????????????????????????????????????????????????????????????????????????????????????????????????????????????????????????????CTTTATTTATTGTTTGGGGCTTTTGC-CGGAATGATAGGGACAGCTTTTAGCATGTTAATAAGATTAGAGCTATCTGCTCCTGGTTCAATGCTTGGCGATGATCATTTATATAACGTAATAGTAACTGCTCACGCCTTTGTAATGATTTTCTTTTTGGTTATGCCTGTGCTGATAGGAGGTTTCGGAAATTGATTTGTTCCTCTGTATATTGGTTCGCCTGATATGGCTTTTCCTAGATTGAATAATCTTAGCTTTTGATTATTACCTCCCGCTTTAACTCTATTATTGAGTTCAGCGTTTGTAGAACAAGGAGCAGGAACTGGTTGAACGGTATACCCTCCTTTATCAAGTATACAATTTCACTCAGGGGGATCGGTAGATATGGCAATTTTTAGCCTTCATTTAGCTGGGATATCTTCAATATTGGGAGCTATGAATTTTATTACAACCATTATAAATATGAGAGCACCAGGGATTACAATGGACCGAATGCCTTTATTTGTGTGATCTGTTTTAGTAACAGCCGTTTTGTTATTGTTATCTTTACCAGTATTTGCAGGAGCTATAACAATGCTTTTAACAGATCGAAACTTTAATACTGCATTCTTTGATCCGGC------------------------------------------------------------------------------------------------------------------------------------------------------------------------------------------------------------------------------------------------------------------------------------------------------------------------------------------------------------------------------------------------------------------------------------------------------------------------------------------------------------------------------------------------------------------------------
>Hymeniacidon perlevis KY492578 Portugal
-----------------------------------------------------------------------------------------------???????????????????????????????????????????????????????????????????????????????????????????????????????????????????????????????????????????????????????????????????????????????????????????????????????????????????????????????????????????????????????????????????????????????????????????????????????????????????????????????????????????????????????????????????----????????????????????????????????????????????????????????????????????????????????????????????????????????????????????????????????????????????????????????????????????????????????????????????????????????????????????????????????????????????????????????????????????????????????????????????????????????????????????????????????????????????????ACTCTTTATTTATTGTTTGGGGCTTTTGC-CGGAATGATAGGGACAGCTTTTAGCATGTTAATAAGGTTAGAGCTATCTGCTCCTGGTTCAATGCTTGGCGATGATCATTTATATAACGTAATAGTAACTGCTCACGCCTTTGTAATGATTTTCTTTTTGGTTATGCCTGTGCTAATAGGAGGTTTCGGAAATTGATTTGTTCCTCTGTATATTGGTGCGCCTGATATGGCTTTTCCTAGATTGAATAATCTTAGCTTTTGATTATTACCTCCCGCTTTAACTCTATTATTGAGTTCAGCGTTTGTAGAACAAGGAGCAGGAACTGGTTGAACGGTATACCCTCCTTTATCAAGTATACAATTTCACTCAGGGGGATCGGTAGATATGGCAATTTTTAGCCTTCATTTAGCTGGGATATCTTCAATATTGGGAGCTATGAATTTTATTACAACCATTATAAATATGAGAGCACCAGGGATTACAATGGACCGAATGCCTTTATTTGTGTGATCTGTTTTAGTAACAGCCGTTTTGTTATTGTTATCTTTACCAGTATTTGCAGGAGCTATAACAATGCTTTTAACAGATCGAAACTTTAATACTGCATTCTTTGATCCGGCGGGGGGAGGTGATCCTATTTTATATCAACACCTTTTCTGGTTCTTTGGTCACCCAGAAGTTTACATATTGATTTTACCTGGATTTGGTATAATTTCTCAAATAATACCAACATTCTCTGCTAAAAAACAAATATTCGGATATCTTGGAATGGTTTACGCCATGGTTTCAATTGGAATATTAGGGTTTATAGTATGAGCTCATCACATGTTTACAGTAGGAATGGATGTAGACACTAGAGCATATTTTACTGCGGCAACAATGATTATTGCAGTTCCTACGGGAATCAAAATATTTAGTTGAGTTGCTACTATGTTTGGGGGTTCACTACGATTAGACACTCCAATGCTTTGAGCCATTGGGTTTGTATTCTTATTTACAATGGGGGGTTTAACCGGTGTTGTTTTAGCGAATAGTTCTTTAGATGTTGTTTTACATGATACATATTATGTGGTAGCACATTTTC----------------------------------------------------------------------------------------------
>Hymeniacidon perlevis KY492579 Portugal
-----------------------------------------------------------------------------------------------???????????????????????????????????????????????????????????????????????????????????????????????????????????????????????????????????????????????????????????????????????????????????????????????????????????????????????????????????????????????????????????????????????????????????????????????????????????????????????????????????????????????????????????????????----????????????????????????????????????????????????????????????????????????????????????????????????????????????????????????????????????????????????????????????????????????????????????????????????????????????????????????????????????????????????????????????????????????????????????????????????????????????????????????????????????????????????ACTCTTTATTTATTGTTTGGGGCTTTTGC-CGGAATGATAGGGACAGCTTTTAGCATGTTAATAAGGTTAGAGCTATCTGCTCCTGGTTCAATGCTTGGCGATGATCATTTATATAACGTAATAGTAACTGCTCACGCCTTTGTAATGATTTTCTTTTTGGTTATGCCTGTGCTAATAGGAGGTTTCGGAAATTGATTTGTTCCTCTGTATATTGGTGCGCCTGATATGGCTTTTCCTAGATTGAATAATCTTAGCTTTTGATTATTACCTCCCGCTTTAACTCTATTATTGAGTTCAGCGTTTGTAGAACAAGGAGCAGGAACTGGTTGAACGGTATACCCTCCTTTATCAAGTATACAATTTCACTCAGGGGGATCGGTAGATATGGCAATTTTTAGCCTTCATTTAGCTGGGATATCTTCAATATTGGGAGCTATGAATTTTATTACAACCATTATAAATATGAGAGCACCAGGGATTACAATGGACCGAATGCCTTTATTTGTGTGATCTGTTTTAGTAACAGCCGTTTTGTTATTGTTATCTTTACCAGTATTTGCAGGAGCTATAACAATGCTTTTAACAGATCGAAACTTTAATACTGCATTCTTTGATCCGGCGGGGGGAGGTGATCCTATTTTATATCAACACCTTTTC-----------------------------------------------------------------------------------------------------------------------------------------------------------------------------------------------------------------------------------------------------------------------------------------------------------------------------------------------------------------------------------------------------------------------------------------------------------------------------------------------------------------------------------------
>Hymeniacidon perlevis KY492580 Portugal
--------------------------------------------------------------------------------------------------????????????????????????????????????????????????????????????????????????????????????????????????????????????????????????????????????????????????????????????????????????????????????????????????????????????????????????????????????????????????????????????????????????????????????????????????????????????????????????????????????????????????????????????????----???????????????????????????????????????????????????????????????????????????????????????????????????????????????????????????????????????????????????????????????????????????????????????????????????????????????????????????????????????????????????????????????????????????????????????????????????????????????????????????????????????????????????CTTTATTTATTGTTTGGGGCTTTTGC-CGGAATGATAGGGACAGCTTTTAGCATGTTAATAAGGTTAGAGCTATCTGCTCCTGGTTCAATGCTTGGCGATGATCATTTATATAACGTAATAGTAACTGCTCACGCCTTTGTAATGATTTTCTTTTTGGTTATGCCTGTGCTAATAGGAGGTTTCGGAAATTGATTTGTTCCTCTGTATATTGGTGCGCCTGATATGGCTTTTCCTAGATTGAATAATCTTAGCTTTTGATTATTACCTCCCGCTTTAACTCTATTATTGAGTTCAGCGTTTGTAGAACAAGGAGCAGGAACTGGTTGAACGGTATACCCTCCTTTATCAAGTATACAATTTCACTCAGGGGGATCGGTAGATATGGCAATTTTTAGCCTTCATTTAGCTGGGATATCTTCAATATTGGGAGCTATGAATTTTATTACAACCATTATAAATATGAGAGCACCAGGGATTACAATGGACCGAATGCCTTTATTTGTGTGATCTGTTTTAGTAACAGCCGTTTTGTTATTGTTATCTTTACCAGTATTTGCAGGAGCTATAACAATGCTTTTAACAGATCGAAACTTTAATACTGCATTCTTTGATCCGGC------------------------------------------------------------------------------------------------------------------------------------------------------------------------------------------------------------------------------------------------------------------------------------------------------------------------------------------------------------------------------------------------------------------------------------------------------------------------------------------------------------------------------------------------------------------------------
>Hymeniacidon perlevis KY492581 Portugal
-----------------------------------------------------------------------------------------------???????????????????????????????????????????????????????????????????????????????????????????????????????????????????????????????????????????????????????????????????????????????????????????????????????????????????????????????????????????????????????????????????????????????????????????????????????????????????????????????????????????????????????????????????----????????????????????????????????????????????????????????????????????????????????????????????????????????????????????????????????????????????????????????????????????????????????????????????????????????????????????????????????????????????????????????????????????????????????????????????????????????????????????????????????????????????????ACTCTTTATTTATTGTTTGGGGCTTTTGC-CGGAATGATAGGGACAGCTTTTAGCATGTTAATAAGGTTAGAGCTATCTGCTCCTGGTTCAATGCTTGGCGATGATCATTTATATAACGTAATAGTAACTGCTCACGCCTTTGTAATGATTTTCTTTTTGGTTATGCCTGTGCTAATAGGAGGTTTCGGAAATTGATTTGTTCCTCTGTATATTGGTGCGCCTGATATGGCTTTTCCTAGATTGAATAATCTTAGCTTTTGATTATTACCTCCCGCTTTAACTCTATTATTGAGTTCAGCGTTTGTAGAACAAGGAGCAGGAACTGGCTGAACGGTATACCCTCCTTTATCAAGTATACAATTTCACTCAGGGGGATCGGTAGATATGGCAATTTTTAGCCTTCATTTAGCTGGGATATCTTCAATATTGGGAGCTATGAATTTTATTACAACCATTATAAATATGAGAGCACCAGGGATTACAATGGACCGAATGCCTTTATTTGTGTGATCTGTTTTAGTAACAGCCGTTTTGTTATTGTTATCTTTACCAGTATTTGCAGGAGCTATAACAATGCTTTTAACAGATCGAAACTTTAATACTGCATTCTTTGATCCGGCGGGGGGAGGTGATCCTATTTTATATCAACACCTTTTC-----------------------------------------------------------------------------------------------------------------------------------------------------------------------------------------------------------------------------------------------------------------------------------------------------------------------------------------------------------------------------------------------------------------------------------------------------------------------------------------------------------------------------------------
>Hymeniacidon perlevis KY492582 Portugal
-----------------------------------------------------------------------------------------------???????????????????????????????????????????????????????????????????????????????????????????????????????????????????????????????????????????????????????????????????????????????????????????????????????????????????????????????????????????????????????????????????????????????????????????????????????????????????????????????????????????????????????????????????----????????????????????????????????????????????????????????????????????????????????????????????????????????????????????????????????????????????????????????????????????????????????????????????????????????????????????????????????????????????????????????????????????????????????????????????????????????????????????????????????????????????????ACTCTTTATTTATTGTTTGGGGCTTTTGC-CGGAATGATAGGGACAGCTTTTAGCATGTTAATAAGGTTAGAGCTATCTGCTCCTGGTTCAATGCTTGGCGATGATCATTTATATAACGTAATAGTAACTGCTCACGCCTTTGTAATGATTTTCTTTTTGGTTATGCCTGTGCTAATAGGAGGTTTCGGAAATTGATTTGTTCCTCTGTATATTGGTGCGCCTGATATGGCTTTTCCTAGATTGAATAATCTTAGCTTTTGATTATTACCTCCCGCTTTAACTCTATTATTGAGTTCAGCGTTTGTAGAACAAGGAGCAGGAACTGGTTGAACGGTATACCCTCCTTTATCAAGTATACAATTTCACTCAGGGGGATCGGTAGATATGGCAATTTTTAGCCTTCATTTAGCTGGGATATCTTCAATATTGGGAGCTATGAATTTTATTACAACCATTATAAATATGAGAGCACCAGGGATTACAATGGACCGAATGCCTTTATTTGTGTGATCTGTTTTAGTAACAGCCGTTTTGTTATTGTTATCTTTACCAGTATTTGCAGGAGCTATAACAATGCTTTTAACAGATCGAAACTTTAATACTGCATTCTTTGATCCGGCGGGGGGAGGTGATCCTATTTTATATCAACACCTTTT------------------------------------------------------------------------------------------------------------------------------------------------------------------------------------------------------------------------------------------------------------------------------------------------------------------------------------------------------------------------------------------------------------------------------------------------------------------------------------------------------------------------------------------
>Hymeniacidon perlevis KY492583 Portugal
--------------------------------------------------------------------------------------------??????????????????????????????????????????????????????????????????????????????????????????????????????????????????????????????????????????????????????????????????????????????????????????????????????????????????????????????????????????????????????????????????????????????????????????????????????????????????????????????????????????????????????????????????????----?????????????????????????????????????????????????????????????????????????????????????????????????????????????????????????????????????????????????????????????????????????????????????????????????????????????????????????????????????????????????????????????????????????????????????????????????????????????????????????????????????????????GGAACTCTTTATTTATTGTTTGGGGCTTTTGC-CGGAATGATAGGGACAGCTTTTAGCATGTTAATAAGGTTAGAGCTATCTGCTCCTGGTTCAATGCTTGGCGATGATCATTTATATAACGTAATAGTAACTGCTCACGCCTTTGTAATGATTTTCTTTTTGGTTATGCCTGTGCTAATAGGAGGTTTCGGAAATTGATTTGTTCCTCTGTATATTGGTGCGCCTGATATGGCTTTTCCTAGATTGAATAATCTTAGCTTTTGATTATTACCTCCCGCTTTAACTCTATTATTGAGTTCAGCGTTTGTAGAACAAGGAGCAGGAACTGGTTGAACGGTATACCCTCCTTTATCAAGTATACAATTTCACTCAGGGGGATCGGTAGATATGGCAATTTTTAGCCTTCATTTAGCTGGGATATCTTCAATATTGGGAGCTATGAATTTTATTACAACCATTATAAATATGAGAGCACCAGGGATTACAATGGACCGAATGCCTTTATTTGTGTGATCTGTTTTAGTAACAGCCGTTTTGTTATTGTTATCTTTACCAGTATTTGCAGGAGCTATAACAATGCTTTTAACAGATCGAAACTTTAATACTGCATTCTTTGATCCGGCG-----------------------------------------------------------------------------------------------------------------------------------------------------------------------------------------------------------------------------------------------------------------------------------------------------------------------------------------------------------------------------------------------------------------------------------------------------------------------------------------------------------------------------------------------------------------------------
>Hymeniacidon perlevis KY492584 Portugal
--------------------------------------------------------------------------------------------??????????????????????????????????????????????????????????????????????????????????????????????????????????????????????????????????????????????????????????????????????????????????????????????????????????????????????????????????????????????????????????????????????????????????????????????????????????????????????????????????????????????????????????????????????----?????????????????????????????????????????????????????????????????????????????????????????????????????????????????????????????????????????????????????????????????????????????????????????????????????????????????????????????????????????????????????????????????????????????????????????????????????????????????????????????????????????????GGAACTCTTTATTTATTGTTTGGGGCTTTTGC-CGGAATGATAGGGACAGCTTTTAGCATGTTAATAAGGTTAGAGCTATCTGCTCCTGGTTCAATGCTTGGCGATGATCATTTATATAACGTAATAGTAACTGCTCACGCCTTTGTAATGATTTTCTTTTTGGTTATGCCTGTGCTAATAGGAGGTTTCGGAAATTGATTTGTTCCTCTGTATATTGGTGCGCCTGATATGGCTTTTCCTAGATTGAATAATCTTAGCTTTTGATTATTACCTCCCGCTTTAACTCTATTATTGAGTTCAGCGTTTGTAGAACAAGGAGCAGGAACTGGCTGAACGGTATACCCTCCTTTATCAAGTATACAATTTCACTCAGGGGGATCGGTAGATATGGCAATTTTTAGCCTTCATTTAGCTGGGATATCTTCAATATTGGGAGCTATGAATTTTATTACAACCATTATAAATATGAGAGCACCAGGGATTACAATGGACCGAATGCCTTTATTTGTGTGATCTGTTTTAGTAACAGCCGTTTTGTTATTGTTATCTTTACCAGTATTTGCAGGAGCTATAACAATGCTTTTAACAGATCGAAACTTTAATACTGCATTCTTTGATCCGGCGGGGGGAGGTGATCCTATTTTATATCAACACCTTTTC-----------------------------------------------------------------------------------------------------------------------------------------------------------------------------------------------------------------------------------------------------------------------------------------------------------------------------------------------------------------------------------------------------------------------------------------------------------------------------------------------------------------------------------------
>Hymeniacidon perlevis MG885802 Argentina
--------------------------------------------------------------------------------------------------------------????????????????????????????????????????????????????????????????????????????????????????????????????????????????????????????????????????????????????????????????????????????????????????????????????????????????????????????????????????????????????????????????????????????????????????????????????????????????????????????????????????????????????----???????????????????????????????????????????????????????????????????????????????????????????????????????????????????????????????????????????????????????????????????????????????????????????????????????????????????????????????????????????????????????????????????????????????????????????????????????????????????????????????????????????????????????????????TTTGGGGCTTTTGC-CGGAATGATAGGGACAGCTTTTAGCATGTTAATAAGGTTAGAGCTATCTGCTCCTGGTTCAATGCTTGGCGATGATCATTTATATAACGTAATAGTAACTGCTCACGCCTTTGTAATGATTTTCTTTTTGGTTATGCCTGTGCTAATAGGAGGTTTCGGAAATTGATTTGTTCCTCTGTATATTGGTGCGCCTGATATGGCTTTTCCTAGATTGAATAATCTTAGCTTTTGATTATTACCTCCCGCTTTAACTCTATTATTGAGTTCAGCGTTTGTAGAACAAGGAGCAGGAACTGGTTGAACGGTATACCCTCCTTTATCAAGTATACAATTTCACTCAGGGGGATCGGTAGATATGGCAATTTTTAGCCTTCATTTAGCTGGGATATCTTCAATATTGGGAGCTATGAATTTTATTACAACCATTATAAATATGAGAGCACCAGGGATTACAATGGACCGAATGCCTTTATTTGTGTGATCTGTTTTAGTAACAGCCGTTTTGTTATTGTTATCTTTACCAGTATTTGCAGGAGCTATAACAATGCTTTTAACAGATCGAAACTTTAATACTGCATTCTTTGATCCGGCGGGGGGAGGTGATCCTATTTTATATCA-CACCTTTTC-----------------------------------------------------------------------------------------------------------------------------------------------------------------------------------------------------------------------------------------------------------------------------------------------------------------------------------------------------------------------------------------------------------------------------------------------------------------------------------------------------------------------------------------
>Hymeniacidon perlevis MG885803 Argentina
--------------------------------------------------------------------------------------------------------------????????????????????????????????????????????????????????????????????????????????????????????????????????????????????????????????????????????????????????????????????????????????????????????????????????????????????????????????????????????????????????????????????????????????????????????????????????????????????????????????????????????????????----???????????????????????????????????????????????????????????????????????????????????????????????????????????????????????????????????????????????????????????????????????????????????????????????????????????????????????????????????????????????????????????????????????????????????????????????????????????????????????????????????????????????????????????????TTTGGGGCTTTTGC-CGGAATGATAGGGACAGCTTTTAGCATGTTAATAAGGTTAGAGCTATCTGCTCCTGGTTCAATGCTTGGCGATGATCATTTATATAACGTAATAGTAACTGCTCACGCCTTTGTAATGATTTTCTTTTTGGTTATGCCTGTGCTAATAGGAGGTTTCGGAAATTGATTTGTTCCTCTGTATATTGGTGCGCCTGATATGGCTTTTCCTAGATTGAATAATCTTAGCTTTTGATTATTACCTCCCGCTTTAACTCTATTATTGAGTTCAGCGTTTGTAGAACAAGGAGCAGGAACTGGTTGAACGGTATACCCTCCTTTATCAAGTATACAATTTCACTCAGGGGGATCGGTAGATATGGCAATTTTTAGCCTTCATTTAGCTGGGATATCTTCAATATTGGGAGCTATGAATTTTATTACAACCATTATAAATATGAGAGCACCAGGGATTACAATGGACCGAATGCCTTTATTTGTGTGATCTGTTTTAGTAACAGCCGTTTTGTTATTGTTATCTTTACCAGTATTTGCAGGAGCTATACCAATGCTTTTAACAGATCGAAACTTTAATACTGCATTCTTTGATCCGGCGGGGGGAGGTGATCCTATTTTATATCA-CACCTTTTC-----------------------------------------------------------------------------------------------------------------------------------------------------------------------------------------------------------------------------------------------------------------------------------------------------------------------------------------------------------------------------------------------------------------------------------------------------------------------------------------------------------------------------------------
>Hymeniacidon perlevis MG885804 Argentina
--------------------------------------------------------------------------------------------------------------????????????????????????????????????????????????????????????????????????????????????????????????????????????????????????????????????????????????????????????????????????????????????????????????????????????????????????????????????????????????????????????????????????????????????????????????????????????????????????????????????????????????????----???????????????????????????????????????????????????????????????????????????????????????????????????????????????????????????????????????????????????????????????????????????????????????????????????????????????????????????????????????????????????????????????????????????????????????????????????????????????????????????????????????????????????????????????TTTGGGGCTTTTGC-CGGAATGATAGGGACAGCTTTTAGCATGTTAATAAGGTTAGAGCTATCTGCTCCTGGTTCAATGCTTGGCGATGATCATTTATATAACGTAATAGTAACTGCTCACGCCTTTGTAATGATTTTCTTTTTGGTTATGCCTGTGCTAATAGGAGGTTTCGGAAATTGATTTGTTCCTCTGTATATTGGTGCGCCTGATATGGCTTTTCCTAGATTGAATAATCTTAGCTTTTGATTATTACCTCCCGCTTTAACTCTATTATTGAGTTCAGCGTTTGTAGAACAAGGAGCAGGAACTGGTTGAACGGTATACCCTCCTTTATCAAGTATACAATTTCACTCAGGGGGATCGGTAGATATGGCAATTTTTAGCCTTCATTTAGCTGGGATATCTTCAATATTGGGAGCTATGAATTTTATTACAACCATTATAAATATGAGAGCACCAGGGATTACAATGGACCGAATGCCTTTATTTGTGTGATCTGTTTTAGTAACAGCCGTTTTGTTATTGTTATCTTTACCAGTATTTGCAGGAGCTATAACAATGCTTTTAACAGATCGAAACTTTAATACTGCATTCTTTGATCCGGCGGGGGGAGGTGATCCTATTTTATATCA-CACCTTTTC-----------------------------------------------------------------------------------------------------------------------------------------------------------------------------------------------------------------------------------------------------------------------------------------------------------------------------------------------------------------------------------------------------------------------------------------------------------------------------------------------------------------------------------------
>Hymeniacidon perlevis MG885805 Argentina
--------------------------------------------------------------------------------------------------------------????????????????????????????????????????????????????????????????????????????????????????????????????????????????????????????????????????????????????????????????????????????????????????????????????????????????????????????????????????????????????????????????????????????????????????????????????????????????????????????????????????????????????----???????????????????????????????????????????????????????????????????????????????????????????????????????????????????????????????????????????????????????????????????????????????????????????????????????????????????????????????????????????????????????????????????????????????????????????????????????????????????????????????????????????????????????????????TTTGGGGCTTTTGC-CGGAATGATAGGGACAGCTTTTAGCATGTTAATAAGGTTAGAGCTATCTGCTCCTGGTTCAATGCTTGGCGATGATCATTTATATAACGTAATAGTAACTGCTCACGCCTTTGTAATGATTTTCTTTTTGGTTATGCCTGTGCTAATAGGAGGTTTCGGAAATTGATTTGTTCCTCTGTATATTGGTGCGCCTGATATGGCTTTTCCTAGATTGAATAATCTTAGCTTTTGATTATTACCTCCCGCTTTAACTCTATTATTGAGTTCAGCGTTTGTAGAACAAGGAGCAGGAACTGGTTGAACGGTATACCCTCCTTTATCAAGTATACAATTTCACTCAGGGGGATCGGTAGATATGGCAATTTTTAGCCTTCATTTAGCTGGGATATCTTCAATATTGGGAGCTATGAATTTTATTACAACCATTATAAATATGAGAGCACCAGGGATTACAATGGACCGAATGCCTTTATTTGTGTGATCTGTTTTAGTAACAGCCGTTTTGTTATTGTTATCTTTACCAGTATTTGCAGGAGCTATAACAATGCTTTTAACAGATCGAAACTTTAATACTGCATTCTTTGATCCGGCGGGGGGAGGTGATCCTATTTTATATCA-CACCTTTTC-----------------------------------------------------------------------------------------------------------------------------------------------------------------------------------------------------------------------------------------------------------------------------------------------------------------------------------------------------------------------------------------------------------------------------------------------------------------------------------------------------------------------------------------
>Hymeniacidon sinapium 129
--------------------------------------------------------------------------------------------??????????????????????????????????????????????????????????????????????????????????????????????????????????????????????????????????????????????????????????????????????????????????????????????????????????????????????????????????????????????????????????????????????????????????????????????????????????????????????????????????????????????????????????????????????----?????????????????????????????????????????????????????????????????????????????????????????????????????????????????????????????????????????????????????????????????????????????????????????????????????????????????????????????????????????????????????????????????????????????????????????????????????????????????????????????????????????????GGAACTCTTTATTTATTGTTTGGGGCTTTTGC-CGGAATGATAGGGACAGCTTTTAGCATGTTAATAAGATTAGAGCTATCTGCTCCTGGTTCAATGCTTGGCGATGATCATTTATATAACGTAATAGTAACTGCTCACGCCTTTGTAATGATTTTCTTTTTGGTTATGCCTGTGCTAATAGGAGGTTTCGGAAATTGATTTGTTCCTCTGTATATTGGTGCGCCTGATATGGCTTTTCCTAGATTGAATAATCTTAGCTTTTGATTATTACCTCCCGCTTTAACTCTATTATTGAGTTCAGCGTTTGTAGAACAAGGAGCAGGAACTGGTTGAACGGTATACCCTCCTTTATCAAGTATACAATTTCACTCAGGGGGATCGGTAGATATGGCAATTTTTAGCCTTCATTTAGCTGGGATATCTTCAATATTGGGAGCTATGAATTTTATTACAACCATTATAAATATGAGAGCACCAGGGATTACAATGGACCGAATGCCTTTATTTGTGTGATCTGTTTTAGTAACAGCCGTTTTGTTATTGTTATCTTTACCAGTATTTGCAGGAGCTATAACAATGCTTTTAACAGATCGAAACTTTAATACTGCATTCTTTGATCCGGCGGGGGGAGGTGATCCTATTTTATATCAACACCTTTTCTGA--------------------------------------------------------------------------------------------------------------------------------------------------------------------------------------------------------------------------------------------------------------------------------------------------------------------------------------------------------------------------------------------------------------------------------------------------------------------------------------------------------------------------------------
>Hymeniacidon sinapium 247
--------------------------------------------------------------------------------------------??????????????????????????????????????????????????????????????????????????????????????????????????????????????????????????????????????????????????????????????????????????????????????????????????????????????????????????????????????????????????????????????????????????????????????????????????????????????????????????????????????????????????????????????????????----?????????????????????????????????????????????????????????????????????????????????????????????????????????????????????????????????????????????????????????????????????????????????????????????????????????????????????????????????????????????????????????????????????????????????????????????????????????????????????????????????????????????GGAACTCTTTATTTATTGTTTGGGGCTTTTGC-CGGAATGATAGGGACAGCTTTTAGCATGTTAATAAGATTAGAGCTATCTGCTCCTGGTTCAATGCTTGGCGATGATCATTTATATAACGTAATAGTAACTGCTCACGCCTTTGTAATGATTTTCTTTTTGGTTATGCCTGTGCTAATAGGAGGTTTCGGAAATTGATTTGTTCCTCTGTATATTGGTGCGCCTGATATGGCTTTTCCTAGATTGAATAATCTTAGCTTTTGATTATTACCTCCCGCTTTAACTCTATTATTGAGTTCAGCGTTTGTAGAACAAGGAGCAGGAACTGGTTGAACGGTATACCCTCCTTTATCAAGTATACAATTTCACTCAGGGGGATCGGTAGATATGGCAATTTTTAGCCTTCATTTAGCTGGGATATCTTCAATATTGGGAGCTATGAATTTTATTACAACCATTATAAATATGAGAGCACCAGGGATTACAATGGACCGAATGCCTTTATTTGTGTGATCTGTTTTAGTAACAGCCGTTTTGTTATTGTTATCTTTACCAGTATTTGCAGGAGCTATAACAATGCTTTTAACAGATCGAAACTTTAATACTGCATTCTTTGATCCGGCGGGGGGAGGTGATCCTATTTTATATCAACACCTTTTCTGATTCTTTGGTCA---------------------------------------------------------------------------------------------------------------------------------------------------------------------------------------------------------------------------------------------------------------------------------------------------------------------------------------------------------------------------------------------------------------------------------------------------------------------------------------------------------------------------
>Hymeniacidon sinapium 79
--------------------------------------------------------------------------------------------??????????????????????????????????????????????????????????????????????????????????????????????????????????????????????????????????????????????????????????????????????????????????????????????????????????????????????????????????????????????????????????????????????????????????????????????????????????????????????????????????????????????????????????????????????----?????????????????????????????????????????????????????????????????????????????????????????????????????????????????????????????????????????????????????????????????????????????????????????????????????????????????????????????????????????????????????????????????????????????????????????????????????????????????????????????????????????????GGAACTCTTTATTTATTGTTTGGGGCTTTTGC-CGGAATGATAGGGACAGCTTTTAGCATGTTAATAAGATTAGAGCTATCTGCTCCTGGTTCAATGCTTGGCGATGATCATTTATATAACGTAATAGTAACTGCTCACGCCTTTGTAATGATTTTCTTTTTGGTTATGCCTGTGCTAATAGGAGGTTTCGGAAATTGATTTGTTCCTCTGTATATTGGTGCGCCTGATATGGCTTTTCCTAGATTGAATAATCTTAGCTTTTGATTATTACCTCCCGCTTTAACTCTATTATTGAGTTCAGCGTTTGTAGAACAAGGAGCAGGAACTGGTTGAACGGTATACCCTCCTTTATCAAGTATACAATTTCACTCAGGGGGATCGGTAGATATGGCAATTTTTAGCCTTCATTTAGCTGGGATATCTTCAATATTGGGAGCTATGAATTTTATTACAACCATTATAAATATGAGAGCACCAGGGATTACAATGGACCGAATGCCTTTATTTGTGTGATCTGTTTTAGTAACAGCCGTTTTGTTATTGTTATCTTTACCAGTATTTGCAGGAGCTATAACAATGCTTTTAACAGATCGAAACTTTAATACTGCATTCTTTGATCCGGCGGGGGGAGGTGATCCTATTTTATATCAACACCTTTTCTGATTCTTTGGTCACC-------------------------------------------------------------------------------------------------------------------------------------------------------------------------------------------------------------------------------------------------------------------------------------------------------------------------------------------------------------------------------------------------------------------------------------------------------------------------------------------------------------------------
>Hymeniacidon sinapium EF217329 Korea
--------------------------------------------------------------------------------------????????????????????????????????????????????????????????????????????????????????????????????????????????????????????????????????????????????????????????????????????????????????????????????????????????????????????????????????????????????????????????????????????????????????????????????????????????????????????????????????????????????????????????????????????????????----???????????????????????????????????????????????????????????????????????????????????????????????????????????????????????????????????????????????????????????????????????????????????????????????????????????????????????????????????????????????????????????????????????????????????????????????????????????????????????????????????????GATATTGGAACTCTTTATTTATTGTTTGGGGCTTTTGC-CGGAATGATAGGGACAGCTTTTAGCATGTTAATAAGATTAGAGCTATCTGCTCCTGGTTCAATGCTTGGCGATGATCATTTATATAACGTAATAGTAACTGCTCACGCCTTTGTAATGATTTTCTTTTTGGTTATGCCTGTGCTAATAGGAGGTTTCGGAAATTGATTTGTTCCTCTGTATATTGGTGCGCCTGATATGGCTTTTCCTAGATTGAATAATCTTAGCTTTTGATTATTACCTCCCGCTTTAACTCTATTATTGAGTTCAGCGTTTGTAGAACAAGGAGCAGGAACTGGTTGAACGGTATACCCTCCTTTATCAAGTATACAATTTCACTCAGGGGGATCGGTAGATATGGCAATTTTTAGCCTTCATTTAGCTGGGATATCTTCAATATTGGGAGCTATGAATTTTATTACAACCATTATAAATATGAGAGCACCAGGGATTACAATGGACCGAATGCCTTTATTTGTGTGATCTGTTTTAGTAACAGCCGTTTTGTTATTGTTATCTTTACCAGTATTTGCAGGAGCTATAACAATGCTTTTAACAGATCGAAACTTTAATACTGCATTCTTTGATCCGGCGGGGGGAGGTGATCCTATTTTATATCAACACCTTTTCTGATTTTTT--------------------------------------------------------------------------------------------------------------------------------------------------------------------------------------------------------------------------------------------------------------------------------------------------------------------------------------------------------------------------------------------------------------------------------------------------------------------------------------------------------------------------------
>Hymeniacidon sinapium EF217330 Korea
--------------------------------------------------------------------------------------????????????????????????????????????????????????????????????????????????????????????????????????????????????????????????????????????????????????????????????????????????????????????????????????????????????????????????????????????????????????????????????????????????????????????????????????????????????????????????????????????????????????????????????????????????????----???????????????????????????????????????????????????????????????????????????????????????????????????????????????????????????????????????????????????????????????????????????????????????????????????????????????????????????????????????????????????????????????????????????????????????????????????????????????????????????????????????GATATTGGAACTCTTTATTTATTGTTTGGGGCTTTTGC-CGGAATGATAGGGACAGCTTTTAGCATGTTAATAAGATTAGAGCTATCTGCTCCTGGTTCAATGCTTGGCGATGATCATTTATATAACGTAATAGTAACTGCTCACGCCTTTGTAATGATTTTCTTTTTGGTTATGCCTGTGCTAATAGGAGGTTTCGGAAATTGATTTGTTCCTCTGTATATTGGTGCGCCTGATATGGCTTTTCCTAGATTGAATAATCTTAGCTTTTGATTATTACCTCCCGCTTTAACTCTATTATTGAGTTCAGCGTTTGTAGAACAAGGAGCAGGAACTGGTTGAACGGTATACCCTCCTTTATCAAGTATACAATTTCACTCAGGGGGATCGGTAGATATGGCAATTTTTAGCCTTCATTTAGCTGGGATATCTTCAATATTGGGAGCTATGAATTTTATTACAACCATTATAAATATGAGAGCACCAGGGATTACAATGGACCGAATGCCTTTATTTGTGTGATCTGTTTTAGTAACAGCCGTTTTGTTATTGTTATCTTTACCAGTATTTGCAGGAGCTATAACAATGCTTTTAACAGATCGAAACTTTAATACTGCATTCTTTGATCCGGCGGGGGGAGGTGATCCTATTTTATATCAACACCTTTTCTGATTTTTT--------------------------------------------------------------------------------------------------------------------------------------------------------------------------------------------------------------------------------------------------------------------------------------------------------------------------------------------------------------------------------------------------------------------------------------------------------------------------------------------------------------------------------
>Hymeniacidon sinapium EF217331 Korea
--------------------------------------------------------------------------------------????????????????????????????????????????????????????????????????????????????????????????????????????????????????????????????????????????????????????????????????????????????????????????????????????????????????????????????????????????????????????????????????????????????????????????????????????????????????????????????????????????????????????????????????????????????----???????????????????????????????????????????????????????????????????????????????????????????????????????????????????????????????????????????????????????????????????????????????????????????????????????????????????????????????????????????????????????????????????????????????????????????????????????????????????????????????????????GATATTGGAACTCTTTATTTATTGTTTGGGGCTTTTGC-CGGAATGATAGGGACAGCTTTTAGCATGTTAATAAGATTAGAGCTATCTGCTCCTGGTTCAATGCTTGGCGATGATCATTTATATAACGTAATAGTAACTGCTCACGCCTTTGTAATGATTTTCTTTTTGGTTATGCCTGTGCTAATAGGAGGTTTCGGAAATTGATTTGTTCCTCTGTATATTGGTGCGCCTGATATGGCTTTTCCTAGATTGAATAATCTTAGCTTTTGATTATTACCTCCCGCTTTAACTCTATTATTGAGTTCAGCGTTTGTAGAACAAGGAGCAGGAACTGGTTGAACGGTATACCCTCCTTTATCAAGTATACAATTTCACTCAGGGGGATCGGTAGATATGGCAATTTTTAGCCTTCATTTAGCTGGGATATCTTCAATATTGGGAGCTATGAATTTTATTACAACCATTATAAATATGAGAGCACCAGGGATTACAATGGACCGAATGCCTTTATTTGTGTGATCTGTTTTAGTAACAGCCGTTTTGTTATTGTTATCTTTACCAGTATTTGCAGGAGCTATAACAATGCTTTTAACAGATCGAAACTTTAATACTGCATTCTTTGATCCGGCGGGGGGAGGTGATCCTATTTTATATCAACACCTTTTCTGATTTTTT--------------------------------------------------------------------------------------------------------------------------------------------------------------------------------------------------------------------------------------------------------------------------------------------------------------------------------------------------------------------------------------------------------------------------------------------------------------------------------------------------------------------------------
>Hymeniacidon sinapium EF217332 California
--------------------------------------------------------------------------------------????????????????????????????????????????????????????????????????????????????????????????????????????????????????????????????????????????????????????????????????????????????????????????????????????????????????????????????????????????????????????????????????????????????????????????????????????????????????????????????????????????????????????????????????????????????----???????????????????????????????????????????????????????????????????????????????????????????????????????????????????????????????????????????????????????????????????????????????????????????????????????????????????????????????????????????????????????????????????????????????????????????????????????????????????????????????????????GATATTGGAACTCTTTATTTATTGTTTGGGGCTTTTGC-CGGAATGATTGGGACAGCTTTTAGCATGTTAATAAGATTAGAGCTATCTGCTCCTGGTTCAATGCTTGGCGATGATCATTTATATAACGTAATAGTAACTGCTCACGCCTTTGTAATGATTTTCTTTTTGGTTATGCCTGTGCTAATAGGAGGTTTCGGAAATTGATTTGTTCCTCTGTATATTGGTGCGCCTGATATGGCTTTTCCTAGATTGAATAATCTTAGCTTTTGATTATTACCTCCCGCTTTAACTCTATTATTGAGTTCAGCGTTTGTAGAACAAGGAGCAGGAACTGGTTGAACGGTATACCCTCCTTTATCAAGTATACAATTTCACTCAGGGGGATCGGTAGATATGGCAATTTTTAGCCTTCATTTAGCTGGGATATCTTCAATATTGGGAGCTATGAATTTTATTACAACCATTATAAATATGAGAGCACCAGGGATTACAATGGACCGAATGCCTTTATTTGTGTGATCTGTTTTAGTAACAGCCGTTTTGTTATTGTTATCTTTACCAGTATTTGCAGGAGCTATAACAATGCTTTTAACAGATCGAAACTTTAATACTGCATTCTTTGATCCGGCGGGGGGAGGTGATCCTATTTTATATCAACACCTTTTCTGATTTTTT--------------------------------------------------------------------------------------------------------------------------------------------------------------------------------------------------------------------------------------------------------------------------------------------------------------------------------------------------------------------------------------------------------------------------------------------------------------------------------------------------------------------------------
>Hymeniacidon sinapium HM035986 Unknown
----------------------------------------------------------------------------------------------????????????????????????????????????????????????????????????????????????????????????????????????????????????????????????????????????????????????????????????????????????????????????????????????????????????????????????????????????????????????????????????????????????????????????????????????????????????????????????????????????????????????????????????????????----???????????????????????????????????????????????????????????????????????????????????????????????????????????????????????????????????????????????????????????????????????????????????????????????????????????????????????????????????????????????????????????????????????????????????????????????????????????????????????????????????????????????AACTCTTTATTTATTGTTTGGGGCTTTTGC-CGGAATGATAGGGACAGCTTTTAGCATGTTAATAAGATTAGAGCTATCTGCTCCTGGTTCAATGCTTGGCGATGATCATTTATATAACGTAATAGTAACTGCTCACGCCTTTGTAATGATTTTCTTTTTGGTTATGCCTGTGCTAATAGGAGGTTTCGGAAATTGATTTGTTCCTCTGTATATTGGTGCGCCTGATATGGCTTTTCCTAGATTGAATAATCTTAGCTTTTGATTATTACCTCCCGCTTTAACTCTATTATTGAGTTCAGCGTTTGTAGAACAAGGAGCGGGAACTGGTTGAACGGTATACCCTCCTTTATCAAGTATACAATTTCACTCAGGGGGATCGGTAGATATGGCAATTTTTAGCCTTCATTTAGCTGGGATATCTTCAATATTGGGAGCTATGAATTTTATTACAACCATTATAAATATGAGAGCACCAGGGATTACAATGGACCGAATGCCTTTATTTGTGTGATCTGTTTTAGTAACAGCCGTTTTGTTATTGTTATCTTTACCAGTATTTGCAGGAGCTATAACAATGCTTTTAACAGATCGAAACTTTAATACTGCATTCTTTGATCCGGCGGGGGGAGGTGATCCTATTTTATATCAACACCTTTTC-----------------------------------------------------------------------------------------------------------------------------------------------------------------------------------------------------------------------------------------------------------------------------------------------------------------------------------------------------------------------------------------------------------------------------------------------------------------------------------------------------------------------------------------
>Hymeniacidon sinapium HQ829181 Unknown
----------------------------------------------------------------------------------------------????????????????????????????????????????????????????????????????????????????????????????????????????????????????????????????????????????????????????????????????????????????????????????????????????????????????????????????????????????????????????????????????????????????????????????????????????????????????????????????????????????????????????????????????????----???????????????????????????????????????????????????????????????????????????????????????????????????????????????????????????????????????????????????????????????????????????????????????????????????????????????????????????????????????????????????????????????????????????????????????????????????????????????????????????????????????????????AACTCTTTATTTATTGTTTGGGGCTTTTGC-CGGAATGATAGGGACAGCTTTTAGCATGTTAATAAGATTAGAGCTATCTGCTCCTGGTTCAATGCTTGGCGATGATCATTTATATAACGTAATAGTAACTGCTCACGCCTTTGTAATGATTTTCTTTTTGGTTATGCCTGTGCTAATAGGAGGTTTCGGAAATTGATTTGTTCCTCTGTATATTGGTGCGCCTGATATGGCTTTTCCTAGATTGAATAATCTTAGCTTTTGATTATTACCTCCCGCTTTAACTCTATTATTGAGTTCAGCGTTTGTAGAACAAGGAGCAGGAACTGGTTGAACGGTATACCCTCCTTTATCAAGTATACAATTTCACTCAGGGGGATCGGTAGATATGGCAATTTTTAGCCTTCATTTAGCTGGGATATCTTCAATATTGGGAGCTATGAATTTTATTACAACCATTATAAATATGAGAGCACCAGGGATTACAATGGACCGAATGCCTTTATTTGTGTGATCTGTTTTAGTAACAGCCGTTTTGTTATTGTTATCTTTACCAGTATTTGCAGGAGCTATAACAATGCTTTTAACAGATCGAAACTTTAATACTGCATTCTTTGATCCGGCGGGGGGAGGTGATCCTATTTTATATCAACACCTTTTC-----------------------------------------------------------------------------------------------------------------------------------------------------------------------------------------------------------------------------------------------------------------------------------------------------------------------------------------------------------------------------------------------------------------------------------------------------------------------------------------------------------------------------------------
>Hymeniacidon sinapium KF192342 Korea
-----------------------------------------------------------------------------------------------------------------------------------------------???????????????????????????????????????????????????????????????????????????????????????????????????????????????????????????????????????????????????????????????????????????????????????????????????????????????????????????????????????????????????????????????????????????????????????????????????????????????????----?????????????????????????????????????????????????????????????????????????????????????????????????????????????????????????????????????????????????????????????????????????????????????????????????????????????????????????????????????????????????????????????????????????????????????????????????????????????????????????????????????????????????????????????????????????????-???????????????????TTTAGCATGTTAATAAGATTAGAGCTATCTGCTCCTGGTTCAATGCTTGGCGATGATCATTTATATAACGTAATAGTAACTGCTCACGCCTTTGTAATGATTTTCTTTTTGGTTATGCCTGTGCTAATAGGAGGTTTCGGAAATTGATTTGTTCCTCTGTATATTGGTGCGCCTGATATGGCTTTTCCTAGATTGAATAATCTTAGCTTTTGATTATTACCTCCCGCTTTAACTCTATTATTGAGTTCAGCGTTTGTAGAACAAGGAGCAGGAACTGGTTGAACGGTATACCCTCCTTTATCAAGTATACAATTTCACTCAGGGGGATCGGTAGATATGGCAATTTTTAGCCTTCATTTAGCTGGGATATCTTCAATATTGGGAGCTATGAATTTTATTACAACCATTATAAATATGAGAGCACCAGGGATTACAATGGACCGAATGCCTTTATTTGTGTGATCTGTTTTAGTAACAGCCGTTTTGTTATTGTTATCTTTACCAGTATTTGCAGGAGCTATAACAATGCTTTTAACAGATCGAAACTTTAATACTGCATTCTTTGATCCGGCGGGGGGAGGTGATCCTATTTTATATCAACACCTTTTCTGGTTCTTTGGTCACCCAGAAGTTTACATATTGATTTTACCTGGATTTGGTATAATTTCTCAAATAATACCAACATTCTCTGCTAAAAAACAAATATTCGGATATCTTGGAATGGTTTACGCCATGGTTTCAATTGGAATATTAGGGTTTATAGTATGAGCTCATCACATGTTTACAGTAGGAATGGATGTAGACACTAGAGCATATTTTACTGCGGCAACAATGATTATTGCAGTTCCTACGGGAATCAAAATATTTAGTTGAGTTGCTACTATGTTTGGGGGTTCACTACGATTAGACACTCCAATGCTTTGAGCTATTGGGTTTGTATTCTTATTTACAATGGGGGGTTTAACCGGTGTTGTTTTAGCGAATAGTTCTTTAGATGTTGTTTTACATGATACATATTATGTGGTAGCACATTTTCATTATGTTTTATCAATGGGAGCCGTTTTCTCTTTGTTTGCGGGATTCTATTATTGATTTGGAAAAATCACAGGATATAGCTATAATGAAGTTTA
>Hymeniacidon sinapium KP136744 Turkey Black
-------------------------------------------------------------------------------------------------------------------------------------?????????????????????????????????????????????????????????????????????????????????????????????????????????????????????????????????????????????????????????????????????????????????????????????????????????????????????????????????????????????????????????????????????????????????????????????????????????????????????????????----?????????????????????????????????????????????????????????????????????????????????????????????????????????????????????????????????????????????????????????????????????????????????????????????????????????????????????????????????????????????????????????????????????????????????????????????????????????????????????????????????????????????????????????????????????????????-?????????AGGGACAGCTTTTAGCATGTTAATAAGATTAGAGCTATCTGCTCCTGGTTCAATGCTTGGCGATGATCATTTATATAACGTAATAGTAACTGCTCACGCCTTTGTAATGATTTTCTTTTTGGTTATGCCTGTGCTAATAGGAGGTTTCGGAAATTGATTTGTTCCTCTGTATATTGGTGCGCCTGATATGGCTTTTCCTAGATTGAATAATCTTAGCTTTTGATTATTACCTCCCGCTTTAACTCTATTATTGAGTTCAGCGTTTGTAGAACAAGGAGCAGGAACTGGTTGAACGGTATACCCTCCTTTATCAAGTATACAATTTCACTCAGGGGGATCGGTAGATATGGCAATTTTTAGCCTTCATTTAGCTGGGATATCTTCAATATTGGGAGCTATGAATTTTATTACAACCATTATAAATATGAGAGCACCAGGGATTACAATGGACCGAATGCCTTTATTTGTGTGATCTGTTTTAGTAACAGCCGTTTTGTTATTGTTATCTTTACCAGTATTTGCAGGAGCTATAACAATGCTTTTAACAGATCGAAACTTTAATACTGCATTCTTTGATCCGGCGGGGGGAGGTGATCCTATTTTATATCAACACCTTTTCTGATTCTTG--------------------------------------------------------------------------------------------------------------------------------------------------------------------------------------------------------------------------------------------------------------------------------------------------------------------------------------------------------------------------------------------------------------------------------------------------------------------------------------------------------------------------------
>Hymeniacidon sp DE 2012 JQ034565 Unknown
--------------------------------------------------------------------------------------------------------------------------------??????????????????????????????????????????????????????????????????????????????????????????????????????????????????????????????????????????????????????????????????????????????????????????????????????????????????????????????????????????????????????????????????????????????????????????????????????????????????????????????????----?????????????????????????????????????????????????????????????????????????????????????????????????????????????????????????????????????????????????????????????????????????????????????????????????????????????????????????????????????????????????????????????????????????????????????????????????????????????????????????????????????????????????????????????????????????????-????ATGATAGGGACAGCTTTTAGCATGTTAATAAGATTAGAGCTATCTGCCCCTGGTTCAATGCTTGGCGATGATCATTTATATAATGTTATAGTAACTGCCCATGCTTTTGTAATGATATTTTTTTTGGTTATGCCTGTCATGATAGGGGGTTTTGGAAATTGATTTGTTCCTTTATATATTGGTTCACCGGATATGGCTTTTCCTAGATTAAATAATATTAGTTTTTGATTGTTACCTCCTGCTTTAACTTTATTATTGGGGTCAGCGTTTGTAGAACAGGGAGCTGGAACAGGGTGAACAGTTTACCCGCCTTTATCAAGTATACAAGCACATTCAGGAGGATCAGTAGACATGGCTATATTTAGTCTTCATTTGGCTGGGATATCTTCAATATTAGGTGCAATGAATTTTATTACTACTATTTTAAATATGCGGGCTCCAGGAATTACAATGGACAGAATGCCTTTATTTGTATGATCAATTTTAGTTACTGCTGTTTTATTATTATTGTCTTTACCAGTCTTGGCTGGGGCAATAACTATGCTTTTAACAGACAGAAATTTTAATACTGCGTTTTTTGATCC---------------------------------------------------------------------------------------------------------------------------------------------------------------------------------------------------------------------------------------------------------------------------------------------------------------------------------------------------------------------------------------------------------------------------------------------------------------------------------------------------------------------------------------------------------------------------------
>Hymeniacidon sp V2NN KU697715 Spain
-----------------------------------------------------------------------------------------------------------------------------------------------------------------------------------------------------------------------------------------------------------------------------------------?????????????????????????????????????????????????????????????????????????????????????????????????????????????????????????????????????????????????????????????????????????----?????????????????????????????????????????????????????????????????????????????????????????????????????????????????????????????????????????????????????????????????????????????????????????????????????????????????????????????????????????????????????????????????????????????????????????????????????????????????????????????????????????????????????????????????????????????-?????????????????????????????????????????????????????????????????????????????????????????????????????????????????????????????????????????????????????????????GGAAATTGATTTGTTCCTCTGTATATTGGTGCGCCTGATATGGCTTTTCCTAGATTGAATAATCTTAGCTTTTGATTATTACCTCCCGCTTTAACTCTATTATTGAGTTCAGCGTTTGTAGAACAAGGAGCAGGAACTGGTTGAACGGTATACCCTCCTTTATCAAGTATACAATTTCACTCAGGGGGATCGGTAGATATGGCAATTTTTAGCCTTCATTTAGCTGGGATATCTTCAATATTGGGAGCTATGAATTTTATTACAACCATTATAAATATGAGAGCACCAGGGATTACAATGGACCGAATGCCTTTATTTGTGTGATCTGTTTTAGTAACAGCCGTTTTGTTATTGTTATCTTTACCAGTATTTGCAGGAGCTATAACAATGCTTTTAACAGATCGAAA---------------------------------------------------------------------------------------------------------------------------------------------------------------------------------------------------------------------------------------------------------------------------------------------------------------------------------------------------------------------------------------------------------------------------------------------------------------------------------------------------------------------------------------------------------------------------------------------------------
>Hymeniacidon sp V2V KU697716 Spain
-----------------------------------------------------------------------------------------------------------------------------------------------------------------------------------------------------------------------------------------------------------------------------------------?????????????????????????????????????????????????????????????????????????????????????????????????????????????????????????????????????????????????????????????????????????----?????????????????????????????????????????????????????????????????????????????????????????????????????????????????????????????????????????????????????????????????????????????????????????????????????????????????????????????????????????????????????????????????????????????????????????????????????????????????????????????????????????????????????????????????????????????-?????????????????????????????????????????????????????????????????????????????????????????????????????????????????????????????????????????????????????????????GGAAATTGATTTGTTCCTCTGTATATTGGTGCGCCTGAGATGGCTCTTCCTAGATCGAATAAGCTTAGCTGGTGATTACCACCTCCCGCTTTAACTCTATGATTGAGTTCAGCGTTTGTGGAACAAGGAGCAGGAACTGGTTGAACGGTATACCCTCCTTTATCAAGTATACAATTTCACTCAGGGGGATCGGTAGATATGGCAATTTTTAGCCTTCATTTAGCTGGGATATCTTCAATATTGGGAGCTATGAATTTTATTACAACCATTATAAATATGAGAGCACCAGGGATTACAATGGACCGAATGCCTTTATTTGTGTGATCAGTTTTAGTAACAGCCGTTTTGTTATTGTTATCTTTACCAGTATTTGCAGGAGCTATAACAATGCTTTTAACAGATCGAAA---------------------------------------------------------------------------------------------------------------------------------------------------------------------------------------------------------------------------------------------------------------------------------------------------------------------------------------------------------------------------------------------------------------------------------------------------------------------------------------------------------------------------------------------------------------------------------------------------------
>Hymeniacidon sp V2X KU697717 Spain
-----------------------------------------------------------------------------------------------------------------------------------------------------------------------------------------------------------------------------------------------------------------------------------------?????????????????????????????????????????????????????????????????????????????????????????????????????????????????????????????????????????????????????????????????????????----?????????????????????????????????????????????????????????????????????????????????????????????????????????????????????????????????????????????????????????????????????????????????????????????????????????????????????????????????????????????????????????????????????????????????????????????????????????????????????????????????????????????????????????????????????????????-?????????????????????????????????????????????????????????????????????????????????????????????????????????????????????????????????????????????????????????????GGAAATTGATTTGTTCCTCTGTATATCGGTGCGCCTGATATGGCTTTTCCTAGATTGAATAATCTTAGCTTTTGATTATTACCTCCCGCTTTAACTCTATTATTGAGTTCAGCGTTTGTAGAACAAGGAGCAGGAACTGGTTGAACGGTATACCCTCCTTTATCAAGTATACAATTTCACTCAGGGGGATCGGTAGATATGGCAATTTTTAGCCTTCATTTAGCTGGGATATCTTCAATATTGGGAGCTATGAATTTTATTACAACCATTATAAATATGAGAGCACCAGGGATTACAATGGACCGAATGCCTTTATTTGTGTGATCTGTTTTAGTAACAGCCGTTTTGTTATTGTTATCTTTACCAGTATTTGCAGGAGCTATAACAATGCTTTTAACAGATCGAAA---------------------------------------------------------------------------------------------------------------------------------------------------------------------------------------------------------------------------------------------------------------------------------------------------------------------------------------------------------------------------------------------------------------------------------------------------------------------------------------------------------------------------------------------------------------------------------------------------------
>Polymastia littoralis
-----------------------------------------------------------------------------------------------------------------?????????????????????????????????????????????????????????????????????????????????????????????????????????????????????????????????????????????????????????????????????????????????????????????????????????????????????????????????????????????????????????????????????????????????????????????????????????????????????????????????????????????????----??????????????????????????????????????????????????????????????????????????????????????????????????????????????????????????????????????????????????????????????????????????????????????????????????????????????????????????????????????????????????????????????????????????????????????????????????????????????????????????????????????????????????????????????????GGGGCCTTTGC-GGGGATGATTGGAACAGCATTTAGTATGTTGATCAGATTAGAACTATCCGCGCCTGGGTCAATGTTAGGTGATGACCATTTGTATAATGTTATAGTAACGGCCCATGCATTTGTGATGATATTTTTTTTAGTTATGCCGGTAATGATAGGGGGATTTGGAAATTGACTTGTCCCACTATATATTGGAGCACCCGATATGGCTTTTCCAAGATTAAATAATATCAGTTTCTGGCTTTTACCTCCTTCTTTAACTTTATTATTGGGTTCAGCTTTTGTTGAGCAAGGGGCTGGGACAGGATGAACGGTTTATCCACCCTTATCTAGTATACAAACACATTCAGGGGGATCAGTAGACATGGTGATATTTAGTTTGCATTTAGCAGGGATTTCGTCAATATTAGGTGCAATGAACTTCATTACAACAATTTTTAATATGAGAGCGCCTGGAATTACAATGGATAGAATGCCGTTATTTGTGTGATCTATTTTAATTACTGCTTTCTTATTATTACTATCTTTGCCTGTATTGGCGGGGGCAATAACAATGCTTCTTACAGATAGAAATTTTAATACTACATTTTTTGATCCTGCTGGAGGTGGGGATCCAATTTTATATCAACATTTATTTTGGTTTTTTGGACATCCAGAAGTTTATATTTTAATACTACCCGGGTTTGGAATGATTTCTCAAATAATTCCAACATTTGCGGCTAAAAAACAGATATTTGGGTATCTTGGAATGGTTTATGCTATGGTTTCAATAGGTATATTGGGATTTATAGTTTGAGCGCATCACATGTTTACAGTTGGGATGGATGTAGATACTCGAGCGTATTTTACAGCAGCAACAATGATAATAGCGGTTCCAACAGGGATAAAAATATTTAGTTGAGTTGCAACAATGGTAGGGGGTTCATTAAGATTGGATACTCCTATGCTTTGGGCAATTGGGTTTGTATTTTTATTTACTATGGGGGGATTGACTGGTATCGTATTAGCCAATAGTTCTCTAGATATTGTATTACATGACACATATTATGTTGTAGCACATTTTCATTATGTTTTATCAATGGGGGCTGTCTTTGCAATATTTGCAGGATTTTATTATTGATTTGGTAAAATTAGTGGATATTGTTATAATGAGGTTTA
